# Supplementary material for: Proteomic profiling of sudden cardiac death with acquired cardiac hypertrophy
Source: Int J Legal Med. 2023 Jun 7;137(5):1453–61. doi: 10.1007/s00414-023-03038-6 (PMC10421815; doi:10.1007/s00414-023-03038-6)
Supplement: Supplementary file 1 — Supplementary file1 (XLSX 20 KB) [file 414_2023_3038_MOESM1_ESM.xlsx]

## Sheet: S1
Supplemental Table S1. Case summary.
ID	Cause of death	Age	Sex	BMI (kg/m2)	BNP (pg/mL)	Heart weight (g)	Proteomoics	qPCR	Histology
SCH1	Hypertensive heart failure	74	M	26	56.6	407	〇	〇	〇
SCH2	Hypertensive heart failure	66	M	34.5	2	596	〇	〇	〇
SCH3	Hypertensive heart failure	56	M	27.5	2	556	〇	〇	〇
SCH4	Ischemic heart failure	48	M	23.8	3.2	408		〇	〇
SCH5	Ischemic heart failure	41	M	27.9	4.7	425		〇	〇
SCH6	Ischemic heart failure	82	M	18.5	13	527		〇	〇
SCH7	Ischemic heart failure	51	M	24.4	46.1	443		〇	〇
SCH8	Ischemic heart failure	54	M	23.9	2.1	560		〇	〇
SCH9	Ischemic heart failure	76	M	17.5	116	425		〇	〇
SCH10	Aortic stenosis	82	M	25.6	53.8	758		〇	〇
CCH1	Accident	71	M	26.6	2	550	〇	〇	〇
CCH2	Accident	43	M	28.4	2	497	〇	〇	〇
CCH3	Accident	49	M	27.8	2	447	〇	〇	〇
CCH4	Accident	55	M	25.9	2	464		〇	〇
CCH5	Accident	74	M	19.4	30.7	417		〇	〇
CCH6	Accident	65	M	27.6	NA	446		〇	〇
CCH7	Accident	65	M	28.1	11	537		〇	〇
CCH8	Accident	73	M	24	3.3	545		〇	〇
CCH9	Cerebral hemorrhage	43	M	23.5	13.2	467		〇	〇
CCH10	Cerebral hemorrhage	53	M	22.9	81.5	708		〇	〇
Ctrl1	Accident	62	M	22.4	6.6	341	〇	〇	〇
Ctrl2	Pneumonia	67	M	14	NA	259	〇	〇	〇
Ctrl3	Accident	50	M	27.5	4.2	312	〇	〇	〇
Ctrl4	Accident	53	M	22.2	2	342	〇	〇	〇
Ctrl5	Accident	54	F	17.1	6.6	248		〇	〇
Ctrl6	Accident	42	M	21.2	21.8	362		〇	〇
Ctrl7	Accident	53	M	25.3	2	383		〇	〇
Ctrl8	Accident	74	F	20.1	NA	254		〇	〇
Ctrl9	Accident	51	M	20.7	2	366		〇	〇
Ctrl10	Pneumonia	76	M	15.6	3.1	350		〇	〇
