# Supplementary material for: Proteomic profiling of sudden cardiac death with acquired cardiac hypertrophy
Source: Int J Legal Med. 2023 Jun 7;137(5):1453–61. doi: 10.1007/s00414-023-03038-6 (PMC10421815; doi:10.1007/s00414-023-03038-6)
Supplement: Supplementary file 2 — Supplementary file2 (XLSX 2415 KB) [file 414_2023_3038_MOESM2_ESM.xlsx]

## Sheet: peptides
Supplemental Table S2. Peptide list identified in proteomic analysis. Relative abundance levels are indicated as normalized values.
										A			B			C
m/z	Max fold change	Highest mean condition	Lowest mean condition	Anova	Maximum CV	Protein	Sequence	Variable modifications ([position] description)	Description	SCH1	SCH2	SCH3	CCH1	CCH2	CCH3	Ctrl1	Ctrl2	Ctrl3	Ctrl4
657.839	1.99557	C	B	0.417765	77.9508	P68871	VNVDEVGGEALGR		Hemoglobin subunit beta OS=Homo sapiens OX=9606 GN=HBB PE=1 SV=2	2.63442e+09	2.45757e+09	3.95635e+09	1.84117e+09	1.33455e+09	2.39863e+09	2.71756e+09	7.92816e+09	2.82018e+09	1.36608e+09
1037.98	2.10762	C	B	0.437434	79.5137	P68871	FFESFGDLSTPDAVMGNPK	[15] Oxidation (M)	Hemoglobin subunit beta OS=Homo sapiens OX=9606 GN=HBB PE=1 SV=2	2.98748e+09	2.12878e+09	4.2063e+09	1.98609e+09	1.56586e+09	2.62624e+09	3.3857e+09	9.37805e+09	3.04363e+09	1.55434e+09
544.28	1.89404	C	B	0.487615	74.7485	P69905	MFLSFPTTK	[1] Oxidation (M)	Hemoglobin subunit alpha OS=Homo sapiens OX=9606 GN=HBA1 PE=1 SV=2	1.07737e+09	8.26815e+08	1.60929e+09	8.29666e+08	5.61459e+08	9.53573e+08	1.09307e+09	3.09305e+09	1.16024e+09	5.74892e+08
409.724	1.91349	C	B	0.607307	138.236	P69905	VDPVNFK		Hemoglobin subunit alpha OS=Homo sapiens OX=9606 GN=HBA1 PE=1 SV=2	4.0065e+08	3.36817e+08	3.88409e+08	2.00771e+08	1.60792e+08	2.48308e+08	2.49267e+08	1.18124e+09	1.91728e+06	1.23552e+08
466.765	14.8407	C	A	0.00179022	71.2024	P68871	SAVTALWGK		Hemoglobin subunit beta OS=Homo sapiens OX=9606 GN=HBB PE=1 SV=2	8.77537e+07	3.37568e+07	7.38164e+07	4.91124e+08	3.43005e+08	6.85909e+08	8.70236e+08	1.93629e+09	7.3895e+08	3.19581e+08
383.897	2.50474	A	B	0.228577	82.1147	P68871	VVAGVANALAHK		Hemoglobin subunit beta OS=Homo sapiens OX=9606 GN=HBB PE=1 SV=2	5.60897e+08	4.02767e+08	7.36146e+08	2.58609e+08	1.87744e+08	2.32285e+08	3.07436e+08	1.01606e+09	4.07158e+08	1.35595e+08
425.726	1.98961	A	C	0.0965446	38.3451	Q9BUA6	DTFAALGR		Myosin regulatory light chain 10 OS=Homo sapiens OX=9606 GN=MYL10 PE=2 SV=2	1.43433e+08	2.71413e+08	2.36191e+08	1.10585e+08	1.50313e+08	2.01854e+08	5.8476e+07	1.1279e+08	1.60576e+08	1.04449e+08
620.786	1.961	A	C	0.111619	42.614	P10916	EAFTIMDQNR	[6] Oxidation (M)	Myosin regulatory light chain 2, ventricular/cardiac muscle isoform OS=Homo sapiens OX=9606 GN=MYL2 PE=1 SV=3	5.16193e+08	7.38697e+08	6.87547e+08	3.26356e+08	4.84736e+08	5.96974e+08	1.37218e+08	4.61674e+08	3.99499e+08	3.22325e+08
698.881	4.94298	A	C	0.00983614	51.8112	P08590	ALGQNPTQAEVLR		Myosin light chain 3 OS=Homo sapiens OX=9606 GN=MYL3 PE=1 SV=3	4.10292e+08	6.63652e+08	5.80851e+08	1.10722e+08	1.63157e+08	3.01595e+08	4.15502e+07	1.70431e+08	1.4546e+08	8.89287e+07
611.969	2.10471	C	B	0.471651	83.2671	P69905	TYFPHFDLSHGSAQVK		Hemoglobin subunit alpha OS=Homo sapiens OX=9606 GN=HBA1 PE=1 SV=2	8.52424e+08	5.62921e+08	1.01751e+09	6.49421e+08	4.79357e+08	7.46777e+08	9.88066e+08	2.92359e+09	8.87866e+08	4.6382e+08
652.688	8.8341	A	C	0.000164212	52.842	P62736	VAPEEHPTLLTEAPLNPK		Actin, aortic smooth muscle OS=Homo sapiens OX=9606 GN=ACTA2 PE=1 SV=1	8.81004e+08	1.49958e+09	1.0171e+09	9.43059e+07	1.45077e+08	2.68161e+08	1.02677e+08	1.64157e+08	1.33029e+08	1.12951e+08
588.634	1.31017	A	C	0.600046	43.8865	P63316	AAVEQLTEEQKNEFK		Troponin C, slow skeletal and cardiac muscles OS=Homo sapiens OX=9606 GN=TNNC1 PE=1 SV=1	2.99725e+08	2.28059e+08	3.69452e+08	3.26189e+08	2.79311e+08	1.22748e+08	1.24433e+08	2.16001e+08	2.91314e+08	2.81354e+08
589.311	7.52362	A	C	4.50444e-05	28.7916	P60709	EITALAPSTMK	[10] Oxidation (M)	Actin, cytoplasmic 1 OS=Homo sapiens OX=9606 GN=ACTB PE=1 SV=1	7.16298e+08	1.05221e+09	8.15972e+08	1.30854e+08	1.95124e+08	2.38538e+08	1.02269e+08	1.17575e+08	8.50945e+07	1.53083e+08
544.317	1.90279	C	B	0.486527	80.7005	P69905	LRVDPVNFK		Hemoglobin subunit alpha OS=Homo sapiens OX=9606 GN=HBA1 PE=1 SV=2	3.20481e+08	2.22532e+08	3.20873e+08	1.82798e+08	1.37269e+08	2.21552e+08	3.03529e+08	7.45109e+08	1.96908e+08	1.28574e+08
765.371	2.40239	C	B	0.586036	97.3702	P69905	VGAHAGEYGAEALER		Hemoglobin subunit alpha OS=Homo sapiens OX=9606 GN=HBA1 PE=1 SV=2	1.43046e+09	7.8974e+08	1.70919e+09	9.6839e+08	6.01033e+08	9.44893e+08	1.23091e+09	4.88054e+09	1.4838e+09	4.58574e+08
575.34	2.48048	A	B	0.249418	85.707	P02042	VVAGVANALAHK		Hemoglobin subunit delta OS=Homo sapiens OX=9606 GN=HBD PE=1 SV=2	6.08742e+08	3.99172e+08	7.53616e+08	2.86695e+08	1.80059e+08	2.43403e+08	3.37043e+08	1.05854e+09	3.55466e+08	1.34544e+08
611.294	1.10595	C	B	0.788028	25.3933	P06576	IMDPNIVGSEHYDVAR	[2] Oxidation (M)	ATP synthase subunit beta, mitochondrial OS=Homo sapiens OX=9606 GN=ATP5F1B PE=1 SV=3	2.94984e+08	2.27541e+08	1.76969e+08	1.94309e+08	2.60413e+08	2.25846e+08	2.62133e+08	1.89444e+08	2.88095e+08	2.63896e+08
593.961	1.17539	B	C	0.153591	15.9684	P17540	ITQGQFDEHYVLSSR		Creatine kinase S-type, mitochondrial OS=Homo sapiens OX=9606 GN=CKMT2 PE=1 SV=2	2.59947e+08	2.69767e+08	2.40031e+08	2.38298e+08	2.50714e+08	2.8642e+08	2.05148e+08	2.01108e+08	2.00877e+08	2.72499e+08
586.319	1.24413	A	B	0.387838	23.3157	P25705	VVDALGNAIDGK		ATP synthase subunit alpha, mitochondrial OS=Homo sapiens OX=9606 GN=ATP5F1A PE=1 SV=1	1.4773e+08	1.09992e+08	1.09415e+08	1.023e+08	1.04449e+08	8.83458e+07	1.21916e+08	6.76315e+07	1.05184e+08	1.11889e+08
701.355	1.13053	A	B	0.79976	29.1783	P06576	IMNVIGEPIDER	[2] Oxidation (M)	ATP synthase subunit beta, mitochondrial OS=Homo sapiens OX=9606 GN=ATP5F1B PE=1 SV=3	2.66312e+08	1.86955e+08	1.51439e+08	1.90751e+08	1.99319e+08	1.44817e+08	2.30272e+08	1.43208e+08	2.20395e+08	2.06267e+08
398.205	1.41273	A	C	0.286359	38.2207	P10916	DGFIDKNDLR		Myosin regulatory light chain 2, ventricular/cardiac muscle isoform OS=Homo sapiens OX=9606 GN=MYL2 PE=1 SV=3	1.12552e+08	1.60368e+08	1.08324e+08	1.11097e+08	1.11084e+08	1.40474e+08	4.10583e+07	9.67051e+07	1.21555e+08	1.00498e+08
753.878	1.59511	C	B	0.632304	64.4948	P69905	VADALTNAVAHVDDMPNALSALSDLHAHK	[15] Oxidation (M)	Hemoglobin subunit alpha OS=Homo sapiens OX=9606 GN=HBA1 PE=1 SV=2	1.16382e+09	7.69736e+08	1.59978e+09	1.07974e+09	8.19374e+08	1.20074e+09	1.45403e+09	3.17124e+09	1.25734e+09	7.10212e+08
623.339	1.27458	A	B	0.584723	49.0998	P19429	NITEIADLTQK		Troponin I, cardiac muscle OS=Homo sapiens OX=9606 GN=TNNI3 PE=1 SV=3	2.24462e+08	1.69268e+08	1.73148e+08	1.73232e+08	2.05264e+08	6.62595e+07	1.05066e+08	1.04111e+08	2.07592e+08	1.85878e+08
637.869	3.55696	C	A	0.0862737	75.0326	P68871	LLVVYPWTQR		Hemoglobin subunit beta OS=Homo sapiens OX=9606 GN=HBB PE=1 SV=2	9.03239e+07	5.76472e+07	1.40323e+08	1.85702e+08	1.29789e+08	2.49278e+08	2.78713e+08	7.12389e+08	2.5427e+08	1.21893e+08
582.805	1.71035	A	C	0.0851873	40.5442	P40925	GEFVTTVQQR		Malate dehydrogenase, cytoplasmic OS=Homo sapiens OX=9606 GN=MDH1 PE=1 SV=4	1.83416e+08	1.51524e+08	1.89791e+08	1.26534e+08	1.14462e+08	1.09604e+08	1.27475e+08	5.67056e+07	7.89813e+07	1.45902e+08
743.413	1.11678	B	A	0.525797	16.4671	P17540	EVENVAITALEGLK		Creatine kinase S-type, mitochondrial OS=Homo sapiens OX=9606 GN=CKMT2 PE=1 SV=2	2.49429e+08	2.06964e+08	2.60872e+08	2.88414e+08	2.16436e+08	2.96176e+08	2.5671e+08	2.77709e+08	2.39023e+08	2.76772e+08
500.793	1.35022	A	B	0.633087	45.5609	P25705	VLSIGDGIAR		ATP synthase subunit alpha, mitochondrial OS=Homo sapiens OX=9606 GN=ATP5F1A PE=1 SV=1	1.89982e+08	1.26532e+08	9.80955e+07	1.05089e+08	1.04477e+08	9.75021e+07	1.76546e+08	5.12523e+07	1.0677e+08	1.15885e+08
816.938	1.28171	A	B	0.443548	35.7778	P02144	VEADIPGHGQEVLIR		Myoglobin OS=Homo sapiens OX=9606 GN=MB PE=1 SV=2	1.01705e+09	5.58761e+08	5.84097e+08	5.99995e+08	5.29189e+08	5.55987e+08	4.9686e+08	4.22895e+08	6.77219e+08	6.57442e+08
666.855	1.24537	A	B	0.591485	30.0031	P04075	GILAADESTGSIAK		Fructose-bisphosphate aldolase A OS=Homo sapiens OX=9606 GN=ALDOA PE=1 SV=2	1.866e+08	1.29745e+08	1.30821e+08	1.23013e+08	1.01627e+08	1.34422e+08	1.20885e+08	7.78101e+07	1.57825e+08	1.6056e+08
450.3	1.30251	A	C	0.325856	37.2788	P19429	TLLLQIAK		Troponin I, cardiac muscle OS=Homo sapiens OX=9606 GN=TNNI3 PE=1 SV=3	6.73872e+07	8.71556e+07	7.84772e+07	7.06722e+07	7.10235e+07	7.09972e+07	3.56534e+07	4.64505e+07	7.35668e+07	8.28636e+07
549.3	1.45481	A	C	0.233669	33.2189	P10916	LKGADPEETILNAFK		Myosin regulatory light chain 2, ventricular/cardiac muscle isoform OS=Homo sapiens OX=9606 GN=MYL2 PE=1 SV=3	2.593e+08	4.14643e+08	4.69013e+08	3.05222e+08	3.3576e+08	3.67775e+08	1.63281e+08	2.57756e+08	3.75245e+08	2.51238e+08
596.802	1.47178	A	C	0.196366	35.0867	P10916	DGFIDKNDLR		Myosin regulatory light chain 2, ventricular/cardiac muscle isoform OS=Homo sapiens OX=9606 GN=MYL2 PE=1 SV=3	1.6204e+08	2.27893e+08	1.64355e+08	1.50257e+08	1.77026e+08	2.14148e+08	6.02417e+07	1.37853e+08	1.52998e+08	1.51052e+08
544.822	1.10918	C	B	0.855923	29.33	P06576	VVDLLAPYAK		ATP synthase subunit beta, mitochondrial OS=Homo sapiens OX=9606 GN=ATP5F1B PE=1 SV=3	1.35494e+08	1.09304e+08	8.2319e+07	1.05997e+08	1.3599e+08	7.41782e+07	1.28783e+08	8.03808e+07	1.1709e+08	1.41326e+08
363.214	2.69266	C	B	0.33747	89.6119	P69905	LRVDPVNFK		Hemoglobin subunit alpha OS=Homo sapiens OX=9606 GN=HBA1 PE=1 SV=2	8.36304e+07	5.2491e+07	8.26032e+07	5.03744e+07	4.45752e+07	5.27552e+07	7.96609e+07	3.05735e+08	1.06552e+08	3.83436e+07
513.801	1.22912	A	B	0.588405	29.1003	P25705	AVDSLVPIGR		ATP synthase subunit alpha, mitochondrial OS=Homo sapiens OX=9606 GN=ATP5F1A PE=1 SV=1	1.13718e+08	7.20009e+07	6.9701e+07	6.50405e+07	8.22837e+07	6.04832e+07	9.39531e+07	5.70709e+07	7.40415e+07	7.84196e+07
994.522	1.25298	C	A	0.763478	38.0891	P06576	AIAELGIYPAVDPLDSTSR		ATP synthase subunit beta, mitochondrial OS=Homo sapiens OX=9606 GN=ATP5F1B PE=1 SV=3	3.50861e+08	2.03933e+08	1.82141e+08	3.64688e+08	3.43913e+08	1.67635e+08	4.69096e+08	1.91433e+08	2.67119e+08	3.03505e+08
454.253	1.28296	A	B	0.549762	31.4338	P05413	SLGVGFATR		Fatty acid-binding protein, heart OS=Homo sapiens OX=9606 GN=FABP3 PE=1 SV=4	1.00107e+08	5.5823e+07	7.22881e+07	7.88037e+07	4.60506e+07	5.30291e+07	6.48525e+07	8.80225e+07	4.58253e+07	4.84133e+07
639.822	1.07687	B	A	0.905466	30.1609	P06576	TIAMDGTEGLVR	[4] Oxidation (M)	ATP synthase subunit beta, mitochondrial OS=Homo sapiens OX=9606 GN=ATP5F1B PE=1 SV=3	2.59273e+08	1.6937e+08	1.50283e+08	2.01911e+08	2.64571e+08	1.56947e+08	2.35894e+08	1.45887e+08	2.23949e+08	2.18692e+08
895.951	5.20867	A	C	0.000189821	32.8491	P63267	SYELPDGQVITIGNER		Actin, gamma-enteric smooth muscle OS=Homo sapiens OX=9606 GN=ACTG2 PE=1 SV=1	5.98726e+08	9.76255e+08	7.58067e+08	1.34106e+08	1.58245e+08	2.4614e+08	1.12547e+08	1.96135e+08	1.27239e+08	1.61301e+08
749.039	1.7223	A	C	0.0476279	30.6374	P04406	VIISAPSADAPMFVMGVNHEK	[12] Oxidation (M)|[15] Oxidation (M)	Glyceraldehyde-3-phosphate dehydrogenase OS=Homo sapiens OX=9606 GN=GAPDH PE=1 SV=3	5.09559e+08	4.30296e+08	4.28547e+08	4.12937e+08	3.4821e+08	3.25986e+08	2.85505e+08	1.50264e+08	2.81905e+08	3.41685e+08
706.399	1.12289	B	C	0.540375	17.8128	P04406	GALQNIIPASTGAAK		Glyceraldehyde-3-phosphate dehydrogenase OS=Homo sapiens OX=9606 GN=GAPDH PE=1 SV=3	4.1558e+08	3.22097e+08	3.60192e+08	3.83179e+08	3.77001e+08	4.03983e+08	3.85487e+08	2.56356e+08	3.52959e+08	3.87536e+08
493.642	1.44046	C	A	0.132892	38.7789	P02144	HGATVLTALGGILKK		Myoglobin OS=Homo sapiens OX=9606 GN=MB PE=1 SV=2	1.30604e+08	7.62908e+07	1.74794e+08	1.94499e+08	1.64103e+08	1.70343e+08	1.61362e+08	1.63014e+08	1.91245e+08	2.17457e+08
697.36	1.14335	C	A	0.585024	18.1032	P40925	FVEGLPINDFSR		Malate dehydrogenase, cytoplasmic OS=Homo sapiens OX=9606 GN=MDH1 PE=1 SV=4	1.35956e+08	1.01173e+08	1.44751e+08	1.57808e+08	1.28529e+08	1.3883e+08	1.62633e+08	1.08247e+08	1.5468e+08	1.56605e+08
453.756	1.08996	A	B	0.795044	66.5521	P45379	YEINVLR		Troponin T, cardiac muscle OS=Homo sapiens OX=9606 GN=TNNT2 PE=1 SV=3	6.27555e+07	6.95821e+07	4.5233e+07	6.63243e+07	8.29052e+07	1.36856e+07	3.4238e+07	4.27857e+07	6.66711e+07	8.92408e+07
640.372	1.61979	C	A	0.0668524	21.9243	P06576	VLDSGAPIKIPVGPETLGR		ATP synthase subunit beta, mitochondrial OS=Homo sapiens OX=9606 GN=ATP5F1B PE=1 SV=3	1.51435e+08	1.05187e+08	1.07188e+08	1.76375e+08	1.7612e+08	1.20202e+08	2.47714e+08	1.43532e+08	2.05444e+08	1.8904e+08
754.356	1.32055	A	B	0.799457	50.3177	P06732	GGDDLDPNYVLSSR		Creatine kinase M-type OS=Homo sapiens OX=9606 GN=CKM PE=1 SV=2	2.34682e+08	8.94449e+07	1.26143e+08	8.61572e+07	1.35317e+08	1.19496e+08	1.4837e+08	4.61068e+07	1.66604e+08	1.26229e+08
513.801	1.66133	A	C	0.332969	63.8141	P13073	VNPIQGLASK		Cytochrome c oxidase subunit 4 isoform 1, mitochondrial OS=Homo sapiens OX=9606 GN=COX4I1 PE=1 SV=1	8.41164e+07	8.53394e+07	4.92108e+07	4.21924e+07	8.5122e+07	2.27403e+07	2.98491e+07	4.75566e+07	6.71955e+07	3.08943e+07
438.768	2.34425	B	A	0.552432	67.9489	P02144	ALELFRK		Myoglobin OS=Homo sapiens OX=9606 GN=MB PE=1 SV=2	7.82923e+07	4.64143e+07	4.61337e+07	1.43395e+08	9.94409e+07	1.57657e+08	1.11237e+08	1.05461e+08	3.71575e+06	1.5322e+08
644.351	1.28967	A	B	0.443838	34.6187	P25705	HALIIYDDLSK		ATP synthase subunit alpha, mitochondrial OS=Homo sapiens OX=9606 GN=ATP5F1A PE=1 SV=1	1.37855e+08	1.00345e+08	8.39468e+07	8.82223e+07	1.09287e+08	5.22809e+07	1.33023e+08	7.34117e+07	1.11097e+08	1.09001e+08
488.285	1.34448	A	B	0.65859	44.771	P06576	IGLFGGAGVGK		ATP synthase subunit beta, mitochondrial OS=Homo sapiens OX=9606 GN=ATP5F1B PE=1 SV=3	1.02953e+08	5.11158e+07	4.95567e+07	5.49416e+07	6.32336e+07	3.32786e+07	6.31981e+07	3.48315e+07	7.06688e+07	6.0953e+07
446.748	1.48935	C	B	0.39515	54.241	P15121	VAIDVGYR		Aldo-keto reductase family 1 member B1 OS=Homo sapiens OX=9606 GN=AKR1B1 PE=1 SV=3	7.69284e+07	3.88995e+07	2.74441e+07	4.49246e+07	4.95397e+07	1.74939e+07	6.90204e+07	4.37819e+07	5.45823e+07	5.49424e+07
801.402	1.18046	C	A	0.350354	19.111	Q99798	NAVTQEFGPVPDTAR		Aconitate hydratase, mitochondrial OS=Homo sapiens OX=9606 GN=ACO2 PE=1 SV=2	1.26113e+08	1.02754e+08	1.51163e+08	1.63551e+08	1.33915e+08	1.14142e+08	1.6407e+08	1.5144e+08	1.42378e+08	1.40258e+08
997.975	1.09036	B	A	0.900836	39.8342	P06732	GTGGVDTAAVGSVFDVSNADR		Creatine kinase M-type OS=Homo sapiens OX=9606 GN=CKM PE=1 SV=2	2.97991e+08	1.30406e+08	2.0417e+08	1.84243e+08	2.51656e+08	2.53824e+08	2.68275e+08	1.06002e+08	2.45189e+08	2.50549e+08
788.397	1.16696	A	B	0.357136	15.9307	P25705	ILGADTSVDLEETGR		ATP synthase subunit alpha, mitochondrial OS=Homo sapiens OX=9606 GN=ATP5F1A PE=1 SV=1	1.82223e+08	1.69731e+08	1.46111e+08	1.3146e+08	1.51924e+08	1.43422e+08	1.85307e+08	1.29921e+08	1.41063e+08	1.47303e+08
628.833	1.5736	C	B	0.685108	64.0898	P02042	VNVDAVGGEALGR		Hemoglobin subunit delta OS=Homo sapiens OX=9606 GN=HBD PE=1 SV=2	6.31472e+07	4.03751e+07	8.34446e+07	4.35616e+07	3.85111e+07	5.92458e+07	6.26248e+07	1.41253e+08	6.34239e+07	2.92036e+07
603.296	1.91241	A	C	0.360706	98.9782	P12235	AAYFGVYDTAK		ADP/ATP translocase 1 OS=Homo sapiens OX=9606 GN=SLC25A4 PE=1 SV=4	8.52209e+07	1.62321e+08	8.34713e+07	4.03992e+07	1.67588e+08	2.70931e+07	4.34011e+07	4.8524e+07	9.39147e+07	4.49432e+07
702.856	1.98094	A	C	0.0353798	35.837	P10916	GADPEETILNAFK		Myosin regulatory light chain 2, ventricular/cardiac muscle isoform OS=Homo sapiens OX=9606 GN=MYL2 PE=1 SV=3	1.91252e+08	2.43199e+08	2.5966e+08	1.22919e+08	1.73375e+08	1.56949e+08	6.80831e+07	1.50525e+08	1.52867e+08	9.57177e+07
529.796	1.30924	B	C	0.355411	31.6263	P31930	IAEVDASVVR		Cytochrome b-c1 complex subunit 1, mitochondrial OS=Homo sapiens OX=9606 GN=UQCRC1 PE=1 SV=3	6.17429e+07	6.03468e+07	4.89057e+07	5.71031e+07	6.23429e+07	7.16707e+07	5.7826e+07	2.56485e+07	5.48219e+07	5.63367e+07
605.364	1.19866	A	B	0.387242	21.5848	O75390	IVPNVLLEQGK		Citrate synthase, mitochondrial OS=Homo sapiens OX=9606 GN=CS PE=1 SV=2	7.50614e+07	7.51658e+07	7.1644e+07	6.59033e+07	7.07198e+07	4.84767e+07	6.89012e+07	4.45723e+07	6.06989e+07	7.59499e+07
754.406	1.08076	B	A	0.946662	46.6232	P06732	LSVEALNSLTGEFK		Creatine kinase M-type OS=Homo sapiens OX=9606 GN=CKM PE=1 SV=2	1.44909e+08	5.82602e+07	8.35465e+07	7.32978e+07	1.39719e+08	9.68532e+07	1.25649e+08	4.75809e+07	1.06093e+08	1.18707e+08
482.263	145.121	A	C	7.22429e-05	77.9976	P12883	MVSLLQEK	[1] Oxidation (M)	Myosin-7 OS=Homo sapiens OX=9606 GN=MYH7 PE=1 SV=5	2.76249e+08	3.59476e+08	2.22661e+08	2.23959e+06	3.21118e+06	9.32644e+06	1.74076e+06	3.11976e+06	457156	2.56892e+06
732.379	1.12011	C	A	0.467127	22.1042	Q99798	SQFTITPGSEQIR		Aconitate hydratase, mitochondrial OS=Homo sapiens OX=9606 GN=ACO2 PE=1 SV=2	8.39123e+07	5.97192e+07	9.36851e+07	9.80236e+07	8.0965e+07	8.41472e+07	9.13234e+07	8.47108e+07	8.6149e+07	9.22452e+07
417.759	1.24204	A	C	0.604058	33.5007	O75390	LVAQLYK		Citrate synthase, mitochondrial OS=Homo sapiens OX=9606 GN=CS PE=1 SV=2	6.70222e+07	4.96037e+07	4.32931e+07	4.33334e+07	6.53872e+07	3.43389e+07	4.95257e+07	2.693e+07	4.07875e+07	5.443e+07
614.639	1.22332	C	B	0.287644	29.3497	Q99798	IVYGHLDDPASQEIER		Aconitate hydratase, mitochondrial OS=Homo sapiens OX=9606 GN=ACO2 PE=1 SV=2	1.75904e+08	1.07494e+08	1.10833e+08	1.48534e+08	1.2499e+08	1.08681e+08	1.67729e+08	1.44467e+08	1.68347e+08	1.42871e+08
658.876	1.12246	C	B	0.773053	24.1541	P25705	TSIAIDTIINQK		ATP synthase subunit alpha, mitochondrial OS=Homo sapiens OX=9606 GN=ATP5F1A PE=1 SV=1	9.24932e+07	6.61171e+07	5.92696e+07	6.80353e+07	7.54389e+07	5.72586e+07	9.37865e+07	5.93496e+07	6.84016e+07	7.88829e+07
453.768	1.3361	B	C	0.244553	36.5194	P99999	ADLIAYLK		Cytochrome c OS=Homo sapiens OX=9606 GN=CYCS PE=1 SV=2	3.93008e+07	4.1063e+07	4.82043e+07	4.45215e+07	3.75432e+07	4.68118e+07	3.09895e+07	1.69347e+07	3.55198e+07	4.51657e+07
553.851	1.69104	A	C	0.146238	45.1996	P00403	VVLPIEAPIR		Cytochrome c oxidase subunit 2 OS=Homo sapiens OX=9606 GN=MT-CO2 PE=1 SV=1	6.49443e+07	8.23539e+07	6.18448e+07	5.10759e+07	8.70471e+07	3.59865e+07	3.28997e+07	3.91449e+07	6.21624e+07	3.06959e+07
454.248	2.75174	A	B	0.0340865	61.1974	P06732	FEEILTR		Creatine kinase M-type OS=Homo sapiens OX=9606 GN=CKM PE=1 SV=2	8.90007e+07	3.46424e+07	3.28314e+07	1.23449e+07	2.90762e+07	1.54429e+07	2.00972e+07	2.02709e+07	1.99028e+07	2.19946e+07
606.342	1.25222	C	B	0.121259	16.9402	P32119	QITVNDLPVGR		Peroxiredoxin-2 OS=Homo sapiens OX=9606 GN=PRDX2 PE=1 SV=5	5.24514e+07	3.73306e+07	4.81214e+07	4.49083e+07	3.59256e+07	3.94074e+07	5.41708e+07	5.16741e+07	4.99855e+07	4.49278e+07
812.951	1.15295	C	B	0.772217	33.6488	P25705	TGAIVDVPVGEELLGR		ATP synthase subunit alpha, mitochondrial OS=Homo sapiens OX=9606 GN=ATP5F1A PE=1 SV=1	1.51061e+08	1.29815e+08	1.37439e+08	1.49607e+08	1.42644e+08	1.24004e+08	2.35406e+08	1.12094e+08	1.33341e+08	1.59054e+08
718.381	1.53319	A	B	0.100388	24.4848	P06576	FTQAGSEVSALLGR		ATP synthase subunit beta, mitochondrial OS=Homo sapiens OX=9606 GN=ATP5F1B PE=1 SV=3	1.30164e+08	9.4591e+07	9.87001e+07	8.13032e+07	7.91879e+07	5.04786e+07	9.201e+07	5.98879e+07	8.56692e+07	8.87463e+07
550.977	1.24314	C	B	0.66929	36.4645	P06576	LVLEVAQHLGESTVR		ATP synthase subunit beta, mitochondrial OS=Homo sapiens OX=9606 GN=ATP5F1B PE=1 SV=3	1.00165e+08	6.2873e+07	6.59828e+07	7.94634e+07	8.04369e+07	3.82439e+07	1.03672e+08	4.9799e+07	8.01681e+07	9.47878e+07
445.253	2.53338	A	C	0.363921	75.8359	P05413	SIVTLDGGK		Fatty acid-binding protein, heart OS=Homo sapiens OX=9606 GN=FABP3 PE=1 SV=4	7.47516e+07	8.47417e+07	4.06636e+07	4.28725e+07	3.65601e+07	3.17428e+07	2.66258e+07	4.86811e+07	167663	2.98691e+07
735.854	1.24961	A	B	0.825269	44.4509	P40926	AGAGSATLSMAYAGAR	[10] Oxidation (M)	Malate dehydrogenase, mitochondrial OS=Homo sapiens OX=9606 GN=MDH2 PE=1 SV=3	1.58507e+08	7.47332e+07	2.01321e+08	1.71783e+08	9.85445e+07	7.74296e+07	1.02481e+08	7.77721e+07	1.9492e+08	1.00002e+08
480.28	1.10081	A	B	0.81192	26.6247	P07195	GLTSVINQK		L-lactate dehydrogenase B chain OS=Homo sapiens OX=9606 GN=LDHB PE=1 SV=2	7.79216e+07	6.32969e+07	5.74362e+07	6.32038e+07	4.55595e+07	7.16992e+07	7.75719e+07	5.31759e+07	4.18666e+07	6.99921e+07
621.956	1.10402	B	C	0.738984	32.734	Q9UDW1	AFDQGADAIYDHINEGK		Cytochrome b-c1 complex subunit 9 OS=Homo sapiens OX=9606 GN=UQCR10 PE=1 SV=3	9.30444e+07	8.988e+07	8.48686e+07	9.8911e+07	1.00394e+08	8.90065e+07	7.62863e+07	5.31303e+07	1.00134e+08	1.18645e+08
512.612	1.77037	A	C	0.289539	66.681	P45379	VLAIDHLNEDQLR		Troponin T, cardiac muscle OS=Homo sapiens OX=9606 GN=TNNT2 PE=1 SV=3	6.44807e+07	6.91228e+07	4.94868e+07	4.59596e+07	5.20486e+07	8.38527e+06	2.35066e+07	2.59699e+07	4.19313e+07	4.64847e+07
575.618	1.31379	C	A	0.722131	64.7519	P06732	LNYKPEEEYPDLSK		Creatine kinase M-type OS=Homo sapiens OX=9606 GN=CKM PE=1 SV=2	1.52756e+08	5.10092e+07	5.87075e+07	5.52249e+07	1.54005e+08	1.04374e+08	1.07371e+08	5.70812e+07	1.72985e+08	1.2234e+08
496.774	1.32329	A	B	0.00035399	5.0872	P40926	ANTFVAELK		Malate dehydrogenase, mitochondrial OS=Homo sapiens OX=9606 GN=MDH2 PE=1 SV=3	4.40717e+07	4.12051e+07	4.2816e+07	3.26763e+07	3.3358e+07	3.07643e+07	3.56231e+07	3.86278e+07	3.91114e+07	3.55897e+07
565.778	11.1846	A	C	1.00436e-05	41.1077	P62736	GYSFVTTAER		Actin, aortic smooth muscle OS=Homo sapiens OX=9606 GN=ACTA2 PE=1 SV=1	1.69846e+08	2.09836e+08	2.0571e+08	1.88793e+07	2.11725e+07	3.85827e+07	1.32251e+07	2.0276e+07	1.74356e+07	1.88485e+07
847.952	1.09724	A	B	0.805696	21.5035	P07195	LIAPVAEEEATVPNNK		L-lactate dehydrogenase B chain OS=Homo sapiens OX=9606 GN=LDHB PE=1 SV=2	8.59848e+07	1.1657e+08	8.90702e+07	8.95448e+07	8.62727e+07	8.99632e+07	1.16991e+08	7.05623e+07	8.3617e+07	9.44898e+07
675.909	1.12651	B	C	0.726916	30.2641	P02144	HGATVLTALGGILK		Myoglobin OS=Homo sapiens OX=9606 GN=MB PE=1 SV=2	1.66232e+08	1.06833e+08	1.6969e+08	1.72088e+08	1.43644e+08	1.33243e+08	1.10937e+08	8.79812e+07	1.58309e+08	1.74179e+08
893.484	1.24232	B	A	0.675696	55.5782	P06732	LGSSEVEQVQLVVDGVK		Creatine kinase M-type OS=Homo sapiens OX=9606 GN=CKM PE=1 SV=2	3.93353e+08	1.23939e+08	2.19825e+08	2.30095e+08	3.95685e+08	2.89957e+08	3.25166e+08	1.58804e+08	3.10373e+08	2.81045e+08
557.302	1.71717	A	B	0.411711	75.2774	P68871	VLGAFSDGLAHLDNLK		Hemoglobin subunit beta OS=Homo sapiens OX=9606 GN=HBB PE=1 SV=2	1.81608e+08	1.51447e+08	2.53011e+08	1.35713e+08	9.00733e+07	1.15512e+08	1.55659e+08	4.01751e+08	1.17607e+08	8.74615e+07
580.838	1.33241	C	A	0.547905	54.3376	P48047	VAASVLNPYVK		ATP synthase subunit O, mitochondrial OS=Homo sapiens OX=9606 GN=ATP5PO PE=1 SV=1	4.97664e+07	3.54488e+07	2.65174e+07	5.00547e+07	5.19421e+07	1.44907e+07	5.60974e+07	3.27938e+07	5.56141e+07	5.39922e+07
437.256	1.43123	A	C	0.0315439	19.8437	P05413	NGDILTLK		Fatty acid-binding protein, heart OS=Homo sapiens OX=9606 GN=FABP3 PE=1 SV=4	4.59938e+07	3.27877e+07	3.35016e+07	3.26402e+07	2.3502e+07	2.55522e+07	2.48958e+07	2.77405e+07	2.71168e+07	2.485e+07
647.337	1.71024	A	C	0.0600161	29.5028	P45880	YQLDPTASISAK		Voltage-dependent anion-selective channel protein 2 OS=Homo sapiens OX=9606 GN=VDAC2 PE=1 SV=2	4.22425e+07	5.75393e+07	4.94892e+07	2.91313e+07	4.26355e+07	5.3789e+07	2.54339e+07	3.61776e+07	3.42703e+07	2.04923e+07
803.908	5.62331	A	C	5.00218e-05	26.8544	P68133	TTGIVLDSGDGVTHNVPIYEGYALPHAIMR	[29] Oxidation (M)	Actin, alpha skeletal muscle OS=Homo sapiens OX=9606 GN=ACTA1 PE=1 SV=1	3.53199e+08	4.97966e+08	5.10153e+08	7.70345e+07	9.70726e+07	1.31073e+08	6.43445e+07	9.97878e+07	6.90612e+07	8.95863e+07
607.315	1.49428	B	C	0.181531	32.915	P21796	VTQSNFAVGYK		Voltage-dependent anion-selective channel protein 1 OS=Homo sapiens OX=9606 GN=VDAC1 PE=1 SV=2	6.26056e+07	7.98631e+07	6.09776e+07	4.29665e+07	8.20588e+07	8.288e+07	4.12286e+07	6.54854e+07	4.7702e+07	3.10959e+07
809.406	1.16678	C	B	0.681715	28.8494	P06576	VALVYGQMNEPPGAR	[8] Oxidation (M)	ATP synthase subunit beta, mitochondrial OS=Homo sapiens OX=9606 GN=ATP5F1B PE=1 SV=3	3.50825e+08	2.3761e+08	2.05486e+08	2.76891e+08	2.99026e+08	1.84029e+08	3.32701e+08	2.11368e+08	3.10931e+08	3.27253e+08
659.82	1.24079	B	C	0.804269	53.3953	P06732	GQSIDDMIPAQK	[7] Oxidation (M)	Creatine kinase M-type OS=Homo sapiens OX=9606 GN=CKM PE=1 SV=2	1.20581e+08	5.10911e+07	5.21091e+07	4.91064e+07	1.0407e+08	9.66488e+07	8.08393e+07	2.82509e+07	8.05751e+07	7.87921e+07
1055.01	1.05579	C	A	0.94783	22.2915	P17540	GTGGVDTAAVADVYDISNIDR		Creatine kinase S-type, mitochondrial OS=Homo sapiens OX=9606 GN=CKMT2 PE=1 SV=2	2.05113e+08	1.74007e+08	2.20552e+08	2.08678e+08	2.15313e+08	1.99417e+08	2.40696e+08	1.43411e+08	2.45281e+08	2.14786e+08
565.309	188.249	A	C	1.28408e-06	59.5488	P12883	LDEAEQIALK		Myosin-7 OS=Homo sapiens OX=9606 GN=MYH7 PE=1 SV=5	1.12581e+08	1.58181e+08	9.28868e+07	776822	546010	1.67118e+06	526459	998365	445760	605069
450.942	1.08425	A	C	0.845878	28.0604	P02144	HGATVLTALGGILK		Myoglobin OS=Homo sapiens OX=9606 GN=MB PE=1 SV=2	9.18068e+07	5.63005e+07	8.83503e+07	8.58199e+07	7.16598e+07	7.62578e+07	6.87086e+07	4.62103e+07	8.21526e+07	9.37071e+07
580.287	4.95421	A	C	0.0237885	86.0452	P08590	VFDKEGNGTVMGAELR	[11] Oxidation (M)	Myosin light chain 3 OS=Homo sapiens OX=9606 GN=MYL3 PE=1 SV=3	1.6066e+08	2.16639e+08	1.86886e+08	3.41123e+07	5.2755e+07	1.70031e+08	1.46082e+07	6.82859e+07	4.30308e+07	2.59154e+07
729.875	57.9498	A	C	4.56691e-06	61.1962	P12883	IEDEQALGSQLQK		Myosin-7 OS=Homo sapiens OX=9606 GN=MYH7 PE=1 SV=5	1.81223e+08	2.56542e+08	2.02712e+08	3.73234e+06	4.3646e+06	1.06491e+07	3.00696e+06	5.01135e+06	4.17687e+06	2.54119e+06
386.24	3.68135	B	C	0.256309	67.1308	P20674	IIDAALR		Cytochrome c oxidase subunit 5A, mitochondrial OS=Homo sapiens OX=9606 GN=COX5A PE=1 SV=2	3.21006e+07	4.81559e+07	2.42612e+07	1.26723e+07	4.88143e+07	5.40414e+07	1.25002e+07	1.44664e+07	40005.1	1.4836e+07
681.362	2.05779	A	C	0.216617	55.1723	Q00325	IQTQPGYANTLR		Phosphate carrier protein, mitochondrial OS=Homo sapiens OX=9606 GN=SLC25A3 PE=1 SV=2	1.6576e+08	3.51845e+08	2.87753e+08	6.88051e+07	2.60433e+08	2.21215e+08	1.05185e+08	1.14191e+08	1.87765e+08	1.14686e+08
581.946	4.13083	A	C	0.0175946	62.1589	P08590	NKDTGTYEDFVEGLR		Myosin light chain 3 OS=Homo sapiens OX=9606 GN=MYL3 PE=1 SV=3	1.3324e+08	2.33336e+08	1.90278e+08	4.01291e+07	6.68614e+07	1.38499e+08	2.03474e+07	6.7264e+07	5.3163e+07	3.89643e+07
489.798	1.10999	A	C	0.97344	53.9815	P06732	VLTLELYK		Creatine kinase M-type OS=Homo sapiens OX=9606 GN=CKM PE=1 SV=2	4.91873e+07	1.80153e+07	2.43555e+07	1.90803e+07	3.5648e+07	3.00501e+07	3.50645e+07	1.37553e+07	2.9903e+07	3.1258e+07
602.816	1.2874	A	C	0.703325	43.7522	P06732	ELFDPIISDR		Creatine kinase M-type OS=Homo sapiens OX=9606 GN=CKM PE=1 SV=2	8.34749e+07	3.49193e+07	5.11182e+07	3.20112e+07	5.4253e+07	4.72978e+07	5.48326e+07	2.27917e+07	5.00644e+07	4.78721e+07
703.378	1.13306	C	B	0.88537	33.8282	P31930	MVLAAAGGVEHQQLLDLAQK	[1] Oxidation (M)	Cytochrome b-c1 complex subunit 1, mitochondrial OS=Homo sapiens OX=9606 GN=UQCRC1 PE=1 SV=3	9.58354e+07	9.78457e+07	1.10281e+08	9.94301e+07	8.85392e+07	9.1757e+07	1.0717e+08	6.38834e+07	1.00519e+08	1.51023e+08
870.969	35.268	A	C	0.000238937	83.4686	P12883	ILNPAAIPEGQFIDSR		Myosin-7 OS=Homo sapiens OX=9606 GN=MYH7 PE=1 SV=5	3.19759e+08	4.67644e+08	3.72367e+08	1.26507e+07	1.34574e+07	4.94679e+07	4.55859e+06	2.05448e+07	6.93182e+06	1.18108e+07
556.827	1.14734	A	B	0.713171	21.4584	Q16698	FNVIQPGPIK		2,4-dienoyl-CoA reductase, mitochondrial OS=Homo sapiens OX=9606 GN=DECR1 PE=1 SV=1	4.47659e+07	2.88471e+07	3.85524e+07	2.6961e+07	3.74662e+07	3.33339e+07	3.41138e+07	2.69325e+07	3.75815e+07	4.0681e+07
692.32	1.98754	C	B	0.549849	79.5995	P68871	FFESFGDLSTPDAVMGNPK	[15] Oxidation (M)	Hemoglobin subunit beta OS=Homo sapiens OX=9606 GN=HBB PE=1 SV=2	1.72918e+08	1.08926e+08	2.52651e+08	1.24454e+08	1.06507e+08	1.33587e+08	1.84e+08	5.21463e+08	1.77529e+08	8.30764e+07
708.891	1.11246	B	A	0.934223	48.5716	P35609	TINEVETQILTR		Alpha-actinin-2 OS=Homo sapiens OX=9606 GN=ACTN2 PE=1 SV=1	5.16252e+07	7.99744e+07	7.10797e+07	5.36062e+07	6.81585e+07	1.03707e+08	4.63564e+07	1.20358e+08	4.80557e+07	6.9415e+07
412.241	1.14711	B	C	0.66076	34.7156	P99999	MIFVGIK	[1] Oxidation (M)	Cytochrome c OS=Homo sapiens OX=9606 GN=CYCS PE=1 SV=2	3.95728e+07	3.94934e+07	3.77781e+07	4.07153e+07	4.46107e+07	3.95372e+07	3.92156e+07	1.8213e+07	4.023e+07	4.74757e+07
752.891	1.40388	A	C	0.372697	68.4241	P10916	NLVHIITHGEEKD		Myosin regulatory light chain 2, ventricular/cardiac muscle isoform OS=Homo sapiens OX=9606 GN=MYL2 PE=1 SV=3	1.21243e+08	1.15818e+08	1.76621e+08	1.09254e+08	1.84353e+08	1.13568e+08	3.52856e+07	8.52512e+07	1.93364e+08	7.89932e+07
725.407	1.0719	A	C	0.805301	22.3355	P00505	FVTVQTISGTGALR		Aspartate aminotransferase, mitochondrial OS=Homo sapiens OX=9606 GN=GOT2 PE=1 SV=3	6.5702e+07	7.53722e+07	6.58939e+07	8.29233e+07	6.02266e+07	5.52066e+07	7.11931e+07	5.77695e+07	5.71529e+07	7.13308e+07
717.866	1.24337	A	B	0.500381	26.0974	P04075	PYQYPALTPEQK		Fructose-bisphosphate aldolase A OS=Homo sapiens OX=9606 GN=ALDOA PE=1 SV=2	1.81513e+08	1.40501e+08	1.81028e+08	1.42926e+08	1.06009e+08	1.55644e+08	1.44646e+08	9.80892e+07	1.91381e+08	1.55813e+08
623.333	77.6333	A	C	5.93977e-06	72.9647	P12883	DIDDLELTLAK		Myosin-7 OS=Homo sapiens OX=9606 GN=MYH7 PE=1 SV=5	1.26124e+08	1.86453e+08	1.62359e+08	1.99561e+06	2.03334e+06	6.41325e+06	1.39756e+06	2.84577e+06	1.80868e+06	2.10489e+06
453.264	2.89004	B	C	0.834906	110.123	P10606	LVPQQLAH		Cytochrome c oxidase subunit 5B, mitochondrial OS=Homo sapiens OX=9606 GN=COX5B PE=1 SV=2	7.77933e+07	2.44311e+07	2.86042e+06	4.15688e+07	9.3636e+07	2.81807e+06	3.06025e+07	6.77925e+06	3.53575e+06	2.27599e+07
755.71	1.2846	B	A	0.0637024	11.7208	P17540	RGTGGVDTAAVADVYDISNIDR		Creatine kinase S-type, mitochondrial OS=Homo sapiens OX=9606 GN=CKMT2 PE=1 SV=2	7.68397e+07	6.10449e+07	7.30127e+07	8.31292e+07	8.54229e+07	1.02367e+08	9.16302e+07	7.40735e+07	8.41706e+07	9.49679e+07
785.901	1.93993	C	B	0.518839	83.488	P69905	KVADALTNAVAHVDDMPNALSALSDLHAHK	[16] Oxidation (M)	Hemoglobin subunit alpha OS=Homo sapiens OX=9606 GN=HBA1 PE=1 SV=2	3.23881e+08	2.1746e+08	4.83083e+08	3.26362e+08	2.67225e+08	3.1461e+08	4.60661e+08	1.30964e+09	3.43801e+08	2.35016e+08
881.947	1.15547	B	A	0.48098	20.2873	O75390	GLVYETSVLDPDEGIR		Citrate synthase, mitochondrial OS=Homo sapiens OX=9606 GN=CS PE=1 SV=2	1.03941e+08	7.73528e+07	8.73437e+07	9.75755e+07	1.04471e+08	1.08357e+08	1.11748e+08	7.06968e+07	8.28974e+07	1.02962e+08
526.268	2.35947	A	C	0.0351876	47.5659	P10916	VNVKNEEIDEMIK	[11] Oxidation (M)	Myosin regulatory light chain 2, ventricular/cardiac muscle isoform OS=Homo sapiens OX=9606 GN=MYL2 PE=1 SV=3	4.2052e+07	9.67248e+07	4.89754e+07	3.58035e+07	4.63846e+07	4.68003e+07	1.65332e+07	2.37185e+07	3.45433e+07	3.13034e+07
400.24	6.27443	A	C	4.00671e-05	34.7278	P63267	AVFPSIVGRPR		Actin, gamma-enteric smooth muscle OS=Homo sapiens OX=9606 GN=ACTG2 PE=1 SV=1	1.89817e+08	2.17329e+08	1.56506e+08	2.54124e+07	2.35978e+07	4.28575e+07	3.13245e+07	3.63307e+07	3.07633e+07	2.13589e+07
379.565	2.70808	A	C	0.572326	130.237	P12235	LLLQVQHASK		ADP/ATP translocase 1 OS=Homo sapiens OX=9606 GN=SLC25A4 PE=1 SV=4	4.91326e+07	9.62905e+07	8.67151e+06	3.86748e+06	1.03976e+08	1.73135e+07	1.85948e+07	2.5346e+07	72115.8	3.18562e+07
446.256	1.16332	B	C	0.471505	24.6948	P00505	IGASFLQR		Aspartate aminotransferase, mitochondrial OS=Homo sapiens OX=9606 GN=GOT2 PE=1 SV=3	1.79365e+07	1.85846e+07	1.88848e+07	2.17916e+07	1.84446e+07	1.66779e+07	1.63158e+07	1.07853e+07	1.7851e+07	2.02796e+07
545.799	54.9703	A	C	3.4735e-06	50.5301	P12883	AQLEFNQIK		Myosin-7 OS=Homo sapiens OX=9606 GN=MYH7 PE=1 SV=5	1.42983e+08	2.20293e+08	1.85773e+08	2.51865e+06	2.62147e+06	5.74414e+06	4.3366e+06	3.94357e+06	1.85569e+06	3.18163e+06
882.444	1.62114	A	C	0.128976	36.498	P63316	AAVEQLTEEQKNEFK		Troponin C, slow skeletal and cardiac muscles OS=Homo sapiens OX=9606 GN=TNNC1 PE=1 SV=1	1.34664e+08	1.30658e+08	1.44054e+08	1.12995e+08	1.3564e+08	6.18911e+07	5.69175e+07	8.18988e+07	8.95269e+07	1.08356e+08
559.806	1.31929	C	B	0.639727	47.0953	P40939	DTSASAVAVGLK		Trifunctional enzyme subunit alpha, mitochondrial OS=Homo sapiens OX=9606 GN=HADHA PE=1 SV=2	4.91841e+07	3.48867e+07	3.27049e+07	4.6463e+07	3.53237e+07	2.74863e+07	3.66544e+07	8.18018e+07	3.98794e+07	3.3882e+07
708.37	1.32413	A	B	0.130447	20.2833	P04075	IGEHTPSALAIMENANVLAR	[12] Oxidation (M)	Fructose-bisphosphate aldolase A OS=Homo sapiens OX=9606 GN=ALDOA PE=1 SV=2	1.27325e+08	8.50243e+07	1.18949e+08	8.62901e+07	7.36432e+07	9.02673e+07	1.00555e+08	8.64248e+07	8.36832e+07	9.82616e+07
742.38	1.37846	A	B	0.0592554	18.0928	Q8NHM4	LGEHNIEVLEGNEQFINAAK		Putative trypsin-6 OS=Homo sapiens OX=9606 GN=PRSS3P2 PE=5 SV=2	1.05179e+08	9.98503e+07	1.10138e+08	7.28156e+07	6.44394e+07	9.13825e+07	8.48655e+07	1.00468e+08	6.99606e+07	7.32048e+07
767.392	54.74	A	C	3.34174e-06	43.4624	P13533	VVDSLQTSLDAETR		Myosin-6 OS=Homo sapiens OX=9606 GN=MYH6 PE=1 SV=5	2.1037e+08	2.87443e+08	2.95075e+08	8.75748e+06	5.66501e+06	1.3755e+07	2.88264e+06	6.71878e+06	4.36154e+06	5.34988e+06
708.369	1.23095	C	A	0.828292	40.7188	P04075	IGEHTPSALAIMENANVLAR	[12] Oxidation (M)	Fructose-bisphosphate aldolase A OS=Homo sapiens OX=9606 GN=ALDOA PE=1 SV=2	7.5857e+07	6.94177e+07	8.20674e+07	1.02459e+08	5.22321e+07	9.55472e+07	7.70164e+07	5.75298e+07	1.46053e+08	9.25282e+07
573.296	1.45256	C	B	0.51378	66.035	P48047	YATALYSAASK		ATP synthase subunit O, mitochondrial OS=Homo sapiens OX=9606 GN=ATP5PO PE=1 SV=1	1.1698e+08	7.93627e+07	3.72166e+07	8.89411e+07	1.00929e+08	1.68205e+07	1.11756e+08	6.13357e+07	1.2242e+08	1.04796e+08
680.341	1.34809	C	A	0.541462	38.3832	P06576	FLSQPFQVAEVFTGHMGK	[16] Oxidation (M)	ATP synthase subunit beta, mitochondrial OS=Homo sapiens OX=9606 GN=ATP5F1B PE=1 SV=3	1.01073e+08	6.47788e+07	6.79811e+07	1.25157e+08	1.15846e+08	5.53295e+07	1.45753e+08	7.40376e+07	9.54195e+07	1.05093e+08
574.988	93.0832	A	C	2.33823e-05	79.562	P12883	VQLLHSQNTSLINQK		Myosin-7 OS=Homo sapiens OX=9606 GN=MYH7 PE=1 SV=5	1.80922e+08	2.36798e+08	1.59431e+08	1.45814e+06	1.96607e+06	6.03477e+06	1.14589e+06	3.98313e+06	1.33192e+06	1.80623e+06
507.745	7.48514	A	C	0.000121671	42.5845	P62736	DLTDYLMK	[7] Oxidation (M)	Actin, aortic smooth muscle OS=Homo sapiens OX=9606 GN=ACTA2 PE=1 SV=1	9.21316e+07	1.54401e+08	1.03825e+08	1.48492e+07	1.49992e+07	2.11504e+07	1.01392e+07	2.51004e+07	1.21298e+07	1.50399e+07
522.6	12.3255	A	C	0.000221785	49.4412	P12883	DVFVPDDKQEFVK		Myosin-7 OS=Homo sapiens OX=9606 GN=MYH7 PE=1 SV=5	1.34492e+08	1.28619e+08	1.31818e+08	1.80239e+07	1.55727e+07	2.57625e+07	4.21395e+06	1.37668e+07	8.72383e+06	1.60175e+07
487.287	1.6516	A	C	0.0707175	37.8634	P24752	EVVIVSATR		Acetyl-CoA acetyltransferase, mitochondrial OS=Homo sapiens OX=9606 GN=ACAT1 PE=1 SV=1	5.24876e+07	4.01891e+07	4.02131e+07	3.09577e+07	2.85081e+07	2.72869e+07	2.9293e+07	2.0688e+07	1.72713e+07	4.00292e+07
489.767	1.58116	A	C	0.155496	36.7068	P32119	ATAVVDGAFK		Peroxiredoxin-2 OS=Homo sapiens OX=9606 GN=PRDX2 PE=1 SV=5	7.6549e+07	6.87583e+07	6.848e+07	4.65001e+07	3.64993e+07	6.62005e+07	5.15742e+07	6.38403e+07	2.51171e+07	3.97474e+07
469.566	1.28959	C	A	0.574691	36.73	P06576	AHGGYSVFAGVGER		ATP synthase subunit beta, mitochondrial OS=Homo sapiens OX=9606 GN=ATP5F1B PE=1 SV=3	3.43508e+07	1.85674e+07	2.24559e+07	2.87742e+07	3.32534e+07	1.51203e+07	3.03665e+07	2.1652e+07	4.72428e+07	3.03411e+07
533.95	73.5821	A	C	7.94395e-06	74.3598	P12883	ANDDLKENIAIVER		Myosin-7 OS=Homo sapiens OX=9606 GN=MYH7 PE=1 SV=5	1.25661e+08	1.73307e+08	1.42831e+08	1.86793e+06	1.55831e+06	5.56304e+06	1.5143e+06	3.14054e+06	1.83102e+06	1.5197e+06
1149.54	1.31785	A	B	0.552058	31.8548	P06576	IPSAVGYQPTLATDMGTMQER	[15] Oxidation (M)|[18] Oxidation (M)	ATP synthase subunit beta, mitochondrial OS=Homo sapiens OX=9606 GN=ATP5F1B PE=1 SV=3	3.11912e+08	2.0405e+08	1.72503e+08	1.89292e+08	2.17774e+08	1.15348e+08	2.29692e+08	1.28799e+08	2.18819e+08	2.15238e+08
588.309	1.33711	C	A	0.150199	21.3393	P22695	AVAFQNPQTHVIENLHAAAYR		Cytochrome b-c1 complex subunit 2, mitochondrial OS=Homo sapiens OX=9606 GN=UQCRC2 PE=1 SV=3	5.29862e+07	4.56964e+07	5.37449e+07	5.9379e+07	6.64893e+07	6.43214e+07	6.98113e+07	4.71968e+07	7.43008e+07	8.04413e+07
717.687	1.3741	C	A	0.629912	43.5674	P06732	RGTGGVDTAAVGSVFDVSNADR		Creatine kinase M-type OS=Homo sapiens OX=9606 GN=CKM PE=1 SV=2	8.28508e+07	3.59355e+07	4.84728e+07	4.88873e+07	9.2505e+07	7.58637e+07	1.08408e+08	3.51018e+07	7.49899e+07	8.79411e+07
701.902	1.13835	C	B	0.343775	12.8911	P24752	FGNEVIPVTVTVK		Acetyl-CoA acetyltransferase, mitochondrial OS=Homo sapiens OX=9606 GN=ACAT1 PE=1 SV=1	5.39403e+07	4.27363e+07	4.9278e+07	4.99081e+07	4.62953e+07	3.85713e+07	4.81993e+07	4.68132e+07	5.61815e+07	5.33675e+07
637.842	1.23307	C	B	0.540553	41.6931	P48047	TDPSILGGMIVR	[9] Oxidation (M)	ATP synthase subunit O, mitochondrial OS=Homo sapiens OX=9606 GN=ATP5PO PE=1 SV=1	5.92176e+07	5.52769e+07	3.49724e+07	5.46985e+07	6.16953e+07	2.4763e+07	6.57594e+07	4.95881e+07	5.335e+07	6.33774e+07
868.428	1.1824	B	A	0.673532	28.2527	Q14896	EVGPADQGSYAVIAGSSK		Myosin-binding protein C, cardiac-type OS=Homo sapiens OX=9606 GN=MYBPC3 PE=1 SV=4	9.84055e+07	8.6119e+07	9.33003e+07	1.19432e+08	1.221e+08	8.69691e+07	7.35128e+07	9.14753e+07	1.42304e+08	1.05896e+08
515.798	185.276	A	C	8.06847e-06	95.6021	P12883	EALISQLTR		Myosin-7 OS=Homo sapiens OX=9606 GN=MYH7 PE=1 SV=5	9.75037e+07	1.38924e+08	1.02845e+08	692575	814427	3.53384e+06	463585	819192	514890	643898
565.961	1.19879	A	B	0.593168	21.8105	P24539	QASIQHIQNAIDTEK		ATP synthase F(0) complex subunit B1, mitochondrial OS=Homo sapiens OX=9606 GN=ATP5PB PE=1 SV=2	5.69757e+07	5.64036e+07	3.99429e+07	4.38694e+07	5.0885e+07	3.31428e+07	5.50152e+07	3.45864e+07	4.7893e+07	5.89554e+07
759.893	1.11793	C	B	0.704666	20.7486	P49748	VPSENVLGEVGSGFK		Very long-chain specific acyl-CoA dehydrogenase, mitochondrial OS=Homo sapiens OX=9606 GN=ACADVL PE=1 SV=1	5.54958e+07	4.82741e+07	6.08125e+07	6.73988e+07	4.70345e+07	4.9058e+07	4.6999e+07	7.62779e+07	5.52748e+07	6.51447e+07
420.769	1.04236	B	C	0.936495	27.9492	P14618	APIIAVTR		Pyruvate kinase PKM OS=Homo sapiens OX=9606 GN=PKM PE=1 SV=4	3.29926e+07	2.36171e+07	3.05853e+07	3.35302e+07	2.30127e+07	3.14764e+07	2.13245e+07	2.78033e+07	2.4204e+07	3.92581e+07
576.637	1.9219	A	C	0.0609329	53.6022	P06753	IQLVEEELDRAQER		Tropomyosin alpha-3 chain OS=Homo sapiens OX=9606 GN=TPM3 PE=1 SV=2	6.39519e+07	6.76549e+07	7.61684e+07	3.89076e+07	3.12111e+07	8.15078e+07	2.99173e+07	3.69641e+07	4.48699e+07	3.23948e+07
566.799	1.24397	C	B	0.0514816	11.6132	P40926	MISDAIPELK	[1] Oxidation (M)	Malate dehydrogenase, mitochondrial OS=Homo sapiens OX=9606 GN=MDH2 PE=1 SV=3	8.86891e+07	7.19169e+07	7.69455e+07	6.29211e+07	6.84893e+07	6.37255e+07	7.42888e+07	8.48863e+07	9.2284e+07	7.21992e+07
764.402	1.20602	C	B	0.213406	21.5909	Q16698	VAGHPNIVINNAAGNFISPTER		2,4-dienoyl-CoA reductase, mitochondrial OS=Homo sapiens OX=9606 GN=DECR1 PE=1 SV=1	1.05257e+08	6.9496e+07	1.02802e+08	7.90892e+07	9.40549e+07	9.7056e+07	1.04165e+08	1.15186e+08	1.0128e+08	1.13858e+08
519.801	2.09535	A	B	0.0111806	33.4739	P06576	IPVGPETLGR		ATP synthase subunit beta, mitochondrial OS=Homo sapiens OX=9606 GN=ATP5F1B PE=1 SV=3	9.90901e+07	5.41287e+07	6.19903e+07	3.75771e+07	3.63932e+07	2.87379e+07	4.12352e+07	2.54794e+07	3.87832e+07	3.74333e+07
500.908	12.7809	A	C	1.57383e-05	41.6367	P62736	QEYDEAGPSIVHR		Actin, aortic smooth muscle OS=Homo sapiens OX=9606 GN=ACTA2 PE=1 SV=1	1.12126e+08	2.01999e+08	9.63938e+07	1.12467e+07	1.13365e+07	1.70789e+07	8.81631e+06	1.07335e+07	9.27e+06	1.40064e+07
427.268	1.15083	A	B	0.56444	19.8593	P38117	LGPLQVAR		Electron transfer flavoprotein subunit beta OS=Homo sapiens OX=9606 GN=ETFB PE=1 SV=3	2.50712e+07	2.25875e+07	2.1528e+07	2.24758e+07	1.57459e+07	2.18972e+07	2.35379e+07	1.83777e+07	2.79874e+07	1.92217e+07
589.333	1.26174	A	B	0.312976	21.8883	Q16698	VAFITGGGTGLGK		2,4-dienoyl-CoA reductase, mitochondrial OS=Homo sapiens OX=9606 GN=DECR1 PE=1 SV=1	4.84694e+07	3.09539e+07	4.21452e+07	2.75993e+07	3.67829e+07	3.19678e+07	3.34898e+07	2.70319e+07	3.65817e+07	3.76437e+07
438.751	1.01867	C	B	0.985236	43.2929	P25705	QMSLLLR	[2] Oxidation (M)	ATP synthase subunit alpha, mitochondrial OS=Homo sapiens OX=9606 GN=ATP5F1A PE=1 SV=1	6.58675e+07	4.56906e+07	3.1228e+07	5.02151e+07	6.58485e+07	2.53744e+07	6.95572e+07	3.54286e+07	3.52406e+07	5.18786e+07
518.591	23.8699	A	C	2.91057e-06	45.9401	P13533	AITDAAMMAEELKK	[7] Oxidation (M)|[8] Oxidation (M)	Myosin-6 OS=Homo sapiens OX=9606 GN=MYH6 PE=1 SV=5	2.56556e+08	3.77613e+08	3.01147e+08	1.58479e+07	1.38311e+07	3.07799e+07	1.33617e+07	1.09701e+07	1.58864e+07	1.20271e+07
740.367	1.27059	A	B	0.641025	75.2788	P19429	ISADAMMQALLGAR	[6] Oxidation (M)|[7] Oxidation (M)	Troponin I, cardiac muscle OS=Homo sapiens OX=9606 GN=TNNI3 PE=1 SV=3	8.61523e+07	4.8903e+07	3.89576e+07	6.99684e+07	6.06509e+07	6.33552e+06	4.14757e+07	2.82554e+07	7.65196e+07	5.86976e+07
733.394	29.488	A	C	0.000379689	95.6137	P13533	LASADIETYLLEK		Myosin-6 OS=Homo sapiens OX=9606 GN=MYH6 PE=1 SV=5	2.14455e+08	2.64553e+08	2.48746e+08	7.60021e+06	9.23803e+06	3.94708e+07	3.597e+06	1.40705e+07	6.17216e+06	9.06648e+06
562.607	1.51944	C	A	0.117607	24.8991	Q99798	FNPETDYLTGTDGKK		Aconitate hydratase, mitochondrial OS=Homo sapiens OX=9606 GN=ACO2 PE=1 SV=2	4.19789e+07	3.07965e+07	3.6522e+07	4.10077e+07	5.42193e+07	3.43462e+07	3.98849e+07	5.15647e+07	7.30707e+07	5.69078e+07
560.929	1.42827	B	C	0.43082	72.1921	P31930	EVESMGAHLNAYSTR	[5] Oxidation (M)	Cytochrome b-c1 complex subunit 1, mitochondrial OS=Homo sapiens OX=9606 GN=UQCRC1 PE=1 SV=3	8.48164e+07	6.65215e+07	5.17075e+07	5.95785e+07	7.92626e+07	7.97557e+07	8.15617e+07	3.14155e+07	8.85512e+06	8.22342e+07
769.865	2.65574	A	C	0.0154347	49.1474	P09493	SIDDLEDELYAQK		Tropomyosin alpha-1 chain OS=Homo sapiens OX=9606 GN=TPM1 PE=1 SV=2	1.41077e+08	1.6758e+08	1.89623e+08	7.19451e+07	5.61356e+07	1.38407e+08	4.17603e+07	8.20188e+07	5.26122e+07	7.37741e+07
363.205	2.79464	C	A	0.146571	67.5471	P68871	VVAGVANALAHKYH		Hemoglobin subunit beta OS=Homo sapiens OX=9606 GN=HBB PE=1 SV=2	1.9275e+07	1.16625e+07	2.28106e+07	2.85966e+07	1.73187e+07	2.86419e+07	3.83994e+07	9.71374e+07	4.74223e+07	1.73161e+07
924.952	1.15846	B	A	0.646291	21.6655	Q14896	SVEVAAGSPAVFEAETER		Myosin-binding protein C, cardiac-type OS=Homo sapiens OX=9606 GN=MYBPC3 PE=1 SV=4	8.13842e+07	7.74335e+07	8.81311e+07	1.0891e+08	1.00447e+08	7.67241e+07	6.88882e+07	8.33045e+07	1.14748e+08	9.93817e+07
611.293	1.30647	C	B	0.73981	78.3753	O00483	FYSVNVDYSK		Cytochrome c oxidase subunit NDUFA4 OS=Homo sapiens OX=9606 GN=NDUFA4 PE=1 SV=1	5.03487e+07	6.09974e+07	4.20559e+06	4.21619e+07	6.41949e+07	6.14573e+06	4.87719e+07	1.76102e+07	5.34865e+07	7.61068e+07
539.279	1.23928	C	B	0.496598	28.5379	P24539	HYLFDVQR		ATP synthase F(0) complex subunit B1, mitochondrial OS=Homo sapiens OX=9606 GN=ATP5PB PE=1 SV=2	3.30823e+07	3.48957e+07	1.96387e+07	2.66639e+07	2.97137e+07	1.96878e+07	3.36657e+07	2.45474e+07	3.19724e+07	3.55027e+07
815.923	1.16189	A	B	0.769035	34.1351	P22695	TIAQGNLSNTDVQAAK		Cytochrome b-c1 complex subunit 2, mitochondrial OS=Homo sapiens OX=9606 GN=UQCRC2 PE=1 SV=3	1.99858e+08	1.53884e+08	1.69545e+08	1.87477e+08	1.16196e+08	1.46705e+08	1.8258e+08	1.05872e+08	2.39061e+08	1.42042e+08
390.212	1.15022	A	B	0.608279	21.1422	P99999	TGPNLHGLFGR		Cytochrome c OS=Homo sapiens OX=9606 GN=CYCS PE=1 SV=2	3.79489e+07	2.66199e+07	2.98622e+07	2.49482e+07	2.92212e+07	2.79287e+07	3.26026e+07	2.38896e+07	3.96191e+07	2.89878e+07
703.845	1.1569	A	B	0.831451	32.7363	P06576	AHGGYSVFAGVGER		ATP synthase subunit beta, mitochondrial OS=Homo sapiens OX=9606 GN=ATP5F1B PE=1 SV=3	6.63168e+07	4.34552e+07	3.5785e+07	4.82014e+07	5.0127e+07	2.74878e+07	6.27171e+07	3.29303e+07	3.7593e+07	5.76056e+07
525.944	3.16774	C	A	5.58024e-05	22.7255	P02144	GHPETLEKFDKFK		Myoglobin OS=Homo sapiens OX=9606 GN=MB PE=1 SV=2	3.80529e+07	2.61504e+07	2.62261e+07	8.29942e+07	8.98485e+07	1.12008e+08	8.75916e+07	8.57096e+07	9.77067e+07	1.10934e+08
846.93	1.79688	A	C	0.0418887	34.2229	P20674	GINTLVTYDMVPEPK	[10] Oxidation (M)	Cytochrome c oxidase subunit 5A, mitochondrial OS=Homo sapiens OX=9606 GN=COX5A PE=1 SV=2	1.3032e+08	1.98624e+08	1.64323e+08	1.07485e+08	1.78876e+08	1.73935e+08	6.93534e+07	7.81966e+07	1.37918e+08	8.05491e+07
689.854	2.10352	A	B	0.140612	45.1154	P68871	EFTPPVQAAYQK		Hemoglobin subunit beta OS=Homo sapiens OX=9606 GN=HBB PE=1 SV=2	7.45413e+07	4.98111e+07	9.42155e+07	4.34342e+07	2.64156e+07	3.4056e+07	4.66125e+07	8.42158e+07	5.92314e+07	2.5964e+07
791.391	6.81238	A	C	8.04066e-05	39.0648	P68032	KDLYANNVLSGGTTMYPGIADR	[15] Oxidation (M)	Actin, alpha cardiac muscle 1 OS=Homo sapiens OX=9606 GN=ACTC1 PE=1 SV=1	2.29082e+08	2.43562e+08	2.53321e+08	2.16355e+07	3.58917e+07	4.95086e+07	3.07497e+07	4.79761e+07	2.52458e+07	3.81157e+07
723.813	2.22148	A	C	0.0307736	42.6106	P13073	SEDFSLPAYMDR	[10] Oxidation (M)	Cytochrome c oxidase subunit 4 isoform 1, mitochondrial OS=Homo sapiens OX=9606 GN=COX4I1 PE=1 SV=1	1.06856e+08	1.23574e+08	9.10767e+07	5.67988e+07	1.02588e+08	4.7706e+07	3.67937e+07	3.98689e+07	7.57809e+07	4.05242e+07
922.099	1.40841	B	C	0.237196	36.1672	P10916	FSKEEVDQMFAAFPPDVTGNLDYK	[9] Oxidation (M)	Myosin regulatory light chain 2, ventricular/cardiac muscle isoform OS=Homo sapiens OX=9606 GN=MYL2 PE=1 SV=3	6.49356e+08	9.93195e+08	1.00135e+09	6.91045e+08	9.53591e+08	9.99766e+08	3.41239e+08	6.84527e+08	8.86708e+08	5.90959e+08
651.351	5.17402	A	C	0.000261797	44.9308	P09493	QLEDELVSLQK		Tropomyosin alpha-1 chain OS=Homo sapiens OX=9606 GN=TPM1 PE=1 SV=2	8.10085e+07	1.04145e+08	1.08999e+08	2.06526e+07	1.9473e+07	4.11117e+07	1.38485e+07	1.92222e+07	2.10549e+07	2.16769e+07
532.59	1.50971	A	C	0.306531	43.8618	P05413	LGVEFDETTADDRK		Fatty acid-binding protein, heart OS=Homo sapiens OX=9606 GN=FABP3 PE=1 SV=4	5.26157e+07	2.75085e+07	5.48946e+07	4.88404e+07	2.44821e+07	2.39445e+07	2.90164e+07	3.5201e+07	2.89827e+07	2.60444e+07
559.623	1.26569	C	B	0.624328	46.9853	P18859	FEDPKFEVIEKPQA		ATP synthase-coupling factor 6, mitochondrial OS=Homo sapiens OX=9606 GN=ATP5PF PE=1 SV=1	7.7582e+07	5.6585e+07	2.72501e+07	5.87538e+07	5.90822e+07	3.05241e+07	6.92048e+07	4.57893e+07	7.43899e+07	6.0986e+07
613.647	119.291	A	C	1.44339e-05	90.8858	P13533	DLEEATLQHEATAAALR		Myosin-6 OS=Homo sapiens OX=9606 GN=MYH6 PE=1 SV=5	2.16104e+08	2.56463e+08	3.30826e+08	2.60115e+06	1.96387e+06	9.80006e+06	1.55492e+06	3.49179e+06	1.89256e+06	2.04034e+06
428.753	5.37231	A	C	0.20717	95.7625	P12235	GNLANVIR		ADP/ATP translocase 1 OS=Homo sapiens OX=9606 GN=SLC25A4 PE=1 SV=4	3.95285e+07	1.4825e+08	5.85742e+07	1.10228e+07	4.3683e+07	7.64551e+06	1.66875e+07	2.1641e+07	284124	2.25288e+07
511.767	2.1978	A	C	0.0307616	52.0104	P20674	LNDFASTVR		Cytochrome c oxidase subunit 5A, mitochondrial OS=Homo sapiens OX=9606 GN=COX5A PE=1 SV=2	2.45994e+07	3.11889e+07	2.74944e+07	1.49052e+07	2.44311e+07	2.78491e+07	8.73678e+06	9.80792e+06	2.24621e+07	9.51797e+06
453.212	1.69722	A	C	0.212527	48.7611	P09669	AYADFYR		Cytochrome c oxidase subunit 6C OS=Homo sapiens OX=9606 GN=COX6C PE=1 SV=2	2.3838e+07	1.86757e+07	2.572e+07	1.5489e+07	2.19844e+07	7.4193e+06	9.65338e+06	1.15008e+07	2.28399e+07	9.61035e+06
518.585	1.50597	C	A	0.204199	42.3658	P25705	EAYPGDVFYLHSR		ATP synthase subunit alpha, mitochondrial OS=Homo sapiens OX=9606 GN=ATP5F1A PE=1 SV=1	6.48974e+07	4.47092e+07	3.58834e+07	5.66502e+07	6.54143e+07	2.56961e+07	8.39114e+07	5.32344e+07	7.69886e+07	7.80041e+07
547.268	4.60121	C	A	0.00124385	40.2446	O75947	SWNETLTSR		ATP synthase subunit d, mitochondrial OS=Homo sapiens OX=9606 GN=ATP5PD PE=1 SV=3	1.12737e+07	6.72606e+06	5.28901e+06	3.74678e+07	3.10412e+07	1.87182e+07	3.41926e+07	2.74005e+07	5.12343e+07	3.00478e+07
823.443	1.60829	A	C	0.174431	39.9082	P10916	LKGADPEETILNAFK		Myosin regulatory light chain 2, ventricular/cardiac muscle isoform OS=Homo sapiens OX=9606 GN=MYL2 PE=1 SV=3	1.40267e+08	2.2936e+08	2.52395e+08	1.56073e+08	2.03448e+08	1.75247e+08	6.95622e+07	1.28786e+08	1.95054e+08	1.22277e+08
467.771	1.03783	B	C	0.967594	24.4838	P49748	ITAFVVER		Very long-chain specific acyl-CoA dehydrogenase, mitochondrial OS=Homo sapiens OX=9606 GN=ACADVL PE=1 SV=1	1.70959e+07	1.18456e+07	1.56769e+07	1.89911e+07	1.18902e+07	1.39246e+07	1.08403e+07	1.55132e+07	1.7614e+07	1.35961e+07
722.688	1.14109	C	A	0.442714	16.0782	P07108	QATVGDINTERPGMLDFTGK	[14] Oxidation (M)	Acyl-CoA-binding protein OS=Homo sapiens OX=9606 GN=DBI PE=1 SV=2	5.97598e+07	4.53033e+07	4.87621e+07	5.54401e+07	4.54932e+07	6.30127e+07	6.62149e+07	5.56911e+07	5.31353e+07	5.89956e+07
750.88	124.028	A	C	1.26391e-06	61.794	P12883	LQEAEEAVEAVNAK		Myosin-7 OS=Homo sapiens OX=9606 GN=MYH7 PE=1 SV=5	1.74244e+08	2.43543e+08	2.3929e+08	3.00522e+06	1.93807e+06	6.41835e+06	1.3671e+06	2.15855e+06	1.59467e+06	1.94345e+06
564.98	10.5252	A	C	9.94413e-07	19.676	P12883	GKLTYTQQLEDLKR		Myosin-7 OS=Homo sapiens OX=9606 GN=MYH7 PE=1 SV=5	9.91552e+07	1.45978e+08	1.16196e+08	1.4842e+07	1.59699e+07	1.34844e+07	1.20299e+07	8.42479e+06	1.32404e+07	1.20779e+07
653.357	1.04635	A	B	0.897055	14.8287	P49748	ALEQFATVVEAK		Very long-chain specific acyl-CoA dehydrogenase, mitochondrial OS=Homo sapiens OX=9606 GN=ACADVL PE=1 SV=1	4.14002e+07	3.49477e+07	4.40408e+07	3.27024e+07	3.82773e+07	4.40758e+07	3.69367e+07	3.41862e+07	4.59692e+07	4.22434e+07
347.562	1.19996	C	B	0.921728	44.0587	P06576	LVPLKETIK		ATP synthase subunit beta, mitochondrial OS=Homo sapiens OX=9606 GN=ATP5F1B PE=1 SV=3	1.69839e+07	2.13111e+07	9.6527e+06	1.59294e+07	1.90519e+07	1.09058e+07	1.66825e+07	8.34486e+06	2.77286e+07	2.0661e+07
547.319	2.00126	A	B	0.0427805	39.2611	P02768	KVPQVSTPTLVEVSR		Serum albumin OS=Homo sapiens OX=9606 GN=ALB PE=1 SV=2	7.19162e+07	5.11009e+07	7.97461e+07	4.02648e+07	2.98404e+07	3.12127e+07	5.59104e+07	2.82152e+07	4.18047e+07	2.3342e+07
540.316	1.57344	A	C	0.000136001	8.126	P17540	VPPPLPQFGK		Creatine kinase S-type, mitochondrial OS=Homo sapiens OX=9606 GN=CKMT2 PE=1 SV=2	1.47095e+08	1.25153e+08	1.39633e+08	8.27896e+07	9.195e+07	9.0456e+07	8.61024e+07	7.89387e+07	9.24768e+07	9.15114e+07
471.733	1.18639	C	B	0.649343	29.6598	P14618	LNFSHGTHEYHAETIK		Pyruvate kinase PKM OS=Homo sapiens OX=9606 GN=PKM PE=1 SV=4	2.98255e+07	3.22374e+07	2.9655e+07	2.87548e+07	2.54462e+07	2.61853e+07	2.67075e+07	2.1471e+07	3.668e+07	4.2301e+07
642.331	1.3846	A	B	0.146179	19.5006	P07195	MVVESAYEVIK	[1] Oxidation (M)	L-lactate dehydrogenase B chain OS=Homo sapiens OX=9606 GN=LDHB PE=1 SV=2	7.14704e+07	7.07155e+07	5.6849e+07	5.22475e+07	3.78453e+07	5.36559e+07	6.39212e+07	4.45184e+07	4.87294e+07	6.64469e+07
533.277	1.54793	C	B	0.33857	46.0218	P07339	LSPEDYTLK		Cathepsin D OS=Homo sapiens OX=9606 GN=CTSD PE=1 SV=1	4.56698e+07	3.11387e+07	3.37139e+07	2.90529e+07	1.86305e+07	3.84173e+07	3.22485e+07	7.49343e+07	3.71317e+07	3.33892e+07
506.279	2.4868	A	C	0.00859687	51.221	P09493	SKQLEDELVSLQK		Tropomyosin alpha-1 chain OS=Homo sapiens OX=9606 GN=TPM1 PE=1 SV=2	3.68678e+07	4.39809e+07	4.36311e+07	1.71202e+07	1.84507e+07	4.01475e+07	1.44375e+07	1.77489e+07	1.77927e+07	1.67625e+07
765.905	1.07944	B	A	0.69262	19.9477	P00505	ASAELALGENSEVLK		Aspartate aminotransferase, mitochondrial OS=Homo sapiens OX=9606 GN=GOT2 PE=1 SV=3	6.36825e+07	6.71361e+07	7.13917e+07	7.5923e+07	7.17704e+07	7.05797e+07	7.0664e+07	6.54928e+07	5.06954e+07	8.32432e+07
740.368	1.35053	A	B	0.570668	75.1508	P19429	ISADAMMQALLGAR	[6] Oxidation (M)|[7] Oxidation (M)	Troponin I, cardiac muscle OS=Homo sapiens OX=9606 GN=TNNI3 PE=1 SV=3	4.2726e+07	2.52143e+07	1.847e+07	3.11565e+07	2.99936e+07	2.8324e+06	2.23589e+07	1.50058e+07	3.82279e+07	2.66959e+07
522.788	1.86565	A	B	0.0186203	34.2129	P04075	QLLLTADDR		Fructose-bisphosphate aldolase A OS=Homo sapiens OX=9606 GN=ALDOA PE=1 SV=2	3.77993e+07	2.30255e+07	2.06501e+07	1.47146e+07	1.4251e+07	1.47054e+07	1.44511e+07	1.75886e+07	1.89149e+07	1.91355e+07
496.78	1.97073	B	C	0.526604	85.3417	P35609	VIQSYNIR		Alpha-actinin-2 OS=Homo sapiens OX=9606 GN=ACTN2 PE=1 SV=1	8.20147e+06	2.00862e+07	1.75941e+07	9.93963e+06	2.94074e+07	5.07067e+07	1.03209e+07	3.02131e+07	6711.88	2.03869e+07
528.303	1.20154	B	A	0.445803	22.3659	P17174	HIYLLPSGR		Aspartate aminotransferase, cytoplasmic OS=Homo sapiens OX=9606 GN=GOT1 PE=1 SV=3	1.5415e+07	1.10254e+07	1.49972e+07	1.74645e+07	1.63534e+07	1.59709e+07	1.71973e+07	1.11722e+07	1.80635e+07	1.95943e+07
783.396	13.0596	A	C	0.000371824	54.7588	P12883	DVFVPDDKQEFVK		Myosin-7 OS=Homo sapiens OX=9606 GN=MYH7 PE=1 SV=5	1.6043e+08	1.90065e+08	1.5391e+08	2.20403e+07	2.12924e+07	3.12081e+07	4.37799e+06	1.63891e+07	1.02589e+07	2.04718e+07
766.697	1.41261	A	B	0.445323	35.9921	P06576	IPSAVGYQPTLATDMGTMQER	[15] Oxidation (M)|[18] Oxidation (M)	ATP synthase subunit beta, mitochondrial OS=Homo sapiens OX=9606 GN=ATP5F1B PE=1 SV=3	1.40354e+08	7.84522e+07	7.86378e+07	8.06772e+07	8.71609e+07	4.27256e+07	9.92224e+07	5.58409e+07	8.59741e+07	8.68388e+07
462.757	85.0648	A	C	1.71405e-05	90.2854	P11055	SLSTELFK		Myosin-3 OS=Homo sapiens OX=9606 GN=MYH3 PE=1 SV=3	6.93593e+07	8.85709e+07	8.25302e+07	844275	911410	3.74407e+06	678539	1.45871e+06	813394	818409
512.272	1.47622	C	B	0.0325792	21.068	P32119	LSEDYGVLK		Peroxiredoxin-2 OS=Homo sapiens OX=9606 GN=PRDX2 PE=1 SV=5	1.88717e+07	1.30841e+07	1.36117e+07	1.0309e+07	1.15026e+07	1.11133e+07	1.34116e+07	1.9667e+07	1.60734e+07	1.56539e+07
774.369	81.1627	A	C	2.16091e-05	86.9814	P12883	LTQESIMDLENDKQQLDER	[7] Oxidation (M)	Myosin-7 OS=Homo sapiens OX=9606 GN=MYH7 PE=1 SV=5	2.9435e+08	2.9346e+08	2.7325e+08	2.19209e+06	2.34297e+06	9.1274e+06	2.27855e+06	6.61072e+06	2.74474e+06	2.5114e+06
539.617	2.39745	A	C	0.0286302	51.7468	P09493	KATDAEADVASLNRR		Tropomyosin alpha-1 chain OS=Homo sapiens OX=9606 GN=TPM1 PE=1 SV=2	3.42223e+07	4.36493e+07	3.7479e+07	2.07823e+07	2.37796e+07	5.05896e+07	1.45007e+07	2.07089e+07	9.29817e+06	1.96442e+07
812.085	1.63167	A	C	0.146483	33.5903	P23297	ELLQTELSGFLDAQKDVDAVDK		Protein S100-A1 OS=Homo sapiens OX=9606 GN=S100A1 PE=1 SV=2	1.04246e+08	1.03448e+08	9.49818e+07	8.7682e+07	9.27342e+07	4.64326e+07	6.97838e+07	3.55008e+07	6.91111e+07	7.2939e+07
502.781	2.67301	A	C	0.144	106.101	P12235	QLFLGGVDR		ADP/ATP translocase 1 OS=Homo sapiens OX=9606 GN=SLC25A4 PE=1 SV=4	2.20243e+07	6.38135e+07	2.85493e+07	7.89786e+06	3.35809e+07	3.98206e+06	1.1798e+07	1.08772e+07	2.20161e+07	1.23665e+07
760.709	3.23101	C	A	0.00248475	39.9092	P40925	NVIIWGNHSSTQYPDVNHAK		Malate dehydrogenase, cytoplasmic OS=Homo sapiens OX=9606 GN=MDH1 PE=1 SV=4	8.42415e+07	3.89697e+07	5.19886e+07	2.05e+08	1.49185e+08	1.93207e+08	2.65386e+08	1.28066e+08	1.99499e+08	1.61813e+08
636.357	1.05922	C	A	0.825413	12.5881	P17174	VGGVQSLGGTGALR		Aspartate aminotransferase, cytoplasmic OS=Homo sapiens OX=9606 GN=GOT1 PE=1 SV=3	3.37464e+07	2.87102e+07	3.36445e+07	3.34973e+07	3.56023e+07	2.88983e+07	3.73736e+07	2.76902e+07	3.54282e+07	3.52307e+07
737.422	1.08609	A	B	0.884929	46.3655	P06576	TVLIMELINNVAK	[5] Oxidation (M)	ATP synthase subunit beta, mitochondrial OS=Homo sapiens OX=9606 GN=ATP5F1B PE=1 SV=3	7.7584e+07	4.89975e+07	5.41814e+07	5.93574e+07	7.90409e+07	2.80362e+07	8.72034e+07	4.05349e+07	5.40967e+07	5.2718e+07
600.354	1.13838	A	B	0.643816	17.8704	P24752	LGSIAIQGAIEK		Acetyl-CoA acetyltransferase, mitochondrial OS=Homo sapiens OX=9606 GN=ACAT1 PE=1 SV=1	3.70752e+07	2.58247e+07	3.1538e+07	3.12882e+07	2.77239e+07	2.39458e+07	2.75186e+07	2.69834e+07	3.76208e+07	2.76908e+07
1122.53	6.73993	A	C	0.000128951	45.2823	P63267	DLYANNVLSGGTTMYPGIADR	[14] Oxidation (M)	Actin, gamma-enteric smooth muscle OS=Homo sapiens OX=9606 GN=ACTG2 PE=1 SV=1	3.18496e+08	3.52212e+08	3.06509e+08	3.09766e+07	5.53145e+07	8.16668e+07	3.85181e+07	6.22857e+07	4.14201e+07	5.10951e+07
555.947	1.11038	C	A	0.835469	22.7601	P22695	YEDFSNLGTTHLLR		Cytochrome b-c1 complex subunit 2, mitochondrial OS=Homo sapiens OX=9606 GN=UQCRC2 PE=1 SV=3	3.50031e+07	2.85459e+07	3.49116e+07	3.58104e+07	3.45381e+07	3.27587e+07	4.07153e+07	2.40061e+07	4.02673e+07	4.07834e+07
433.742	1.09438	B	C	0.757389	27.4006	Q16698	FFSPLQK		2,4-dienoyl-CoA reductase, mitochondrial OS=Homo sapiens OX=9606 GN=DECR1 PE=1 SV=1	2.25828e+07	1.56547e+07	1.96296e+07	1.72084e+07	2.20434e+07	1.95528e+07	1.73484e+07	1.34598e+07	1.59708e+07	2.48654e+07
504.256	1.64093	A	B	0.0405998	26.3611	Q16698	LDPTGTFEK		2,4-dienoyl-CoA reductase, mitochondrial OS=Homo sapiens OX=9606 GN=DECR1 PE=1 SV=1	9.36564e+07	7.58454e+07	8.81967e+07	4.36159e+07	5.6352e+07	5.70758e+07	5.41555e+07	3.77462e+07	6.12943e+07	7.35193e+07
442.27	1.4317	A	B	0.134821	26.5469	P24752	LNVTPLAR		Acetyl-CoA acetyltransferase, mitochondrial OS=Homo sapiens OX=9606 GN=ACAT1 PE=1 SV=1	2.76782e+07	2.08579e+07	2.20005e+07	1.74496e+07	1.46025e+07	1.72159e+07	1.94692e+07	1.8547e+07	2.86465e+07	1.60952e+07
577.767	1.34782	B	C	0.551347	75.1067	P00505	DAGMQLQGYR	[4] Oxidation (M)	Aspartate aminotransferase, mitochondrial OS=Homo sapiens OX=9606 GN=GOT2 PE=1 SV=3	5.25423e+07	4.81464e+07	2.68985e+07	3.69549e+07	5.5755e+07	4.7176e+07	4.15292e+07	3.2279e+07	971404	6.36027e+07
774.371	99.931	A	C	7.83832e-05	107.529	P12883	LTQESIMDLENDKQQLDER	[7] Oxidation (M)	Myosin-7 OS=Homo sapiens OX=9606 GN=MYH7 PE=1 SV=5	2.01459e+08	2.79562e+08	2.9432e+08	2.63842e+06	2.25485e+06	1.4452e+07	1.30625e+06	4.5681e+06	2.32799e+06	2.14267e+06
1030.97	1.73231	C	B	0.635969	75.169	P02042	FFESFGDLSSPDAVMGNPK	[15] Oxidation (M)	Hemoglobin subunit delta OS=Homo sapiens OX=9606 GN=HBD PE=1 SV=2	8.84209e+07	6.65201e+07	1.55944e+08	6.64013e+07	4.80169e+07	9.38075e+07	1.02621e+08	2.50398e+08	8.54221e+07	4.25074e+07
586.796	1.12393	B	A	0.826411	36.6205	Q16836	TFESLVDFSK		Hydroxyacyl-coenzyme A dehydrogenase, mitochondrial OS=Homo sapiens OX=9606 GN=HADH PE=1 SV=3	2.92008e+07	2.29713e+07	1.33308e+07	2.74633e+07	2.8663e+07	1.74946e+07	2.71204e+07	1.57948e+07	2.50139e+07	2.91847e+07
1137.07	1.20216	A	B	0.56227	24.3594	P09972	GVVPLAGTDGETTTQGLDGLSER		Fructose-bisphosphate aldolase C OS=Homo sapiens OX=9606 GN=ALDOC PE=1 SV=2	1.28999e+08	9.66952e+07	1.19395e+08	1.0827e+08	7.68556e+07	1.01934e+08	1.00942e+08	6.87914e+07	1.28141e+08	1.09952e+08
744.354	1.13022	A	C	0.598502	20.5251	P54652	TTPSYVAFTDTER		Heat shock-related 70 kDa protein 2 OS=Homo sapiens OX=9606 GN=HSPA2 PE=1 SV=1	5.98329e+07	4.12041e+07	4.44419e+07	5.17214e+07	4.30525e+07	3.80191e+07	4.54033e+07	4.06569e+07	4.55529e+07	4.00096e+07
550.304	1.06976	B	A	0.882549	23.6739	P17174	LALGDDSPALK		Aspartate aminotransferase, cytoplasmic OS=Homo sapiens OX=9606 GN=GOT1 PE=1 SV=3	2.41029e+07	1.84108e+07	2.165e+07	2.152e+07	2.40324e+07	2.30871e+07	2.20673e+07	1.46672e+07	2.58505e+07	2.56317e+07
648.576	1.12222	C	A	0.772684	22.4708	P47985	EIEQEAAVELSQLRDPQHDLDR		Cytochrome b-c1 complex subunit Rieske, mitochondrial OS=Homo sapiens OX=9606 GN=UQCRFS1 PE=1 SV=2	3.94828e+07	3.42056e+07	5.0486e+07	4.85621e+07	3.83994e+07	4.82998e+07	5.23901e+07	3.29016e+07	4.39682e+07	5.65415e+07
545.603	1.0932	A	C	0.711532	16.6705	P07205	LGDVYVNDAFGTAHR		Phosphoglycerate kinase 2 OS=Homo sapiens OX=9606 GN=PGK2 PE=1 SV=3	3.65651e+07	2.9123e+07	3.16908e+07	3.17421e+07	2.66821e+07	3.45726e+07	3.04111e+07	2.2822e+07	3.46207e+07	3.09152e+07
822.437	1.24093	C	A	0.39116	24.4518	P14618	TATESFASDPILYRPVAVALDTK		Pyruvate kinase PKM OS=Homo sapiens OX=9606 GN=PKM PE=1 SV=4	8.36078e+07	6.41952e+07	7.62285e+07	1.1431e+08	6.93308e+07	9.2306e+07	9.57084e+07	9.17847e+07	7.01954e+07	1.12988e+08
571.309	1.51961	A	B	0.043328	25.0417	P14618	GDLGIEIPAEK		Pyruvate kinase PKM OS=Homo sapiens OX=9606 GN=PKM PE=1 SV=4	4.56477e+07	4.21763e+07	3.9896e+07	2.68599e+07	2.31963e+07	3.39915e+07	2.69793e+07	2.7708e+07	2.08929e+07	3.80404e+07
507.24	1.35748	C	B	0.563098	49.285	P40939	DGPGFYTTR		Trifunctional enzyme subunit alpha, mitochondrial OS=Homo sapiens OX=9606 GN=HADHA PE=1 SV=2	3.03364e+07	2.10059e+07	2.35219e+07	3.36616e+07	1.70197e+07	2.35189e+07	2.72104e+07	5.81148e+07	2.70925e+07	2.18823e+07
675.018	1.34896	A	B	0.252351	21.2796	P00558	ITLPVDFVTADKFDENAK		Phosphoglycerate kinase 1 OS=Homo sapiens OX=9606 GN=PGK1 PE=1 SV=3	6.93089e+07	4.49801e+07	6.23379e+07	4.49214e+07	3.56637e+07	5.03503e+07	5.4247e+07	3.99191e+07	4.5131e+07	6.07266e+07
389.892	1.21748	C	B	0.643943	27.5591	O75390	VVPGYGHAVLR		Citrate synthase, mitochondrial OS=Homo sapiens OX=9606 GN=CS PE=1 SV=2	3.48462e+07	2.12387e+07	3.47247e+07	3.44698e+07	2.97098e+07	1.94396e+07	3.38586e+07	3.38824e+07	4.41937e+07	2.38052e+07
752.386	23.6499	A	C	1.44453e-05	42.8005	P13533	ENQSILITGESGAGK		Myosin-6 OS=Homo sapiens OX=9606 GN=MYH6 PE=1 SV=5	1.27628e+08	1.56003e+08	1.2052e+08	6.2628e+06	5.86393e+06	1.20203e+07	3.22722e+06	8.85882e+06	5.5249e+06	5.17425e+06
610.814	1.12459	C	B	0.577676	22.75	P07954	AIEMLGGELGSK	[4] Oxidation (M)	Fumarate hydratase, mitochondrial OS=Homo sapiens OX=9606 GN=FH PE=1 SV=3	4.08081e+07	2.64164e+07	3.05281e+07	2.92006e+07	3.70585e+07	2.69701e+07	3.31838e+07	3.66025e+07	3.23565e+07	3.76498e+07
1060.52	1.31176	C	B	0.521273	42.0975	P25705	GMSLNLEPDNVGVVVFGNDK	[2] Oxidation (M)	ATP synthase subunit alpha, mitochondrial OS=Homo sapiens OX=9606 GN=ATP5F1A PE=1 SV=1	1.30264e+08	9.6543e+07	9.33542e+07	1.18283e+08	1.25895e+08	5.07181e+07	1.69045e+08	8.55772e+07	1.15439e+08	1.45715e+08
603.833	1.58033	A	C	0.00141125	12.5776	P30048	HLSVNDLPVGR		Thioredoxin-dependent peroxide reductase, mitochondrial OS=Homo sapiens OX=9606 GN=PRDX3 PE=1 SV=3	4.54381e+07	4.59568e+07	4.72134e+07	3.465e+07	2.96387e+07	3.50465e+07	2.45343e+07	2.81289e+07	3.25642e+07	3.17173e+07
575.952	36.1822	A	C	8.77037e-05	86.4127	P12883	SPGVMDNPLVMHQLR	[5] Oxidation (M)|[11] Oxidation (M)	Myosin-7 OS=Homo sapiens OX=9606 GN=MYH7 PE=1 SV=5	2.93212e+08	2.90666e+08	3.12938e+08	9.36989e+06	9.00171e+06	3.66189e+07	5.01258e+06	1.38893e+07	6.36005e+06	7.78621e+06
632.315	17.5744	A	C	4.09764e-07	32.4403	P13533	HADSVAELGEQIDNLQR		Myosin-6 OS=Homo sapiens OX=9606 GN=MYH6 PE=1 SV=5	1.26503e+08	1.67549e+08	1.50645e+08	7.46199e+06	8.80645e+06	1.36073e+07	7.4975e+06	8.69377e+06	8.61863e+06	8.9284e+06
515.936	24.2342	A	C	6.27309e-06	51.3979	P12883	LLSSLDIDHNQYK		Myosin-7 OS=Homo sapiens OX=9606 GN=MYH7 PE=1 SV=5	1.41226e+08	1.71254e+08	1.48773e+08	6.82007e+06	8.75623e+06	1.74415e+07	4.74874e+06	7.73235e+06	5.60923e+06	7.28719e+06
457.295	1.05775	C	B	0.760381	17.7759	P07195	IVVVTAGVR		L-lactate dehydrogenase B chain OS=Homo sapiens OX=9606 GN=LDHB PE=1 SV=2	2.78759e+07	2.69974e+07	2.75586e+07	2.73904e+07	2.13051e+07	3.0541e+07	3.03727e+07	2.5367e+07	2.9662e+07	2.63483e+07
442.59	5.96329	A	C	0.0249074	121.329	P62805	DNIQGITKPAIR		Histone H4 OS=Homo sapiens OX=9606 GN=H4C1 PE=1 SV=2	2.46986e+07	2.95967e+07	2.81231e+07	9.12844e+06	8.23985e+06	3.96691e+07	918819	1.29319e+07	2.48335e+06	2.09392e+06
415.255	1.44	A	B	0.0519256	20.9223	P24752	LEDLIVK		Acetyl-CoA acetyltransferase, mitochondrial OS=Homo sapiens OX=9606 GN=ACAT1 PE=1 SV=1	1.63672e+07	1.25814e+07	1.49505e+07	1.23669e+07	9.99398e+06	8.12467e+06	1.24644e+07	1.33243e+07	1.66254e+07	1.22986e+07
658.87	1.0697	C	A	0.925395	26.2627	P49748	GIVNEQFLLQR		Very long-chain specific acyl-CoA dehydrogenase, mitochondrial OS=Homo sapiens OX=9606 GN=ACADVL PE=1 SV=1	2.88312e+07	2.27256e+07	2.87617e+07	3.65086e+07	2.24727e+07	2.54656e+07	2.5063e+07	3.7371e+07	2.57662e+07	2.63551e+07
432.751	1.26554	C	A	0.151378	24.2927	Q13011	VNLLYSR		Delta(3,5)-Delta(2,4)-dienoyl-CoA isomerase, mitochondrial OS=Homo sapiens OX=9606 GN=ECH1 PE=1 SV=2	1.3835e+07	8.91349e+06	9.75635e+06	1.29046e+07	1.034e+07	1.13326e+07	1.23592e+07	1.46506e+07	1.51313e+07	1.2707e+07
528.307	2.51748	C	A	0.197862	66.768	P48047	LVRPPVQVYGIEGR		ATP synthase subunit O, mitochondrial OS=Homo sapiens OX=9606 GN=ATP5PO PE=1 SV=1	2.37645e+07	1.48537e+07	9.19385e+06	3.79756e+07	4.37552e+07	7.021e+06	4.74854e+07	2.51852e+07	4.51706e+07	4.26467e+07
478.781	1.97375	C	B	0.25803	63.858	P55084	NVVVVDGVR		Trifunctional enzyme subunit beta, mitochondrial OS=Homo sapiens OX=9606 GN=HADHB PE=1 SV=3	2.8935e+07	2.42306e+07	2.31561e+07	2.76122e+07	1.41878e+07	1.34822e+07	2.31741e+07	7.01198e+07	3.29518e+07	1.92391e+07
468.25	1.72488	A	B	0.024988	24.6287	Q99798	DGYAQILR		Aconitate hydratase, mitochondrial OS=Homo sapiens OX=9606 GN=ACO2 PE=1 SV=2	2.19343e+07	2.16274e+07	2.68454e+07	1.51899e+07	1.08868e+07	1.4742e+07	1.42026e+07	2.32732e+07	1.53908e+07	1.52611e+07
578.814	1.15695	A	C	0.624803	70.038	P49748	TPVTDPATGAVK		Very long-chain specific acyl-CoA dehydrogenase, mitochondrial OS=Homo sapiens OX=9606 GN=ACADVL PE=1 SV=1	5.2535e+07	4.33507e+07	2.8448e+07	2.09644e+07	4.74601e+07	4.73237e+07	3.67209e+07	5.52081e+07	125578	5.12341e+07
764.855	6.62142	A	C	0.128666	117.945	P17661	FASEASGYQDNIAR		Desmin OS=Homo sapiens OX=9606 GN=DES PE=1 SV=3	1.00427e+07	1.34574e+08	2.71075e+07	1.40228e+07	2.41995e+07	9.14659e+07	2.96902e+06	1.65539e+07	3.87762e+06	1.1179e+07
506.746	1.06108	C	B	0.751865	12.1593	P17174	NFGLYNER		Aspartate aminotransferase, cytoplasmic OS=Homo sapiens OX=9606 GN=GOT1 PE=1 SV=3	1.50699e+07	1.27876e+07	1.19887e+07	1.29573e+07	1.48847e+07	1.17027e+07	1.28694e+07	1.47848e+07	1.26303e+07	1.56622e+07
489.292	1.12269	B	A	0.802193	28.9967	P11310	TRPVVAAGAVGLAQR		Medium-chain specific acyl-CoA dehydrogenase, mitochondrial OS=Homo sapiens OX=9606 GN=ACADM PE=1 SV=1	2.15738e+07	1.29697e+07	1.53496e+07	1.79483e+07	1.96207e+07	1.84454e+07	1.74336e+07	1.03597e+07	2.10296e+07	2.12316e+07
394.747	161.497	A	C	4.02283e-06	76.2559	Q9HAW4	LSKEALK		Claspin OS=Homo sapiens OX=9606 GN=CLSPN PE=1 SV=3	4.52013e+07	7.07787e+07	5.03326e+07	365163	428738	1.33072e+06	264629	481239	223972	403247
947.442	1.36842	A	B	0.0746915	20.0989	P24752	EAYMGNVLQGGEGQAPTR	[4] Oxidation (M)	Acetyl-CoA acetyltransferase, mitochondrial OS=Homo sapiens OX=9606 GN=ACAT1 PE=1 SV=1	1.65667e+08	1.44621e+08	1.36024e+08	1.13902e+08	1.03798e+08	1.0845e+08	1.26243e+08	1.11642e+08	1.65054e+08	1.0943e+08
451.222	31.4125	A	C	0.00107974	74.1293	P13533	LTGAIMHYGNMK	[6] Oxidation (M)	Myosin-6 OS=Homo sapiens OX=9606 GN=MYH6 PE=1 SV=5	1.17132e+08	1.31152e+08	8.24255e+07	4.26101e+06	7.33132e+06	1.83183e+07	2.13648e+06	6.47047e+06	744155	4.6862e+06
714.842	1.88661	B	C	0.964215	123.149	P99999	TGQAPGYSYTAANK		Cytochrome c OS=Homo sapiens OX=9606 GN=CYCS PE=1 SV=2	3.48637e+07	1.41657e+08	1.67084e+06	1.11651e+06	1.30595e+08	1.31602e+08	2.09134e+07	6.75889e+07	480917	9.711e+07
564.619	1.05451	A	B	0.968698	28.9513	P04075	FSHEEIAMATVTALR	[8] Oxidation (M)	Fructose-bisphosphate aldolase A OS=Homo sapiens OX=9606 GN=ALDOA PE=1 SV=2	4.21055e+07	2.70877e+07	3.60786e+07	3.30332e+07	2.52702e+07	4.15267e+07	3.68652e+07	2.11394e+07	4.55052e+07	3.65985e+07
589.778	1.59251	A	C	0.875569	103.119	P19429	NIDALSGMEGR	[8] Oxidation (M)	Troponin I, cardiac muscle OS=Homo sapiens OX=9606 GN=TNNI3 PE=1 SV=3	8.3407e+07	8.89584e+06	2.29031e+07	3.99085e+07	3.28042e+07	3.35428e+06	4.42739e+07	1.92545e+07	3.06348e+06	2.98645e+07
825.963	1.18109	A	B	0.795878	41.8485	P06576	LVLEVAQHLGESTVR		ATP synthase subunit beta, mitochondrial OS=Homo sapiens OX=9606 GN=ATP5F1B PE=1 SV=3	8.57959e+07	4.7645e+07	4.29768e+07	6.14691e+07	6.21657e+07	2.57333e+07	7.2129e+07	3.5545e+07	5.83591e+07	6.20088e+07
482.257	2.08162	A	B	0.00414996	27.4085	O75112	GPFLVAMGR	[7] Oxidation (M)	LIM domain-binding protein 3 OS=Homo sapiens OX=9606 GN=LDB3 PE=1 SV=2	4.07301e+07	4.11051e+07	4.56902e+07	2.45555e+07	2.26555e+07	1.40517e+07	2.21353e+07	2.06858e+07	2.79819e+07	1.89266e+07
602.802	1.12946	C	B	0.564427	18.2058	P05413	WDGQETTLVR		Fatty acid-binding protein, heart OS=Homo sapiens OX=9606 GN=FABP3 PE=1 SV=4	2.59621e+07	1.95676e+07	2.45536e+07	2.5602e+07	1.8772e+07	1.91004e+07	2.4445e+07	2.83588e+07	2.06985e+07	2.20869e+07
737.422	1.27662	A	B	0.438298	36.0682	P06576	TVLIMELINNVAK	[5] Oxidation (M)	ATP synthase subunit beta, mitochondrial OS=Homo sapiens OX=9606 GN=ATP5F1B PE=1 SV=3	6.23621e+07	5.10426e+07	4.15397e+07	3.75656e+07	5.62783e+07	2.7527e+07	4.5125e+07	3.89071e+07	3.91721e+07	5.54806e+07
610.318	1.15082	C	A	0.459938	18.1952	P11310	ENVLIGDGAGFK		Medium-chain specific acyl-CoA dehydrogenase, mitochondrial OS=Homo sapiens OX=9606 GN=ACADM PE=1 SV=1	2.8585e+07	2.4662e+07	1.9749e+07	2.31595e+07	3.20398e+07	2.63847e+07	2.90668e+07	2.4186e+07	3.12134e+07	2.75406e+07
642.684	2.00403	B	A	0.313824	60.7852	P24539	HVVQSISTQQEKETIAK		ATP synthase F(0) complex subunit B1, mitochondrial OS=Homo sapiens OX=9606 GN=ATP5PB PE=1 SV=2	2.90181e+07	2.82753e+07	3.17949e+07	7.69477e+07	6.64038e+07	3.51845e+07	9.53269e+07	3.36793e+07	2.22129e+07	7.48476e+07
494.756	3.17284	A	C	0.00474508	52.5977	P09493	AQKDEEKMEIQEIQLK	[8] Oxidation (M)	Tropomyosin alpha-1 chain OS=Homo sapiens OX=9606 GN=TPM1 PE=1 SV=2	9.24901e+07	1.33712e+08	1.12307e+08	4.21034e+07	3.82197e+07	9.25509e+07	3.15008e+07	4.29652e+07	3.88068e+07	2.89803e+07
548.809	1.37662	C	B	0.221401	33.7463	P36542	HLLIGVSSDR		ATP synthase subunit gamma, mitochondrial OS=Homo sapiens OX=9606 GN=ATP5F1C PE=1 SV=1	4.06463e+07	3.95553e+07	2.5071e+07	3.25051e+07	2.93252e+07	1.60027e+07	3.65513e+07	3.38072e+07	3.22296e+07	4.02741e+07
890.436	1.17203	A	C	0.481411	28.1494	P17540	ITQGQFDEHYVLSSR		Creatine kinase S-type, mitochondrial OS=Homo sapiens OX=9606 GN=CKMT2 PE=1 SV=2	7.41301e+07	7.24158e+07	6.02889e+07	6.15915e+07	7.70526e+07	5.98488e+07	4.91085e+07	4.45831e+07	5.98889e+07	8.17209e+07
547.978	1.24783	B	A	0.167806	15.3196	P17540	REVENVAITALEGLK		Creatine kinase S-type, mitochondrial OS=Homo sapiens OX=9606 GN=CKMT2 PE=1 SV=2	2.32481e+07	1.90304e+07	2.5942e+07	2.95008e+07	2.6016e+07	2.9611e+07	2.61987e+07	2.28713e+07	2.38201e+07	3.13071e+07
393.739	1.36169	A	B	0.0104179	10.8204	P14927	ALDLNLK		Cytochrome b-c1 complex subunit 7 OS=Homo sapiens OX=9606 GN=UQCRB PE=1 SV=2	1.44722e+07	1.35033e+07	1.56611e+07	9.91838e+06	1.20079e+07	1.01197e+07	1.48981e+07	1.25009e+07	1.5931e+07	1.33698e+07
667.866	1.54046	C	B	0.252857	43.494	P40939	MQLLEIITTEK	[1] Oxidation (M)	Trifunctional enzyme subunit alpha, mitochondrial OS=Homo sapiens OX=9606 GN=HADHA PE=1 SV=2	3.45521e+07	2.73081e+07	3.36048e+07	4.30468e+07	2.47433e+07	2.31885e+07	3.49003e+07	7.66447e+07	4.20869e+07	3.32331e+07
706.845	1.11891	C	A	0.741233	19.5159	P49748	ASNTAEVFFDGVR		Very long-chain specific acyl-CoA dehydrogenase, mitochondrial OS=Homo sapiens OX=9606 GN=ACADVL PE=1 SV=1	3.90388e+07	2.84921e+07	4.00548e+07	4.5227e+07	3.24589e+07	3.45349e+07	3.21446e+07	5.08548e+07	3.95869e+07	3.79186e+07
500.806	2.22661	A	B	0.0208646	42.4839	P02768	QTALVELVK		Serum albumin OS=Homo sapiens OX=9606 GN=ALB PE=1 SV=2	2.45722e+07	2.07304e+07	2.76469e+07	1.33114e+07	9.17338e+06	1.02777e+07	1.75032e+07	8.28877e+06	1.35327e+07	6.8455e+06
830.955	34.1023	A	C	5.25229e-05	51.0083	P12883	GQNVQQVIYATGALAK		Myosin-7 OS=Homo sapiens OX=9606 GN=MYH7 PE=1 SV=5	7.66626e+07	1.25889e+08	1.05909e+08	4.06968e+06	4.51548e+06	9.64841e+06	1.24596e+06	4.5047e+06	2.70139e+06	3.6082e+06
917.449	2.33979	C	B	0.555212	104.413	P69905	TYFPHFDLSHGSAQVK		Hemoglobin subunit alpha OS=Homo sapiens OX=9606 GN=HBA1 PE=1 SV=2	1.96474e+08	1.37716e+08	1.9823e+08	1.40801e+08	1.34232e+08	1.58192e+08	2.05158e+08	8.63228e+08	1.78458e+08	1.04696e+08
454.253	1.09778	C	B	0.85636	55.8151	Q5VTU8	QAGLSYIR		ATP synthase subunit epsilon-like protein, mitochondrial OS=Homo sapiens OX=9606 GN=ATP5F1EP2 PE=1 SV=1	1.82242e+07	1.25967e+07	7.07541e+06	1.34282e+07	1.77755e+07	4.67136e+06	1.39755e+07	8.67432e+06	1.35116e+07	1.63491e+07
587.825	1.16317	A	B	0.623494	23.4435	P13804	VVPEMTEILK	[5] Oxidation (M)	Electron transfer flavoprotein subunit alpha, mitochondrial OS=Homo sapiens OX=9606 GN=ETFA PE=1 SV=1	3.74211e+07	2.40961e+07	3.76008e+07	3.21598e+07	2.88064e+07	2.42475e+07	2.51677e+07	2.84118e+07	2.92066e+07	3.4282e+07
580.625	1.53789	C	A	0.0321307	22.5751	Q96IX5	AGPESDAQYQFTGIKK		ATP synthase membrane subunit DAPIT, mitochondrial OS=Homo sapiens OX=9606 GN=ATP5MD PE=1 SV=1	2.39596e+07	2.6612e+07	2.43886e+07	2.70728e+07	3.87582e+07	4.28219e+07	4.10489e+07	3.00691e+07	4.00108e+07	4.25786e+07
400.224	1.36299	C	A	0.315468	28.6869	P49748	IHNFGLIQEK		Very long-chain specific acyl-CoA dehydrogenase, mitochondrial OS=Homo sapiens OX=9606 GN=ACADVL PE=1 SV=1	8.0161e+06	5.79014e+06	4.96578e+06	5.74709e+06	7.37395e+06	6.30183e+06	5.3017e+06	1.07504e+07	1.00569e+07	8.00595e+06
731.9	1.18554	B	C	0.309159	18.2633	P30048	DYGVLLEGSGLALR		Thioredoxin-dependent peroxide reductase, mitochondrial OS=Homo sapiens OX=9606 GN=PRDX3 PE=1 SV=3	2.99332e+07	2.6934e+07	2.91684e+07	3.83773e+07	3.0995e+07	2.68129e+07	3.11595e+07	2.46162e+07	2.39286e+07	2.84714e+07
607.658	1.35076	A	B	0.503543	43.6364	Q13423	APMVNPTLGVHEADLLK	[3] Oxidation (M)	NAD(P) transhydrogenase, mitochondrial OS=Homo sapiens OX=9606 GN=NNT PE=1 SV=3	4.75764e+07	3.80599e+07	2.69106e+07	2.98056e+07	3.87487e+07	1.47667e+07	4.82479e+07	2.46538e+07	3.00788e+07	3.25125e+07
520.839	1.19269	C	B	0.847978	37.9577	P06576	LVPLKETIK		ATP synthase subunit beta, mitochondrial OS=Homo sapiens OX=9606 GN=ATP5F1B PE=1 SV=3	2.60775e+07	2.81516e+07	1.25833e+07	2.38705e+07	2.62386e+07	1.45604e+07	2.38764e+07	1.39767e+07	3.63497e+07	2.86382e+07
772.852	1.25367	C	B	0.421226	26.385	P24752	NEQDAYAINSYTR		Acetyl-CoA acetyltransferase, mitochondrial OS=Homo sapiens OX=9606 GN=ACAT1 PE=1 SV=1	6.10912e+07	4.46066e+07	3.65477e+07	4.2472e+07	4.68487e+07	3.53568e+07	3.86843e+07	5.79844e+07	5.98062e+07	5.19313e+07
498.253	1.19802	B	A	0.931444	82.8904	P14618	VNFAMNVGK	[5] Oxidation (M)	Pyruvate kinase PKM OS=Homo sapiens OX=9606 GN=PKM PE=1 SV=4	1.78822e+07	1.91905e+07	1.63464e+06	1.27752e+06	2.23063e+07	2.27883e+07	1.11425e+07	1.59843e+07	156948	2.75763e+07
683.33	2.07795	B	A	0.00617617	25.5677	P63316	NADGYIDLDELK		Troponin C, slow skeletal and cardiac muscles OS=Homo sapiens OX=9606 GN=TNNC1 PE=1 SV=1	1.41098e+07	1.60898e+07	1.83634e+07	3.16119e+07	3.35814e+07	3.5718e+07	1.69943e+07	1.9157e+07	2.76762e+07	2.86789e+07
576.318	72.1707	A	C	4.6311e-06	50.0708	P12883	NALAHALQSAR		Myosin-7 OS=Homo sapiens OX=9606 GN=MYH7 PE=1 SV=5	2.59633e+08	4.10538e+08	2.84092e+08	4.60851e+06	4.22537e+06	9.7908e+06	3.67486e+06	7.01873e+06	2.40376e+06	4.53237e+06
561.989	1.1883	C	A	0.165664	11.9687	P38117	IEVIKPGDLGVDLTSK		Electron transfer flavoprotein subunit beta OS=Homo sapiens OX=9606 GN=ETFB PE=1 SV=3	2.22231e+07	1.88044e+07	2.28152e+07	2.62474e+07	2.29796e+07	2.06971e+07	2.60055e+07	2.41208e+07	2.27767e+07	2.82495e+07
431.743	1.09874	A	C	0.715836	22.3848	P17174	IGADFLAR		Aspartate aminotransferase, cytoplasmic OS=Homo sapiens OX=9606 GN=GOT1 PE=1 SV=3	1.45625e+07	1.13217e+07	1.33892e+07	1.31538e+07	1.24825e+07	1.1937e+07	1.31057e+07	8.23411e+06	1.18796e+07	1.44393e+07
643.813	2.72939	B	A	0.0265472	43.4718	P06732	TDLNHENLKGGDDLDPNYVLSSR		Creatine kinase M-type OS=Homo sapiens OX=9606 GN=CKM PE=1 SV=2	2.90937e+07	1.18609e+07	1.88569e+07	3.40269e+07	5.27618e+07	7.64597e+07	7.17077e+07	3.06332e+07	4.63261e+07	5.22262e+07
604.632	1.18375	A	C	0.526735	21.0483	P31040	IDEYDYSKPIQGQQK		Succinate dehydrogenase [ubiquinone] flavoprotein subunit, mitochondrial OS=Homo sapiens OX=9606 GN=SDHA PE=1 SV=2	7.84744e+07	5.53872e+07	5.60023e+07	4.93971e+07	7.33079e+07	5.51572e+07	5.76785e+07	4.65954e+07	4.57656e+07	6.38162e+07
600.667	2.07232	A	C	0.0242996	48.6722	P09493	KLVIIESDLERAEER		Tropomyosin alpha-1 chain OS=Homo sapiens OX=9606 GN=TPM1 PE=1 SV=2	4.61263e+07	5.79731e+07	5.77775e+07	2.7579e+07	2.6916e+07	5.91885e+07	2.22194e+07	3.00056e+07	2.59512e+07	2.59755e+07
815.923	1.21036	C	B	0.662417	36.3697	P40939	TLQEVTQLSQEAQR		Trifunctional enzyme subunit alpha, mitochondrial OS=Homo sapiens OX=9606 GN=HADHA PE=1 SV=2	5.87812e+07	4.88812e+07	5.14746e+07	5.59012e+07	4.08361e+07	4.13793e+07	4.21252e+07	8.53423e+07	5.22785e+07	4.31483e+07
709.406	1.09911	C	B	0.840423	36.0956	O75964	VELVPPTPAEIPR		ATP synthase subunit g, mitochondrial OS=Homo sapiens OX=9606 GN=ATP5MG PE=1 SV=3	7.47234e+07	8.17138e+07	3.81264e+07	5.86558e+07	8.37911e+07	4.87092e+07	7.7955e+07	5.24546e+07	7.40818e+07	7.56452e+07
620.3	1.19862	A	C	0.780463	47.4571	P35609	MLDAEDIVNTPKPDER	[1] Oxidation (M)	Alpha-actinin-2 OS=Homo sapiens OX=9606 GN=ACTN2 PE=1 SV=1	4.99944e+07	9.69279e+07	6.36813e+07	3.61449e+07	7.12995e+07	7.63169e+07	4.43272e+07	9.86491e+07	3.6307e+07	5.49898e+07
849.435	1.22308	C	A	0.229174	16.4535	P07954	THTQDAVPLTLGQEFSGYVQQVK		Fumarate hydratase, mitochondrial OS=Homo sapiens OX=9606 GN=FH PE=1 SV=3	7.74709e+07	6.7447e+07	8.38593e+07	9.2336e+07	7.01017e+07	7.45134e+07	1.0605e+08	8.36144e+07	7.67914e+07	1.06628e+08
480.784	2.02421	A	B	0.0522262	40.945	P02768	FQNALLVR		Serum albumin OS=Homo sapiens OX=9606 GN=ALB PE=1 SV=2	3.12098e+07	2.28723e+07	2.33512e+07	1.45063e+07	1.06633e+07	1.30841e+07	2.37347e+07	1.36822e+07	1.58026e+07	8.52509e+06
617.365	1.47001	A	B	0.06097	24.6305	P40926	IFGVTTLDIVR		Malate dehydrogenase, mitochondrial OS=Homo sapiens OX=9606 GN=MDH2 PE=1 SV=3	3.09792e+07	2.21269e+07	3.67813e+07	2.24824e+07	2.1732e+07	1.69333e+07	2.04068e+07	2.32704e+07	2.00862e+07	2.26839e+07
934.471	2.65177	A	C	0.0201658	44.2078	P00403	ILYMTDEVNDPSLTIK	[4] Oxidation (M)	Cytochrome c oxidase subunit 2 OS=Homo sapiens OX=9606 GN=MT-CO2 PE=1 SV=1	1.24651e+08	1.92243e+08	1.24028e+08	7.39874e+07	1.1216e+08	4.43958e+07	4.31521e+07	4.63833e+07	8.40227e+07	4.8141e+07
442.237	18.4342	A	C	5.52325e-06	44.0754	P12883	ILYGDFR		Myosin-7 OS=Homo sapiens OX=9606 GN=MYH7 PE=1 SV=5	5.98252e+07	7.7828e+07	5.43933e+07	3.89088e+06	4.58045e+06	8.51731e+06	3.05099e+06	4.14252e+06	2.79801e+06	3.89911e+06
673.635	119.045	A	C	4.71463e-06	71.574	P12883	MEGDLNEMEIQLSHANR	[1] Oxidation (M)|[8] Oxidation (M)	Myosin-7 OS=Homo sapiens OX=9606 GN=MYH7 PE=1 SV=5	1.26745e+08	1.70652e+08	1.50215e+08	1.28506e+06	1.26888e+06	3.97484e+06	741059	1.95597e+06	1.0068e+06	1.30955e+06
466.775	1.188	A	C	0.429581	25.8748	P17174	INVSGLTTK		Aspartate aminotransferase, cytoplasmic OS=Homo sapiens OX=9606 GN=GOT1 PE=1 SV=3	4.2697e+07	4.02304e+07	4.78132e+07	3.96823e+07	4.2178e+07	4.10036e+07	3.63398e+07	2.3521e+07	4.17495e+07	4.51247e+07
614.795	1.36019	A	B	0.459948	40.7434	P49748	FGMAAALAGTMR	[3] Oxidation (M)|[11] Oxidation (M)	Very long-chain specific acyl-CoA dehydrogenase, mitochondrial OS=Homo sapiens OX=9606 GN=ACADVL PE=1 SV=1	7.04324e+07	5.54941e+07	6.44293e+07	5.99401e+07	3.58712e+07	4.41368e+07	4.17683e+07	8.8692e+07	6.41376e+07	3.72606e+07
657.885	5.26212	A	C	0.000520781	48.561	P09493	KLVIIESDLER		Tropomyosin alpha-1 chain OS=Homo sapiens OX=9606 GN=TPM1 PE=1 SV=2	4.74163e+07	7.05947e+07	6.26629e+07	1.3489e+07	1.53407e+07	3.11563e+07	8.20935e+06	1.27702e+07	1.16712e+07	1.31289e+07
473.596	36.6165	A	C	7.85311e-07	41.3838	P12883	KKDFELNALNAR		Myosin-7 OS=Homo sapiens OX=9606 GN=MYH7 PE=1 SV=5	5.6104e+07	6.22178e+07	6.628e+07	1.7345e+06	1.45196e+06	3.06726e+06	1.65306e+06	1.20196e+06	2.10785e+06	1.75913e+06
662.858	1.18826	B	C	0.294514	14.2835	O75112	SASYNLSLTLQK		LIM domain-binding protein 3 OS=Homo sapiens OX=9606 GN=LDB3 PE=1 SV=2	3.03483e+07	2.29365e+07	2.8789e+07	3.23534e+07	2.9189e+07	2.56771e+07	2.58619e+07	1.96125e+07	2.56708e+07	2.6723e+07
607.293	1.09392	C	B	0.712053	24.5193	P14618	ITLDNAYMEK	[8] Oxidation (M)	Pyruvate kinase PKM OS=Homo sapiens OX=9606 GN=PKM PE=1 SV=4	5.11712e+07	3.63881e+07	3.25834e+07	4.11476e+07	3.6833e+07	4.17136e+07	4.30224e+07	3.767e+07	4.03095e+07	5.35792e+07
693.003	1.28817	C	B	0.449827	26.8059	P06576	EGNDLYHEMIESGVINLK	[9] Oxidation (M)	ATP synthase subunit beta, mitochondrial OS=Homo sapiens OX=9606 GN=ATP5F1B PE=1 SV=3	8.52479e+07	5.60604e+07	6.608e+07	7.52436e+07	7.94975e+07	4.64518e+07	9.76672e+07	5.50533e+07	9.01071e+07	1.02734e+08
441.223	1.69023	A	C	0.513703	57.7671	P35609	QYEHNIINYK		Alpha-actinin-2 OS=Homo sapiens OX=9606 GN=ACTN2 PE=1 SV=1	8.56603e+06	2.99675e+07	2.16895e+07	8.23561e+06	1.71793e+07	2.88537e+07	6.69006e+06	1.78949e+07	5.22607e+06	1.76959e+07
670.364	1.06405	B	C	0.689626	12.6557	P38117	LSVISVEDPPQR		Electron transfer flavoprotein subunit beta OS=Homo sapiens OX=9606 GN=ETFB PE=1 SV=3	3.85608e+07	3.62051e+07	3.75816e+07	4.10817e+07	4.00711e+07	3.37686e+07	3.41306e+07	3.45232e+07	3.26263e+07	4.27246e+07
421.708	2.21558	A	B	0.043539	41.4961	P45379	IPDGERVDFDDIHR		Troponin T, cardiac muscle OS=Homo sapiens OX=9606 GN=TNNT2 PE=1 SV=3	2.91598e+07	4.20215e+07	3.4444e+07	1.11039e+07	2.32079e+07	1.33621e+07	1.72079e+07	1.59091e+07	3.4477e+07	1.75073e+07
524.775	1.29011	A	B	0.552696	31.6255	O75323	SGPNIYELR		Protein NipSnap homolog 2 OS=Homo sapiens OX=9606 GN=NIPSNAP2 PE=1 SV=1	1.3622e+07	1.39812e+07	1.01934e+07	9.60577e+06	1.10684e+07	8.62299e+06	1.25234e+07	6.21326e+06	1.45342e+07	1.17733e+07
734.05	38.7808	A	C	0.000136442	84.8318	P12883	GTLEDQIIQANPALEAFGNAK		Myosin-7 OS=Homo sapiens OX=9606 GN=MYH7 PE=1 SV=5	1.18722e+08	1.95692e+08	1.50952e+08	4.25452e+06	5.27535e+06	1.84309e+07	2.07974e+06	6.69839e+06	2.75639e+06	4.46537e+06
991.972	1.05705	C	B	0.944014	19.3244	P00558	VLNNMEIGTSLFDEEGAK	[5] Oxidation (M)	Phosphoglycerate kinase 1 OS=Homo sapiens OX=9606 GN=PGK1 PE=1 SV=3	5.94444e+07	4.20895e+07	5.84097e+07	5.63414e+07	4.73897e+07	5.08444e+07	5.35833e+07	4.26835e+07	5.32927e+07	6.82986e+07
536.816	1.09905	C	B	0.912487	34.0686	Q13423	EVLASDLVVK		NAD(P) transhydrogenase, mitochondrial OS=Homo sapiens OX=9606 GN=NNT PE=1 SV=3	2.09663e+07	1.50665e+07	1.36563e+07	1.44451e+07	2.17592e+07	1.12471e+07	2.09114e+07	1.09606e+07	2.16633e+07	1.60001e+07
657.875	1.78898	B	C	0.052828	49.4991	P10606	KGLDPYNVLAPK		Cytochrome c oxidase subunit 5B, mitochondrial OS=Homo sapiens OX=9606 GN=COX5B PE=1 SV=2	2.85863e+07	4.38647e+07	3.48531e+07	2.68329e+07	4.28269e+07	3.77529e+07	1.44703e+07	1.62048e+07	3.48255e+07	1.45546e+07
599.833	1.22388	B	C	0.612667	37.3325	P49748	IHNFGLIQEK		Very long-chain specific acyl-CoA dehydrogenase, mitochondrial OS=Homo sapiens OX=9606 GN=ACADVL PE=1 SV=1	1.49976e+07	1.04126e+07	1.49206e+07	2.0187e+07	1.03984e+07	1.18551e+07	1.05798e+07	1.36128e+07	1.19253e+07	1.01181e+07
472.769	4.24509	A	C	0.0417003	117.633	Q7L7L0	AGLQFPVGR		Histone H2A type 3 OS=Homo sapiens OX=9606 GN=HIST3H2A PE=1 SV=3	1.82355e+07	2.73557e+07	3.80343e+07	9.01947e+06	1.01487e+07	2.97128e+07	1.84181e+06	1.81129e+07	3.35672e+06	2.9543e+06
739.053	99.2644	A	C	2.81348e-06	67.2762	P12883	VKLEQQVDDLEGSLEQEKK		Myosin-7 OS=Homo sapiens OX=9606 GN=MYH7 PE=1 SV=5	1.34934e+08	2.27485e+08	1.98286e+08	2.23463e+06	1.61389e+06	5.52535e+06	1.44604e+06	2.36878e+06	1.66459e+06	2.05205e+06
721.388	121.991	A	C	1.72059e-06	69.2537	P13533	NNLLQAELEELR		Myosin-6 OS=Homo sapiens OX=9606 GN=MYH6 PE=1 SV=5	1.01618e+08	1.18307e+08	1.10239e+08	951119	1.05634e+06	3.00636e+06	658621	1.23215e+06	770107	947733
605.3	1.55788	A	C	0.0105881	14.3487	O75112	DFNMPLTISR	[4] Oxidation (M)	LIM domain-binding protein 3 OS=Homo sapiens OX=9606 GN=LDB3 PE=1 SV=2	5.46628e+07	4.68968e+07	6.10647e+07	4.45292e+07	4.36345e+07	3.65617e+07	3.62243e+07	2.77806e+07	3.95793e+07	3.55999e+07
978.525	12.3989	A	C	0.000103035	52.1285	P63267	VAPEEHPTLLTEAPLNPK		Actin, gamma-enteric smooth muscle OS=Homo sapiens OX=9606 GN=ACTG2 PE=1 SV=1	2.10343e+08	3.31115e+08	2.05306e+08	1.43458e+07	2.99186e+07	4.55628e+07	1.69243e+07	2.59609e+07	1.77245e+07	1.96945e+07
806.387	1.3389	A	C	0.0764506	20.5261	Q96IX5	AGPESDAQYQFTGIK		ATP synthase membrane subunit DAPIT, mitochondrial OS=Homo sapiens OX=9606 GN=ATP5MD PE=1 SV=1	5.08591e+07	5.42454e+07	6.46442e+07	4.20541e+07	4.19882e+07	4.57206e+07	5.35744e+07	3.26399e+07	4.27827e+07	4.00455e+07
877.416	1.36881	B	A	0.843761	80.5374	P35609	ETADTDTAEQVIASFR		Alpha-actinin-2 OS=Homo sapiens OX=9606 GN=ACTN2 PE=1 SV=1	3.00102e+07	8.35366e+07	6.72751e+07	3.98874e+07	6.80257e+07	1.39598e+08	3.30997e+07	1.50428e+08	3.34011e+07	5.93116e+07
854.4	1.08379	B	C	0.865331	22.5385	Q99497	GAEEMETVIPVDVMR	[5] Oxidation (M)|[14] Oxidation (M)	Protein/nucleic acid deglycase DJ-1 OS=Homo sapiens OX=9606 GN=PARK7 PE=1 SV=2	5.24955e+07	3.38864e+07	5.08971e+07	5.74215e+07	4.27455e+07	4.13576e+07	4.74618e+07	3.68688e+07	4.55185e+07	4.42613e+07
510.259	1.69651	B	C	0.0766335	33.1212	P21796	LTFDSSFSPNTGKK		Voltage-dependent anion-selective channel protein 1 OS=Homo sapiens OX=9606 GN=VDAC1 PE=1 SV=2	1.31112e+07	2.04763e+07	2.09428e+07	1.56678e+07	1.62214e+07	2.72418e+07	1.06697e+07	1.05094e+07	1.63527e+07	8.94084e+06
671.859	1.24442	A	B	0.528338	35.1657	P04075	ADDGRPFPQVIK		Fructose-bisphosphate aldolase A OS=Homo sapiens OX=9606 GN=ALDOA PE=1 SV=2	8.05304e+07	4.20826e+07	5.02274e+07	4.58344e+07	3.96516e+07	5.34061e+07	5.20784e+07	3.57678e+07	4.383e+07	5.39237e+07
1071.54	4.48467	A	C	3.69787e-05	22.3592	P68133	TTGIVLDSGDGVTHNVPIYEGYALPHAIMR	[29] Oxidation (M)	Actin, alpha skeletal muscle OS=Homo sapiens OX=9606 GN=ACTA1 PE=1 SV=1	2.18915e+08	2.7258e+08	3.02929e+08	5.57713e+07	6.37351e+07	8.52727e+07	5.39317e+07	7.3555e+07	4.75905e+07	6.11123e+07
588.824	1.53093	B	A	0.130407	25.5891	P00505	ISVAGVTSSNVGYLAHAIHQVTK		Aspartate aminotransferase, mitochondrial OS=Homo sapiens OX=9606 GN=GOT2 PE=1 SV=3	2.26465e+07	2.16974e+07	3.36679e+07	4.87668e+07	3.84046e+07	3.22594e+07	3.95777e+07	2.61682e+07	2.89395e+07	4.19319e+07
831.918	88.9269	A	C	6.0244e-06	80.8093	P12883	NLTEEMAGLDEIIAK	[6] Oxidation (M)	Myosin-7 OS=Homo sapiens OX=9606 GN=MYH7 PE=1 SV=5	9.55155e+07	1.46082e+08	1.38308e+08	1.33225e+06	1.36944e+06	4.89492e+06	1.20394e+06	1.82534e+06	1.38102e+06	1.28585e+06
758.914	2.82695	A	C	0.00593357	50.463	P09493	SKQLEDELVSLQK		Tropomyosin alpha-1 chain OS=Homo sapiens OX=9606 GN=TPM1 PE=1 SV=2	5.02342e+07	6.36213e+07	6.07871e+07	2.19369e+07	2.34232e+07	5.06116e+07	1.56084e+07	2.07864e+07	2.39894e+07	2.19862e+07
521.829	1.81328	C	B	0.346149	62.9093	P07339	VSTLPAITLK		Cathepsin D OS=Homo sapiens OX=9606 GN=CTSD PE=1 SV=1	4.59033e+07	2.38028e+07	2.19664e+07	2.80736e+07	1.91777e+07	2.82439e+07	3.22531e+07	8.84625e+07	3.44359e+07	2.73737e+07
476.29	1.31672	C	B	0.616292	44.8626	P55084	AALTGLLHR		Trifunctional enzyme subunit beta, mitochondrial OS=Homo sapiens OX=9606 GN=HADHB PE=1 SV=3	1.20935e+07	8.39814e+06	9.6831e+06	1.17476e+07	7.3641e+06	6.4305e+06	7.60293e+06	1.86503e+07	9.59336e+06	8.99607e+06
403.219	2.00023	B	A	0.969918	84.5179	P04406	VGVNGFGR		Glyceraldehyde-3-phosphate dehydrogenase OS=Homo sapiens OX=9606 GN=GAPDH PE=1 SV=3	6.04839e+06	7.81779e+06	330855	290562	1.4984e+07	1.31228e+07	6.12455e+06	9.0285e+06	104837	1.57108e+07
570.806	1.57283	C	B	0.265785	55.3226	Q13423	FFTGQITAAGK		NAD(P) transhydrogenase, mitochondrial OS=Homo sapiens OX=9606 GN=NNT PE=1 SV=3	3.43401e+07	2.78402e+07	2.30899e+07	1.91654e+07	3.20416e+07	9.6731e+06	3.91027e+07	3.21769e+07	3.73468e+07	1.90459e+07
734.841	1.16506	C	B	0.485996	19.1657	Q13011	MMADEALGSGLVSR	[1] Oxidation (M)|[2] Oxidation (M)	Delta(3,5)-Delta(2,4)-dienoyl-CoA isomerase, mitochondrial OS=Homo sapiens OX=9606 GN=ECH1 PE=1 SV=2	3.17234e+07	2.23399e+07	2.40778e+07	2.81478e+07	2.08175e+07	2.27204e+07	2.48615e+07	3.07243e+07	3.16914e+07	2.40803e+07
1004.83	1.61128	C	B	0.685072	66.7104	P69905	VADALTNAVAHVDDMPNALSALSDLHAHK	[15] Oxidation (M)	Hemoglobin subunit alpha OS=Homo sapiens OX=9606 GN=HBA1 PE=1 SV=2	2.55845e+08	1.63591e+08	3.39836e+08	2.02106e+08	1.90475e+08	2.23536e+08	2.9759e+08	6.45857e+08	2.45965e+08	1.3424e+08
581.796	130.296	A	C	3.7597e-06	71.005	P12883	DFELNALNAR		Myosin-7 OS=Homo sapiens OX=9606 GN=MYH7 PE=1 SV=5	6.24602e+07	9.26074e+07	9.20078e+07	622243	774078	2.14321e+06	418358	860648	478894	770456
539.783	4.71259	C	A	5.37132e-05	29.2558	P05413	VDAFLGTWK	[N-term] Acetyl (Protein N-term)	Fatty acid-binding protein, heart OS=Homo sapiens OX=9606 GN=FABP3 PE=1 SV=4	1.26369e+07	6.96503e+06	9.52461e+06	5.16817e+07	4.43729e+07	4.08587e+07	5.70752e+07	4.99349e+07	3.75458e+07	3.84592e+07
503.277	160.631	A	C	8.53021e-06	78.1741	P12883	LTYTQQLEDLKR		Myosin-7 OS=Homo sapiens OX=9606 GN=MYH7 PE=1 SV=5	4.1696e+07	6.4945e+07	5.5837e+07	363602	383424	1.295e+06	175348	565568	251913	355832
659.339	3.46235	A	C	0.00363452	54.9164	P09493	AQKDEEKMEIQEIQLK	[8] Oxidation (M)	Tropomyosin alpha-1 chain OS=Homo sapiens OX=9606 GN=TPM1 PE=1 SV=2	1.18207e+08	1.7177e+08	1.3831e+08	4.51125e+07	4.83038e+07	1.11676e+08	3.42667e+07	5.02779e+07	4.37145e+07	3.6672e+07
515.943	106.228	A	C	9.95054e-07	66.8773	P12883	KLAEQELIETSER		Myosin-7 OS=Homo sapiens OX=9606 GN=MYH7 PE=1 SV=5	7.84143e+07	6.7292e+07	9.84529e+07	784069	753292	2.21872e+06	767247	687845	786205	823299
425.246	2.21317	A	C	0.069518	44.7866	P09669	AGIFQSVK		Cytochrome c oxidase subunit 6C OS=Homo sapiens OX=9606 GN=COX6C PE=1 SV=2	3.30436e+07	3.1877e+07	1.96662e+07	2.44795e+07	3.19477e+07	1.18e+07	1.19875e+07	1.56992e+07	7.61015e+06	1.56628e+07
480.269	2.8295	C	A	0.117176	54.2937	P02042	TAVNALWGK		Hemoglobin subunit delta OS=Homo sapiens OX=9606 GN=HBD PE=1 SV=2	1.49853e+07	8.80699e+06	1.15064e+07	2.30144e+07	1.41693e+07	3.26314e+07	4.1718e+07	5.34737e+07	2.57999e+07	1.21787e+07
751.346	4.90022	A	C	0.0101658	55.9538	P08590	DTGTYEDFVEGLR		Myosin light chain 3 OS=Homo sapiens OX=9606 GN=MYL3 PE=1 SV=3	5.71385e+07	9.69247e+07	1.07139e+08	1.42342e+07	2.02672e+07	4.10706e+07	7.37244e+06	3.1067e+07	1.82373e+07	1.43956e+07
649.335	5.15581	B	A	0.000423771	30.1689	P17174	ITWSNPPAQGAR		Aspartate aminotransferase, cytoplasmic OS=Homo sapiens OX=9606 GN=GOT1 PE=1 SV=3	9.51334e+06	5.05151e+06	8.02151e+06	3.68132e+07	4.05491e+07	3.90887e+07	3.53922e+07	1.7235e+07	3.33361e+07	3.66953e+07
783.7	1.14329	A	B	0.821674	47.7792	P10916	AGGANSNVFSMFEQTQIQEFK	[11] Oxidation (M)	Myosin regulatory light chain 2, ventricular/cardiac muscle isoform OS=Homo sapiens OX=9606 GN=MYL2 PE=1 SV=3	8.94561e+07	1.06424e+08	8.24001e+07	7.9564e+07	1.14909e+08	4.89295e+07	7.54947e+07	5.2551e+07	1.47948e+08	7.32783e+07
470.569	3.90048	B	A	0.000142914	21.6038	P63316	GKSEEELSDLFR		Troponin C, slow skeletal and cardiac muscles OS=Homo sapiens OX=9606 GN=TNNC1 PE=1 SV=1	6.10267e+06	7.02586e+06	8.09309e+06	2.31029e+07	2.77652e+07	3.19065e+07	1.3594e+07	1.91204e+07	2.21143e+07	2.28039e+07
837.434	5.70433	A	C	0.232689	131.011	P17661	FLEQQNAALAAEVNR		Desmin OS=Homo sapiens OX=9606 GN=DES PE=1 SV=3	7.90675e+06	1.75961e+08	2.68876e+07	1.60634e+07	3.44907e+07	1.51705e+08	3.95585e+06	2.72334e+07	3.74405e+06	1.43289e+07
749.346	239.86	A	C	4.77251e-06	79.3374	P12883	MELQSALEEAEASLEHEEGK	[1] Oxidation (M)	Myosin-7 OS=Homo sapiens OX=9606 GN=MYH7 PE=1 SV=5	1.62407e+08	2.6619e+08	3.46205e+08	1.45198e+06	1.0936e+06	4.47238e+06	837923	1.61042e+06	710686	1.14794e+06
739.859	1.15704	A	B	0.293859	15.7289	P36957	TPAFAESVTEGDVR		Dihydrolipoyllysine-residue succinyltransferase component of 2-oxoglutarate dehydrogenase complex, mitochondrial OS=Homo sapiens OX=9606 GN=DLST PE=1 SV=4	3.51939e+07	3.54003e+07	3.40065e+07	3.46723e+07	2.93353e+07	2.63958e+07	3.22637e+07	2.48401e+07	2.8222e+07	3.57822e+07
600.34	1.06228	A	B	0.768279	14.7661	P11142	DAGTIAGLNVLR		Heat shock cognate 71 kDa protein OS=Homo sapiens OX=9606 GN=HSPA8 PE=1 SV=1	1.70893e+07	1.49735e+07	1.94168e+07	1.88013e+07	1.54883e+07	1.4172e+07	1.72413e+07	1.70661e+07	1.55767e+07	1.76376e+07
383.225	1.4927	A	B	3.46983e-05	5.90383	P40926	VNVPVIGGHAGK		Malate dehydrogenase, mitochondrial OS=Homo sapiens OX=9606 GN=MDH2 PE=1 SV=3	5.02646e+07	5.54222e+07	5.49871e+07	3.53378e+07	3.70734e+07	3.52281e+07	3.57575e+07	3.57133e+07	4.02202e+07	3.61507e+07
653.834	1.78209	B	C	0.193522	44.3183	Q13642	AIVAGDQNVEYK		Four and a half LIM domains protein 1 OS=Homo sapiens OX=9606 GN=FHL1 PE=1 SV=4	2.81835e+07	3.07838e+07	1.46226e+07	3.845e+07	2.9368e+07	3.89868e+07	2.91729e+07	8.38965e+06	2.37685e+07	1.85787e+07
974.479	133.384	A	C	2.65521e-06	75.942	P12883	NLQEEISDLTEQLGSSGK		Myosin-7 OS=Homo sapiens OX=9606 GN=MYH7 PE=1 SV=5	2.06309e+08	2.62394e+08	2.66599e+08	1.91415e+06	2.51743e+06	7.35886e+06	1.61952e+06	2.1038e+06	1.38912e+06	2.2378e+06
400.766	1.31441	A	B	0.184079	26.9239	Q99798	VAGILTVK		Aconitate hydratase, mitochondrial OS=Homo sapiens OX=9606 GN=ACO2 PE=1 SV=2	1.41749e+07	1.09659e+07	1.25264e+07	1.25157e+07	8.23961e+06	7.90177e+06	1.19262e+07	1.13855e+07	1.35478e+07	9.66604e+06
701.733	1.77213	A	C	0.0742047	30.3047	P21796	VNNSSLIGLGYTQTLKPGIK		Voltage-dependent anion-selective channel protein 1 OS=Homo sapiens OX=9606 GN=VDAC1 PE=1 SV=2	3.13549e+07	4.72385e+07	4.87019e+07	2.38603e+07	3.26099e+07	3.86381e+07	2.03795e+07	3.16437e+07	2.80978e+07	1.56548e+07
517.816	2.39451	B	A	0.0428635	38.5602	P99999	ADLIAYLKK		Cytochrome c OS=Homo sapiens OX=9606 GN=CYCS PE=1 SV=2	1.34089e+07	1.32011e+07	1.4769e+07	2.80657e+07	3.29e+07	3.81167e+07	3.43977e+07	1.23527e+07	3.49251e+07	3.54148e+07
508.803	1.77043	A	C	0.0416182	24.287	P45880	LTLSALVDGK		Voltage-dependent anion-selective channel protein 2 OS=Homo sapiens OX=9606 GN=VDAC2 PE=1 SV=2	1.38677e+07	2.10246e+07	2.23517e+07	1.16368e+07	1.53701e+07	1.91025e+07	9.39408e+06	1.41369e+07	1.07368e+07	8.84343e+06
789.085	1.02638	C	A	0.974014	20.4889	P40926	LTLYDIAHTPGVAADLSHIETK		Malate dehydrogenase, mitochondrial OS=Homo sapiens OX=9606 GN=MDH2 PE=1 SV=3	4.59301e+07	3.2706e+07	4.91919e+07	4.46689e+07	5.01532e+07	3.55156e+07	4.42524e+07	3.64724e+07	4.07122e+07	5.34957e+07
658.383	1.16232	A	B	0.30337	14.0259	P61604	VLQATVVAVGSGSK		10 kDa heat shock protein, mitochondrial OS=Homo sapiens OX=9606 GN=HSPE1 PE=1 SV=2	3.21414e+07	2.54761e+07	2.92917e+07	2.58648e+07	2.56007e+07	2.33069e+07	2.71358e+07	2.01914e+07	2.8104e+07	2.62058e+07
745.86	1.0341	C	B	0.92333	15.3002	P07954	AAAEVNQDYGLDPK		Fumarate hydratase, mitochondrial OS=Homo sapiens OX=9606 GN=FH PE=1 SV=3	4.53876e+07	3.53312e+07	3.50064e+07	3.71544e+07	3.7032e+07	3.82912e+07	4.31613e+07	3.49203e+07	4.00822e+07	3.692e+07
470.236	1.45252	C	B	0.376147	44.7088	P40939	VIGMHYFSPVDK	[4] Oxidation (M)	Trifunctional enzyme subunit alpha, mitochondrial OS=Homo sapiens OX=9606 GN=HADHA PE=1 SV=2	1.52842e+07	7.64124e+06	1.52618e+07	1.46507e+07	7.73075e+06	6.67904e+06	1.04596e+07	1.9346e+07	1.4858e+07	1.16177e+07
553.288	1.08418	B	A	0.909217	30.3498	Q02218	DMVGQVAITR	[2] Oxidation (M)	2-oxoglutarate dehydrogenase, mitochondrial OS=Homo sapiens OX=9606 GN=OGDH PE=1 SV=3	1.44924e+07	1.45697e+07	8.75603e+06	1.23384e+07	1.71037e+07	1.15593e+07	1.2788e+07	7.8342e+06	1.34963e+07	1.73391e+07
961.502	1.19097	B	A	0.814125	52.4791	P06576	KGSITSVQAIYVPADDLTDPAPATTFAHLDATTVLSR		ATP synthase subunit beta, mitochondrial OS=Homo sapiens OX=9606 GN=ATP5F1B PE=1 SV=3	8.03095e+07	7.66504e+07	7.1883e+07	1.04264e+08	1.17445e+08	5.08355e+07	5.76273e+07	3.10878e+07	1.21703e+08	9.68396e+07
561.295	4.89322	A	C	0.27661	126.289	P07197	EYQDLLNVK		Neurofilament medium polypeptide OS=Homo sapiens OX=9606 GN=NEFM PE=1 SV=3	5.0381e+06	6.98766e+07	1.05076e+07	6.07408e+06	1.20584e+07	4.26657e+07	2.00384e+06	1.22197e+07	3.64189e+06	5.41095e+06
716.357	1.36489	A	B	0.375077	29.4992	P30049	AQAELVGTADEATR		ATP synthase subunit delta, mitochondrial OS=Homo sapiens OX=9606 GN=ATP5F1D PE=1 SV=2	7.97865e+07	5.35594e+07	6.07457e+07	6.15145e+07	4.71362e+07	3.35524e+07	5.89216e+07	5.30343e+07	7.13821e+07	3.69421e+07
831.918	121.245	A	C	1.05007e-05	91.8403	P12883	NLTEEMAGLDEIIAK	[6] Oxidation (M)	Myosin-7 OS=Homo sapiens OX=9606 GN=MYH7 PE=1 SV=5	1.1153e+08	1.63072e+08	1.36616e+08	1.25445e+06	1.11652e+06	5.19604e+06	879157	1.54052e+06	909742	1.19275e+06
691.421	1.17615	B	A	0.195849	14.9826	P13804	LEVAPISDIIAIK		Electron transfer flavoprotein subunit alpha, mitochondrial OS=Homo sapiens OX=9606 GN=ETFA PE=1 SV=1	3.05567e+07	2.25708e+07	2.73818e+07	3.25461e+07	3.35165e+07	2.86282e+07	3.37683e+07	3.23711e+07	2.72593e+07	3.03713e+07
451.271	1.11229	A	C	0.707019	23.5564	P10809	LSDGVAVLK		60 kDa heat shock protein, mitochondrial OS=Homo sapiens OX=9606 GN=HSPD1 PE=1 SV=2	1.42767e+07	9.94688e+06	9.47634e+06	1.00489e+07	1.3365e+07	9.94519e+06	1.10435e+07	8.60068e+06	9.67935e+06	1.10736e+07
908.425	1.73584	A	C	0.412762	66.4561	P35609	ISSSNPYSTVTMDELR	[12] Oxidation (M)	Alpha-actinin-2 OS=Homo sapiens OX=9606 GN=ACTN2 PE=1 SV=1	3.27586e+07	8.67303e+07	6.20151e+07	2.33855e+07	5.45983e+07	1.02924e+08	1.94196e+07	6.11842e+07	2.11794e+07	3.76339e+07
676.397	1.18692	C	A	0.498535	27.5208	O75112	SKRPIPISTTAPPVQTPLPVIPHQK		LIM domain-binding protein 3 OS=Homo sapiens OX=9606 GN=LDB3 PE=1 SV=2	6.10194e+07	3.50754e+07	5.7627e+07	6.63045e+07	5.30967e+07	4.47347e+07	6.79792e+07	6.3322e+07	5.14181e+07	6.05548e+07
593.828	1.58569	B	C	0.0827954	40.7714	P10606	GLDPYNVLAPK		Cytochrome c oxidase subunit 5B, mitochondrial OS=Homo sapiens OX=9606 GN=COX5B PE=1 SV=2	2.34848e+07	2.64514e+07	2.06718e+07	1.8935e+07	3.13726e+07	2.15103e+07	1.18126e+07	1.34836e+07	2.41898e+07	1.09025e+07
602.306	1.3604	C	B	0.518247	46.7882	P40939	GFYIYQEGVK		Trifunctional enzyme subunit alpha, mitochondrial OS=Homo sapiens OX=9606 GN=HADHA PE=1 SV=2	2.11846e+07	2.10129e+07	2.12012e+07	2.06135e+07	1.92115e+07	1.17895e+07	1.80345e+07	3.9786e+07	1.69008e+07	1.89006e+07
537.503	87.5402	A	C	1.33966e-05	72.4462	P13533	KMEGDLNEMEIQLSHANR	[2] Oxidation (M)|[9] Oxidation (M)	Myosin-6 OS=Homo sapiens OX=9606 GN=MYH6 PE=1 SV=5	1.21294e+08	1.48039e+08	1.57253e+08	1.95829e+06	1.57477e+06	5.55198e+06	1.28272e+06	2.74038e+06	837664	1.63661e+06
555.309	1.79427	A	C	0.2818	60.9043	P45379	KVLAIDHLNEDQLR		Troponin T, cardiac muscle OS=Homo sapiens OX=9606 GN=TNNT2 PE=1 SV=3	2.48527e+07	2.79576e+07	1.61755e+07	1.71875e+07	1.91209e+07	4.05891e+06	8.62946e+06	8.94238e+06	1.52688e+07	1.8423e+07
607.327	1.3398	C	B	0.524801	43.1242	P55084	TPFLLSGTSYK		Trifunctional enzyme subunit beta, mitochondrial OS=Homo sapiens OX=9606 GN=HADHB PE=1 SV=3	2.44524e+07	2.25653e+07	2.4458e+07	3.12712e+07	1.63335e+07	1.5074e+07	1.92001e+07	4.46059e+07	2.6259e+07	2.19043e+07
797.402	1.39638	C	B	0.408114	55.0059	P40939	FGGGNPELLTQMVSK	[12] Oxidation (M)	Trifunctional enzyme subunit alpha, mitochondrial OS=Homo sapiens OX=9606 GN=HADHA PE=1 SV=2	2.52219e+07	2.38625e+07	2.7898e+07	3.79481e+07	2.01234e+07	1.27001e+07	2.50853e+07	5.03208e+07	3.00195e+07	2.63399e+07
477.305	4.27502	A	C	0.0518269	103.643	Q8N257	LLLPGELAK		Histone H2B type 3-B OS=Homo sapiens OX=9606 GN=HIST3H2BB PE=1 SV=3	2.24925e+07	3.89933e+07	3.94071e+07	9.57674e+06	1.03922e+07	3.63063e+07	1.77839e+06	1.98786e+07	5.42526e+06	4.38517e+06
881.41	1.15752	A	B	0.784087	31.492	P22695	SMAASGNLGHTPFVDEL	[2] Oxidation (M)	Cytochrome b-c1 complex subunit 2, mitochondrial OS=Homo sapiens OX=9606 GN=UQCRC2 PE=1 SV=3	6.96959e+07	5.27431e+07	7.04498e+07	3.79132e+07	6.10038e+07	6.77231e+07	7.21577e+07	3.61723e+07	6.44011e+07	8.3484e+07
651.675	1.64109	C	A	0.022088	21.609	Q99798	AKDINQEVYNFLATAGAK		Aconitate hydratase, mitochondrial OS=Homo sapiens OX=9606 GN=ACO2 PE=1 SV=2	3.11991e+07	2.01786e+07	2.52157e+07	3.43139e+07	2.75881e+07	2.54722e+07	3.96431e+07	5.06427e+07	3.31113e+07	4.41984e+07
684.814	2.03007	B	C	0.26969	59.7759	P35609	GITQEQMNEFR	[7] Oxidation (M)	Alpha-actinin-2 OS=Homo sapiens OX=9606 GN=ACTN2 PE=1 SV=1	1.92811e+07	4.65262e+07	2.26991e+07	1.0631e+07	3.27004e+07	4.5743e+07	1.05703e+07	2.50528e+07	6.10826e+06	1.67718e+07
573.31	32.6403	A	C	5.53013e-05	56.0197	P12883	NKDPLNETVVGLYQK		Myosin-7 OS=Homo sapiens OX=9606 GN=MYH7 PE=1 SV=5	4.26086e+07	7.51994e+07	6.75017e+07	2.4674e+06	3.08379e+06	6.70278e+06	945616	2.56637e+06	1.41843e+06	2.63937e+06
1175.05	1.23906	A	B	0.689355	52.1857	P10916	AGGANSNVFSMFEQTQIQEFK	[11] Oxidation (M)	Myosin regulatory light chain 2, ventricular/cardiac muscle isoform OS=Homo sapiens OX=9606 GN=MYL2 PE=1 SV=3	7.94642e+07	8.99771e+07	6.94893e+07	7.32574e+07	7.978e+07	3.97953e+07	5.3945e+07	4.42864e+07	1.26115e+08	6.06811e+07
622.638	66.6312	A	C	2.56092e-06	56.0765	P13533	NAYEESLEHLETFKR		Myosin-6 OS=Homo sapiens OX=9606 GN=MYH6 PE=1 SV=5	9.77847e+07	1.01226e+08	1.35673e+08	1.80233e+06	1.92397e+06	4.53609e+06	1.28174e+06	2.3606e+06	1.84748e+06	1.2074e+06
419.755	1.84522	A	C	0.519328	89.4789	P01860	ALPAPIEK		Immunoglobulin heavy constant gamma 3 OS=Homo sapiens OX=9606 GN=IGHG3 PE=1 SV=2	2.43276e+07	1.59298e+07	6.27411e+06	8.57104e+06	1.29572e+07	5.50874e+06	1.08267e+07	1.75336e+07	0	5.26277e+06
564.62	1.78304	A	B	0.000732118	12.4417	P04075	FSHEEIAMATVTALR	[8] Oxidation (M)	Fructose-bisphosphate aldolase A OS=Homo sapiens OX=9606 GN=ALDOA PE=1 SV=2	4.08834e+07	3.61145e+07	4.38078e+07	2.48232e+07	1.95331e+07	2.33963e+07	2.42545e+07	2.05998e+07	2.19088e+07	2.72613e+07
637.322	56.4066	A	C	3.25893e-05	71.9895	P12883	DTQIQLDDAVR		Myosin-7 OS=Homo sapiens OX=9606 GN=MYH7 PE=1 SV=5	4.5175e+07	5.83866e+07	6.69052e+07	697665	1.04787e+06	2.69207e+06	1.20843e+06	584557	593938	1.64255e+06
588.799	3.9722	C	A	0.00114259	42.2106	P07195	SADTLWDIQK		L-lactate dehydrogenase B chain OS=Homo sapiens OX=9606 GN=LDHB PE=1 SV=2	1.41894e+07	5.80385e+06	9.81509e+06	4.37348e+07	2.33784e+07	3.33082e+07	4.52613e+07	3.42432e+07	4.31861e+07	3.51823e+07
630.848	1.39842	A	B	0.726821	53.0619	P48735	LIDDMVAQVLK	[5] Oxidation (M)	Isocitrate dehydrogenase [NADP], mitochondrial OS=Homo sapiens OX=9606 GN=IDH2 PE=1 SV=2	2.79394e+07	1.23033e+07	1.34492e+07	5.82464e+06	1.67223e+07	1.58478e+07	2.45528e+07	6.86324e+06	1.91395e+07	1.03614e+07
384.548	139.127	A	C	6.0608e-05	88.2173	P12883	NALAHALQSAR		Myosin-7 OS=Homo sapiens OX=9606 GN=MYH7 PE=1 SV=5	1.00922e+08	1.55056e+08	1.21898e+08	928763	881463	3.72302e+06	699429	1.54747e+06	251890	1.1226e+06
593.838	4.27306	A	C	0.000871991	40.9588	P09493	LVIIESDLER		Tropomyosin alpha-1 chain OS=Homo sapiens OX=9606 GN=TPM1 PE=1 SV=2	4.63413e+07	5.4979e+07	4.92388e+07	1.31562e+07	1.09977e+07	2.3092e+07	8.0977e+06	1.75903e+07	1.05282e+07	1.07632e+07
646.836	1.29879	C	B	0.459195	47.8659	P36542	THSDQFLVAFK		ATP synthase subunit gamma, mitochondrial OS=Homo sapiens OX=9606 GN=ATP5F1C PE=1 SV=1	3.40595e+07	2.29485e+07	1.63356e+07	1.98899e+07	3.23034e+07	1.19889e+07	2.89582e+07	3.01794e+07	2.79429e+07	2.40654e+07
532.929	1.21627	C	A	0.522299	22.4806	Q13011	KMMADEALGSGLVSR	[2] Oxidation (M)|[3] Oxidation (M)	Delta(3,5)-Delta(2,4)-dienoyl-CoA isomerase, mitochondrial OS=Homo sapiens OX=9606 GN=ECH1 PE=1 SV=2	1.60391e+07	1.0951e+07	1.50486e+07	1.95656e+07	1.4077e+07	1.42744e+07	1.28268e+07	1.87155e+07	2.14958e+07	1.51355e+07
389.224	1.78052	A	C	0.360649	74.1334	P02511	VLGDVIEVHGK		Alpha-crystallin B chain OS=Homo sapiens OX=9606 GN=CRYAB PE=1 SV=2	9.7335e+06	2.75049e+07	1.73722e+07	5.65961e+06	7.92777e+06	1.78582e+07	5.50527e+06	2.13388e+07	8.76651e+06	5.28419e+06
564.963	1.91521	A	C	0.00193042	18.5884	O75112	LQGGKDFNMPLTISR	[9] Oxidation (M)	LIM domain-binding protein 3 OS=Homo sapiens OX=9606 GN=LDB3 PE=1 SV=2	5.05283e+07	6.53489e+07	5.01049e+07	3.23835e+07	3.31215e+07	3.37042e+07	2.77437e+07	2.22874e+07	3.51722e+07	3.03506e+07
829.907	1.2389	C	B	0.763477	42.5814	Q13423	MATQASTLYSNNITK	[1] Oxidation (M)	NAD(P) transhydrogenase, mitochondrial OS=Homo sapiens OX=9606 GN=NNT PE=1 SV=3	5.60359e+07	5.01027e+07	2.94815e+07	3.74942e+07	5.80706e+07	2.43098e+07	7.05997e+07	2.8651e+07	5.63787e+07	4.2388e+07
561.287	27.7189	A	B	2.57884e-06	35.8973	P12883	KAITDAAMMAEELKK	[8] Oxidation (M)|[9] Oxidation (M)	Myosin-7 OS=Homo sapiens OX=9606 GN=MYH7 PE=1 SV=5	1.49421e+08	1.99911e+08	1.79224e+08	4.46006e+06	5.71996e+06	8.8884e+06	1.15113e+07	6.05837e+06	5.86939e+06	7.08819e+06
584.292	1.45879	C	A	0.0488142	19.9151	P06576	TREGNDLYHEMIESGVINLK	[11] Oxidation (M)	ATP synthase subunit beta, mitochondrial OS=Homo sapiens OX=9606 GN=ATP5F1B PE=1 SV=3	3.62138e+07	3.10575e+07	2.95316e+07	3.76317e+07	4.21306e+07	3.4256e+07	5.5687e+07	4.23467e+07	3.61956e+07	5.40573e+07
426.943	1.4887	A	B	0.316085	38.4417	Q14896	VAGASLLKPPVVK		Myosin-binding protein C, cardiac-type OS=Homo sapiens OX=9606 GN=MYBPC3 PE=1 SV=4	2.39636e+07	2.02163e+07	1.25845e+07	1.52346e+07	1.58173e+07	7.07828e+06	9.10597e+06	1.13221e+07	1.69134e+07	1.43204e+07
658.648	1.07879	C	B	0.66924	14.5868	P07108	TKPSDEEMLFIYGHYK	[8] Oxidation (M)	Acyl-CoA-binding protein OS=Homo sapiens OX=9606 GN=DBI PE=1 SV=2	3.58913e+07	2.68278e+07	3.07572e+07	3.13846e+07	2.5411e+07	3.26231e+07	3.50858e+07	3.04919e+07	3.0839e+07	3.22014e+07
846.91	232.716	A	C	1.11693e-06	51.5401	P13533	LEEAGGATSVQIEMNK	[14] Oxidation (M)	Myosin-6 OS=Homo sapiens OX=9606 GN=MYH6 PE=1 SV=5	2.46909e+08	3.35773e+08	2.83094e+08	3.66917e+06	1.53297e+06	5.01294e+06	981865	1.93342e+06	943102	1.10202e+06
451.746	2.36575	C	A	0.0172213	52.0986	P12235	GAWSNVLR		ADP/ATP translocase 1 OS=Homo sapiens OX=9606 GN=SLC25A4 PE=1 SV=4	5.55666e+06	4.92369e+06	4.60696e+06	7.50319e+06	1.77928e+07	8.04635e+06	1.06984e+07	1.42304e+07	1.36038e+07	9.05787e+06
460.909	1.16346	B	C	0.662368	27.8616	P13929	GNPTVEVDLHTAK		Beta-enolase OS=Homo sapiens OX=9606 GN=ENO3 PE=1 SV=5	1.55973e+07	2.2168e+07	1.96297e+07	2.10588e+07	1.41599e+07	2.39788e+07	1.48406e+07	1.48685e+07	2.40284e+07	1.41035e+07
453.263	1.81342	C	A	0.211748	50.8899	P55084	LAAAFAVSR		Trifunctional enzyme subunit beta, mitochondrial OS=Homo sapiens OX=9606 GN=HADHB PE=1 SV=3	9.67976e+06	6.95133e+06	9.44922e+06	1.50181e+07	8.98841e+06	7.03319e+06	1.03482e+07	2.76532e+07	1.33884e+07	1.16695e+07
438.926	4.07994	A	C	0.00453128	54.9873	P09493	KLVIIESDLER		Tropomyosin alpha-1 chain OS=Homo sapiens OX=9606 GN=TPM1 PE=1 SV=2	1.95736e+07	1.76268e+07	3.36289e+07	7.39408e+06	5.05625e+06	1.45565e+07	4.6504e+06	7.24636e+06	5.81343e+06	5.43697e+06
590.323	1.06508	C	A	0.878268	20.6728	P32119	RLSEDYGVLK		Peroxiredoxin-2 OS=Homo sapiens OX=9606 GN=PRDX2 PE=1 SV=5	2.73993e+07	1.83072e+07	2.13919e+07	2.39682e+07	2.1478e+07	2.19646e+07	2.20552e+07	3.05854e+07	2.318e+07	1.94664e+07
734.333	1.49962	A	C	0.0435269	22.578	P05413	LGVEFDETTADDR		Fatty acid-binding protein, heart OS=Homo sapiens OX=9606 GN=FABP3 PE=1 SV=4	3.607e+07	3.61324e+07	3.30538e+07	3.29105e+07	2.26371e+07	2.27676e+07	2.70923e+07	2.74284e+07	1.84858e+07	2.05782e+07
600.001	1.67414	C	B	0.586811	81.5142	P68871	KVLGAFSDGLAHLDNLK		Hemoglobin subunit beta OS=Homo sapiens OX=9606 GN=HBB PE=1 SV=2	4.56836e+07	3.11711e+07	7.39306e+07	3.84918e+07	2.19793e+07	3.355e+07	3.74399e+07	1.16124e+08	3.18489e+07	2.44595e+07
473.252	2.41096	B	A	0.569666	62.3189	Q00325	GVAPLWMR	[7] Oxidation (M)	Phosphate carrier protein, mitochondrial OS=Homo sapiens OX=9606 GN=SLC25A3 PE=1 SV=2	5.69716e+06	7.61403e+06	5.59117e+06	6.10941e+06	1.9334e+07	2.01294e+07	1.2022e+07	805109	1.44354e+07	1.19412e+07
480.288	1.18484	C	B	0.781473	51.6583	P25705	GIRPAINVGLSVSR		ATP synthase subunit alpha, mitochondrial OS=Homo sapiens OX=9606 GN=ATP5F1A PE=1 SV=1	1.75573e+07	6.89875e+06	8.68942e+06	1.34462e+07	1.37921e+07	4.43143e+06	1.68722e+07	7.8392e+06	1.28081e+07	1.2512e+07
483.242	1.12713	A	C	0.781335	28.0366	P07205	VDFNVPMK	[7] Oxidation (M)	Phosphoglycerate kinase 2 OS=Homo sapiens OX=9606 GN=PGK2 PE=1 SV=3	2.13336e+07	1.51481e+07	1.33686e+07	1.93191e+07	1.32984e+07	1.52007e+07	1.39743e+07	9.60334e+06	1.58522e+07	1.95405e+07
824.944	1.35508	C	B	0.452986	53.8655	O75112	GGPAYTPAGPQVPPLAR		LIM domain-binding protein 3 OS=Homo sapiens OX=9606 GN=LDB3 PE=1 SV=2	6.65523e+07	6.82312e+07	5.54706e+07	6.80835e+07	6.28256e+07	1.90433e+07	6.47452e+07	5.92782e+07	9.83659e+07	4.85412e+07
392.696	1.32118	B	C	0.986618	125.293	Q14896	VGQHLQLHDSYDR		Myosin-binding protein C, cardiac-type OS=Homo sapiens OX=9606 GN=MYBPC3 PE=1 SV=4	1.16142e+07	5.1799e+07	867263	1.17863e+06	4.5936e+07	1.9663e+07	6.31542e+06	3.20297e+07	945413	2.81014e+07
947.502	43.48	A	C	0.000424526	97.2165	P12883	LLSTLFANYAGADAPIEK		Myosin-7 OS=Homo sapiens OX=9606 GN=MYH7 PE=1 SV=5	1.5074e+08	2.02864e+08	1.82991e+08	4.47592e+06	4.03457e+06	2.0577e+07	1.51054e+06	9.1448e+06	2.08659e+06	3.713e+06
599.856	7.0297	A	C	1.85381e-05	23.5104	P63267	AVFPSIVGRPR		Actin, gamma-enteric smooth muscle OS=Homo sapiens OX=9606 GN=ACTG2 PE=1 SV=1	1.40506e+08	1.56275e+08	9.67491e+07	1.56483e+07	1.92199e+07	2.47596e+07	1.58795e+07	2.34422e+07	2.02098e+07	1.51099e+07
625.304	5.16778	B	A	0.0235415	65.5692	P35609	MVSDIAGAWQR	[1] Oxidation (M)	Alpha-actinin-2 OS=Homo sapiens OX=9606 GN=ACTN2 PE=1 SV=1	4.93026e+06	8.17564e+06	8.30664e+06	1.47403e+07	3.32221e+07	6.26929e+07	1.42867e+07	3.45438e+07	1.24936e+07	2.02163e+07
859.918	95.04	A	C	1.98573e-06	71.9925	P12883	LQNEIEDLMVDVER	[9] Oxidation (M)	Myosin-7 OS=Homo sapiens OX=9606 GN=MYH7 PE=1 SV=5	9.22641e+07	1.20833e+08	1.12029e+08	1.27256e+06	1.32945e+06	4.07646e+06	1.01021e+06	1.30627e+06	1.02372e+06	1.22106e+06
681.042	1.96515	A	C	0.0337201	36.3773	P04406	LVINGNPITIFQERDPSK		Glyceraldehyde-3-phosphate dehydrogenase OS=Homo sapiens OX=9606 GN=GAPDH PE=1 SV=3	5.84003e+07	4.20271e+07	7.34096e+07	4.02107e+07	3.84143e+07	3.27436e+07	2.60792e+07	2.09625e+07	2.57128e+07	4.5192e+07
797.4	1.33941	C	B	0.467489	43.9758	P40939	FGGGNPELLTQMVSK	[12] Oxidation (M)	Trifunctional enzyme subunit alpha, mitochondrial OS=Homo sapiens OX=9606 GN=HADHA PE=1 SV=2	3.41572e+07	2.58162e+07	2.52454e+07	3.61131e+07	2.70659e+07	1.37093e+07	3.05027e+07	5.0297e+07	3.0549e+07	2.59643e+07
442.729	1.28604	A	C	0.54953	36.0949	O75955	FSEQVFK		Flotillin-1 OS=Homo sapiens OX=9606 GN=FLOT1 PE=1 SV=3	1.62694e+07	7.49953e+06	1.36736e+07	1.18047e+07	9.08725e+06	8.67214e+06	8.85358e+06	7.95628e+06	1.0273e+07	1.17365e+07
442.73	6.88088	A	C	0.179747	128.872	P17661	FANYIEK		Desmin OS=Homo sapiens OX=9606 GN=DES PE=1 SV=3	3.77942e+06	7.59561e+07	1.22205e+07	5.92784e+06	8.52974e+06	3.58163e+07	1.01651e+06	1.27518e+07	235810	3.81456e+06
634.966	3.82542	B	A	0.000206847	23.3185	P63316	MFDKNADGYIDLDELK	[1] Oxidation (M)	Troponin C, slow skeletal and cardiac muscles OS=Homo sapiens OX=9606 GN=TNNC1 PE=1 SV=1	9.76955e+06	1.02391e+07	1.35411e+07	3.70953e+07	4.00914e+07	5.11549e+07	2.31991e+07	2.69294e+07	3.58776e+07	3.85527e+07
695.855	1.05141	A	C	0.804906	11.5807	P17540	LFPPSADYPDLR		Creatine kinase S-type, mitochondrial OS=Homo sapiens OX=9606 GN=CKMT2 PE=1 SV=2	1.42831e+08	1.2077e+08	1.50861e+08	1.30431e+08	1.36138e+08	1.37989e+08	1.33433e+08	1.09957e+08	1.365e+08	1.45707e+08
507.783	1.0946	C	A	0.904733	38.5614	P42765	ETPALTINR		3-ketoacyl-CoA thiolase, mitochondrial OS=Homo sapiens OX=9606 GN=ACAA2 PE=1 SV=2	3.53448e+07	1.55894e+07	2.5942e+07	2.20219e+07	3.36491e+07	2.78825e+07	2.70476e+07	4.0578e+07	1.61529e+07	2.84203e+07
1175.05	1.21619	A	C	0.679716	57.0219	P10916	AGGANSNVFSMFEQTQIQEFK	[11] Oxidation (M)	Myosin regulatory light chain 2, ventricular/cardiac muscle isoform OS=Homo sapiens OX=9606 GN=MYL2 PE=1 SV=3	8.23069e+07	8.63264e+07	7.27626e+07	5.65373e+07	1.10042e+08	3.89784e+07	6.56372e+07	2.98722e+07	1.18297e+08	5.08421e+07
584.335	1.20807	C	B	0.608514	26.5678	O75390	VVPGYGHAVLR		Citrate synthase, mitochondrial OS=Homo sapiens OX=9606 GN=CS PE=1 SV=2	3.78871e+07	2.18719e+07	3.09115e+07	3.20933e+07	2.85031e+07	1.90303e+07	3.56571e+07	3.25111e+07	3.6905e+07	2.31867e+07
570.784	3.32835	C	A	0.00494891	43.3664	P40925	NVIIWGNHSSTQYPDVNHAK		Malate dehydrogenase, cytoplasmic OS=Homo sapiens OX=9606 GN=MDH1 PE=1 SV=4	2.78808e+07	1.23351e+07	1.60011e+07	6.3319e+07	4.42063e+07	6.47574e+07	9.29971e+07	4.01391e+07	6.67121e+07	4.96316e+07
538.802	1.15609	A	B	0.293076	14.4834	P61604	VLLPEYGGTK		10 kDa heat shock protein, mitochondrial OS=Homo sapiens OX=9606 GN=HSPE1 PE=1 SV=2	2.12173e+07	2.17124e+07	2.48575e+07	1.82813e+07	1.75661e+07	2.27874e+07	2.23516e+07	1.9089e+07	2.14825e+07	2.49962e+07
720.339	1.39718	A	C	0.378212	34.7822	P25705	TGTAEMSSILEER	[6] Oxidation (M)	ATP synthase subunit alpha, mitochondrial OS=Homo sapiens OX=9606 GN=ATP5F1A PE=1 SV=1	3.44758e+07	2.15498e+07	2.87432e+07	3.12514e+07	3.2987e+07	1.60636e+07	2.15832e+07	1.22998e+07	2.72317e+07	1.97801e+07
1100.57	44.2354	A	C	3.12414e-05	61.1596	P12883	GTLEDQIIQANPALEAFGNAK		Myosin-7 OS=Homo sapiens OX=9606 GN=MYH7 PE=1 SV=5	1.68888e+08	2.52286e+08	1.97749e+08	9.97387e+06	7.63356e+06	2.29976e+07	2.51485e+06	7.41515e+06	3.37526e+06	5.35014e+06
908.929	1.92948	C	B	0.181243	44.5008	P40925	ELTEEKESAFEFLSSA		Malate dehydrogenase, cytoplasmic OS=Homo sapiens OX=9606 GN=MDH1 PE=1 SV=4	3.87262e+07	1.86691e+07	2.83665e+07	2.75706e+07	2.19782e+07	2.05639e+07	7.0722e+07	2.19073e+07	4.61814e+07	4.1564e+07
584.815	1.20902	A	B	0.508948	21.9033	P99999	TGPNLHGLFGR		Cytochrome c OS=Homo sapiens OX=9606 GN=CYCS PE=1 SV=2	2.70912e+07	2.07881e+07	2.24759e+07	1.63646e+07	2.38446e+07	1.79829e+07	2.02666e+07	1.58397e+07	2.58679e+07	2.56271e+07
596.833	2.13389	A	C	0.201172	59.3086	Q14896	VIDVPDAPAAPK		Myosin-binding protein C, cardiac-type OS=Homo sapiens OX=9606 GN=MYBPC3 PE=1 SV=4	1.7927e+07	5.32512e+07	2.41764e+07	1.46256e+07	2.66647e+07	2.38495e+07	6.64411e+06	2.22096e+07	1.25446e+07	1.81828e+07
617.341	1.08441	B	A	0.920746	28.7626	P49748	AGLGSGLSLSGLVHPELSR		Very long-chain specific acyl-CoA dehydrogenase, mitochondrial OS=Homo sapiens OX=9606 GN=ACADVL PE=1 SV=1	3.18311e+07	3.00144e+07	1.88996e+07	3.54803e+07	1.96552e+07	3.24258e+07	2.31949e+07	2.88353e+07	2.95954e+07	3.06494e+07
584.634	5.10092	B	A	0.00116097	33.9388	P40925	EVGVYEALKDDSWLK		Malate dehydrogenase, cytoplasmic OS=Homo sapiens OX=9606 GN=MDH1 PE=1 SV=4	6.46598e+06	3.56329e+06	6.22978e+06	3.62118e+07	2.91063e+07	1.76181e+07	2.95196e+07	1.36435e+07	2.44323e+07	2.33367e+07
545.301	1.37376	C	A	0.571635	54.6196	P30044	LLADPTGAFGK		Peroxiredoxin-5, mitochondrial OS=Homo sapiens OX=9606 GN=PRDX5 PE=1 SV=4	1.79495e+07	9.60741e+06	6.0323e+06	1.31102e+07	1.47312e+07	6.90275e+06	2.11259e+07	8.25371e+06	1.83409e+07	1.38041e+07
635.301	1.46367	B	C	0.61862	62.7158	P35609	DYESASLTEVR		Alpha-actinin-2 OS=Homo sapiens OX=9606 GN=ACTN2 PE=1 SV=1	1.08033e+07	1.86019e+07	1.95713e+07	1.16551e+07	1.5307e+07	3.55163e+07	7.76342e+06	2.71466e+07	8.83404e+06	1.31706e+07
444.923	1.16534	B	A	0.792338	41.0131	P31040	VTLEYRPVIDK		Succinate dehydrogenase [ubiquinone] flavoprotein subunit, mitochondrial OS=Homo sapiens OX=9606 GN=SDHA PE=1 SV=2	8.70376e+06	6.07357e+06	9.73265e+06	1.07269e+07	9.44776e+06	8.38774e+06	8.39658e+06	5.65154e+06	1.46626e+07	8.46361e+06
1040.97	1.17342	A	C	0.522486	22.665	P18859	QTSGGPVDASSEYQQELER		ATP synthase-coupling factor 6, mitochondrial OS=Homo sapiens OX=9606 GN=ATP5PF PE=1 SV=1	5.59851e+07	6.01811e+07	5.06165e+07	5.25491e+07	5.53522e+07	3.54478e+07	5.89641e+07	3.29888e+07	4.81826e+07	4.93762e+07
638.985	1.15596	C	A	0.742857	25.4466	P08574	LFDYFPKPYPNSEAAR		Cytochrome c1, heme protein, mitochondrial OS=Homo sapiens OX=9606 GN=CYC1 PE=1 SV=3	3.22483e+07	2.64215e+07	3.52852e+07	3.33409e+07	3.05841e+07	3.44025e+07	3.7682e+07	2.30885e+07	3.94964e+07	4.45445e+07
506.74	1.72065	A	B	0.00831252	20.3264	P47985	VPDFSEYR		Cytochrome b-c1 complex subunit Rieske, mitochondrial OS=Homo sapiens OX=9606 GN=UQCRFS1 PE=1 SV=2	2.08395e+07	2.47654e+07	2.11163e+07	1.42286e+07	1.15467e+07	1.30014e+07	1.48242e+07	9.42612e+06	1.45973e+07	1.52718e+07
706.872	2.09223	A	C	0.00307686	26.5876	Q14896	NPVGEDQVNLTVK		Myosin-binding protein C, cardiac-type OS=Homo sapiens OX=9606 GN=MYBPC3 PE=1 SV=4	3.49883e+07	3.29586e+07	3.77011e+07	1.83267e+07	2.26055e+07	2.35477e+07	1.26784e+07	2.30911e+07	1.49319e+07	1.66258e+07
804.897	1.35146	B	A	0.183323	31.4738	P28331	FASEIAGVDDLGTTGR		NADH-ubiquinone oxidoreductase 75 kDa subunit, mitochondrial OS=Homo sapiens OX=9606 GN=NDUFS1 PE=1 SV=3	1.81351e+07	2.60171e+07	1.40078e+07	2.49257e+07	2.78291e+07	2.5846e+07	2.35805e+07	1.96711e+07	2.56261e+07	3.13115e+07
716.335	167.13	A	C	2.15219e-05	100.083	P13533	KMEGDLNEMEIQLSHANR	[2] Oxidation (M)|[9] Oxidation (M)	Myosin-6 OS=Homo sapiens OX=9606 GN=MYH6 PE=1 SV=5	1.56916e+08	1.91175e+08	1.93356e+08	1.1315e+06	1.18615e+06	5.91653e+06	607331	1.90997e+06	840184	962081
425.24	1.242	B	A	0.461399	26.3378	P28838	FAEIIEK		Cytosol aminopeptidase OS=Homo sapiens OX=9606 GN=LAP3 PE=1 SV=3	9.707e+06	6.87622e+06	8.43089e+06	9.51857e+06	1.09438e+07	1.0605e+07	9.55582e+06	5.46891e+06	9.79443e+06	1.07609e+07
936.806	174.732	A	C	5.4077e-06	82.1593	P12883	ALQEAHQQALDDLQAEEDKVNTLTK		Myosin-7 OS=Homo sapiens OX=9606 GN=MYH7 PE=1 SV=5	1.206e+08	1.89209e+08	1.73994e+08	1.28904e+06	1.35585e+06	4.90165e+06	832659	1.43751e+06	783869	637721
748.693	4.78564	A	C	0.000313488	40.4517	P63267	DLYANNVLSGGTTMYPGIADR	[14] Oxidation (M)	Actin, gamma-enteric smooth muscle OS=Homo sapiens OX=9606 GN=ACTG2 PE=1 SV=1	8.97471e+07	9.0076e+07	7.72538e+07	1.08124e+07	1.88268e+07	2.57306e+07	1.52345e+07	2.46868e+07	1.4002e+07	1.77012e+07
743.9	1.25187	C	A	0.0792088	13.8938	O75489	VVAEPVELAQEFR		NADH dehydrogenase [ubiquinone] iron-sulfur protein 3, mitochondrial OS=Homo sapiens OX=9606 GN=NDUFS3 PE=1 SV=1	2.0471e+07	2.43772e+07	1.94012e+07	2.45153e+07	2.87366e+07	2.58859e+07	2.60273e+07	2.4045e+07	2.49059e+07	3.22638e+07
667.338	1.7344	B	A	0.356853	54.8278	P06732	FKLNYKPEEEYPDLSK		Creatine kinase M-type OS=Homo sapiens OX=9606 GN=CKM PE=1 SV=2	2.72623e+07	1.13957e+07	1.14229e+07	1.76397e+07	3.85917e+07	3.06288e+07	4.15236e+07	1.12454e+07	2.83491e+07	2.69549e+07
902.976	1.34324	B	A	0.120291	21.1042	P06733	AAVPSGASTGIYEALELR		Alpha-enolase OS=Homo sapiens OX=9606 GN=ENO1 PE=1 SV=2	3.28362e+07	4.10137e+07	4.12232e+07	5.85114e+07	3.89957e+07	5.7064e+07	4.24792e+07	3.37988e+07	4.14365e+07	4.23764e+07
440.743	1.69796	A	C	0.695549	82.5618	P35609	ALDYIASK		Alpha-actinin-2 OS=Homo sapiens OX=9606 GN=ACTN2 PE=1 SV=1	9.12587e+06	1.80601e+07	3.3436e+06	584612	1.30294e+07	9.92048e+06	4.63464e+06	9.62516e+06	84149.9	9.62964e+06
493.78	1.47163	A	C	0.499907	70.509	P30049	IEANEALVK		ATP synthase subunit delta, mitochondrial OS=Homo sapiens OX=9606 GN=ATP5F1D PE=1 SV=2	1.19946e+07	1.01817e+07	6.45609e+06	1.00145e+07	1.23162e+07	5.52096e+06	1.02072e+07	6.00786e+06	205539	9.52098e+06
470.236	1.5246	C	B	0.192443	38.7401	P40939	VIGMHYFSPVDK	[4] Oxidation (M)	Trifunctional enzyme subunit alpha, mitochondrial OS=Homo sapiens OX=9606 GN=HADHA PE=1 SV=2	1.38955e+07	1.09091e+07	1.05355e+07	1.3876e+07	7.98644e+06	6.98103e+06	1.12657e+07	2.13033e+07	1.32545e+07	1.28093e+07
554.29	1.19982	B	A	0.531454	23.9718	P17174	NLDYVATSIHEAVTK		Aspartate aminotransferase, cytoplasmic OS=Homo sapiens OX=9606 GN=GOT1 PE=1 SV=3	2.37373e+07	1.90254e+07	2.62857e+07	2.72952e+07	2.51564e+07	3.0394e+07	3.08047e+07	1.77603e+07	2.66953e+07	3.18943e+07
872.444	1.50796	C	A	0.0403488	16.6466	P09972	VDKGVVPLAGTDGETTTQGLDGLSER		Fructose-bisphosphate aldolase C OS=Homo sapiens OX=9606 GN=ALDOC PE=1 SV=2	5.20775e+07	3.80204e+07	4.41142e+07	6.31195e+07	4.74936e+07	6.54685e+07	6.47929e+07	5.49361e+07	8.19319e+07	6.81884e+07
1090.87	1.17836	B	A	0.426636	16.5465	O75112	AAQSQLSQGDLVVAIDGVNTDTMTHLEAQNK	[23] Oxidation (M)	LIM domain-binding protein 3 OS=Homo sapiens OX=9606 GN=LDB3 PE=1 SV=2	1.03695e+08	9.28082e+07	1.18239e+08	1.40767e+08	1.22313e+08	1.07799e+08	1.12328e+08	8.42968e+07	1.1623e+08	1.26976e+08
862.922	1.18183	C	A	0.848378	64.443	P06732	LNYKPEEEYPDLSK		Creatine kinase M-type OS=Homo sapiens OX=9606 GN=CKM PE=1 SV=2	7.26162e+07	2.3188e+07	2.94648e+07	3.12186e+07	6.67929e+07	4.5794e+07	5.67294e+07	1.97969e+07	6.30083e+07	5.78616e+07
517.785	1.21025	B	C	0.517461	31.3007	P14406	GGVADALLYR		Cytochrome c oxidase subunit 7A2, mitochondrial OS=Homo sapiens OX=9606 GN=COX7A2 PE=1 SV=1	1.88677e+07	1.95652e+07	1.59123e+07	1.73239e+07	2.57357e+07	1.41848e+07	1.41601e+07	1.81482e+07	1.77956e+07	1.29624e+07
575.298	1.11982	C	B	0.220324	10.4757	P35232	FDAGELITQR		Prohibitin OS=Homo sapiens OX=9606 GN=PHB PE=1 SV=1	1.42473e+07	1.15601e+07	1.27516e+07	1.12495e+07	1.26337e+07	1.14707e+07	1.37328e+07	1.19837e+07	1.36861e+07	1.33841e+07
856.902	9.35424	A	C	0.000896355	51.2103	P12883	GDSEMAVFGAAAPYLR	[N-term] Acetyl (Protein N-term)|[5] Oxidation (M)	Myosin-7 OS=Homo sapiens OX=9606 GN=MYH7 PE=1 SV=5	1.22994e+08	1.62215e+08	1.36682e+08	1.51112e+07	1.16392e+07	2.57062e+07	5.0696e+06	2.3545e+07	1.41735e+07	1.73474e+07
866.472	1.57208	C	A	0.335728	55.2068	Q13011	VIGNQSLVNELAFTAR		Delta(3,5)-Delta(2,4)-dienoyl-CoA isomerase, mitochondrial OS=Homo sapiens OX=9606 GN=ECH1 PE=1 SV=2	5.58686e+07	1.51954e+07	5.4598e+07	7.19906e+07	5.2117e+07	4.51112e+07	5.76874e+07	9.31851e+07	7.04674e+07	4.20613e+07
512.75	1.34621	A	C	0.414399	32.4981	P24752	DGLTDVYNK		Acetyl-CoA acetyltransferase, mitochondrial OS=Homo sapiens OX=9606 GN=ACAT1 PE=1 SV=1	1.45718e+07	1.00914e+07	1.09408e+07	1.14702e+07	1.13147e+07	5.9968e+06	6.26262e+06	6.96184e+06	1.25937e+07	9.44516e+06
538.946	1.10905	C	A	0.570188	16.64	P60174	RHVFGESDELIGQK		Triosephosphate isomerase OS=Homo sapiens OX=9606 GN=TPI1 PE=1 SV=3	1.14947e+07	8.22416e+06	9.77619e+06	1.11297e+07	1.00187e+07	8.53162e+06	1.06577e+07	9.47446e+06	1.29501e+07	1.05329e+07
1012.57	1.25201	B	A	0.425856	28.3526	P17174	APPSVFAEVPQAQPVLVFK		Aspartate aminotransferase, cytoplasmic OS=Homo sapiens OX=9606 GN=GOT1 PE=1 SV=3	3.8847e+07	3.3046e+07	5.63249e+07	5.19736e+07	4.79868e+07	6.05693e+07	6.11103e+07	3.49658e+07	6.09597e+07	5.23485e+07
573.304	1.74313	A	B	0.244779	46.6382	P45379	SFMPNLVPPK	[3] Oxidation (M)	Troponin T, cardiac muscle OS=Homo sapiens OX=9606 GN=TNNT2 PE=1 SV=3	9.73054e+07	9.87201e+07	6.01294e+07	5.03376e+07	7.11215e+07	2.54916e+07	7.11562e+07	4.23505e+07	1.07599e+08	5.67411e+07
701.723	1.31402	A	C	0.459707	41.5603	P45880	VNNSSLIGVGYTQTLRPGVK		Voltage-dependent anion-selective channel protein 2 OS=Homo sapiens OX=9606 GN=VDAC2 PE=1 SV=2	5.57119e+07	5.55673e+07	7.99533e+07	3.92732e+07	5.44886e+07	6.23288e+07	3.87079e+07	7.49171e+07	5.22135e+07	2.82049e+07
721.373	1.52251	A	C	0.33473	45.4728	Q02978	AATASAGAGGIDGKPR	[N-term] Acetyl (Protein N-term)	Mitochondrial 2-oxoglutarate/malate carrier protein OS=Homo sapiens OX=9606 GN=SLC25A11 PE=1 SV=3	3.75366e+07	4.64153e+07	3.76166e+07	1.43839e+07	3.92526e+07	3.68338e+07	1.865e+07	4.30926e+07	2.62237e+07	1.84971e+07
510.263	1.43438	A	B	0.207201	31.9487	P14618	GDYPLEAVR		Pyruvate kinase PKM OS=Homo sapiens OX=9606 GN=PKM PE=1 SV=4	2.54052e+07	1.97717e+07	1.58691e+07	1.46637e+07	1.3047e+07	1.48486e+07	1.26129e+07	9.82466e+06	1.59135e+07	2.0819e+07
724.343	1.37089	A	B	0.114533	21.1534	Q99798	LEAPDADELPKGEFDPGQDTYQHPPK		Aconitate hydratase, mitochondrial OS=Homo sapiens OX=9606 GN=ACO2 PE=1 SV=2	4.24943e+07	3.44052e+07	5.1182e+07	3.87257e+07	2.78807e+07	2.68233e+07	3.81397e+07	4.25595e+07	4.79607e+07	3.49769e+07
1139.51	4.53009	A	C	0.0247665	63.2962	P68133	DLYANNVMSGGTTMYPGIADR	[8] Oxidation (M)|[14] Oxidation (M)	Actin, alpha skeletal muscle OS=Homo sapiens OX=9606 GN=ACTA1 PE=1 SV=1	6.08322e+07	2.41312e+08	1.29583e+08	3.54852e+07	4.01437e+07	9.00417e+07	4.17301e+07	3.27956e+07	3.35496e+07	1.89943e+07
787.738	1.49699	B	A	0.160275	30.5502	P28331	VALIGSPVDLTYTYDHLGDSPK		NADH-ubiquinone oxidoreductase 75 kDa subunit, mitochondrial OS=Homo sapiens OX=9606 GN=NDUFS1 PE=1 SV=3	2.08514e+07	2.47724e+07	1.30381e+07	2.76309e+07	3.70549e+07	2.31303e+07	2.74721e+07	2.28777e+07	2.19678e+07	3.13481e+07
960.959	1.11381	C	B	0.568797	14.5158	P13804	AAVDAGFVPNDMQVGQTGK	[12] Oxidation (M)	Electron transfer flavoprotein subunit alpha, mitochondrial OS=Homo sapiens OX=9606 GN=ETFA PE=1 SV=1	5.54969e+07	4.99657e+07	5.88026e+07	5.88871e+07	4.99503e+07	4.61881e+07	4.94614e+07	6.6128e+07	6.32463e+07	5.13894e+07
872.413	4.55982	A	C	0.0148608	62.335	P08590	NKDTGTYEDFVEGLR		Myosin light chain 3 OS=Homo sapiens OX=9606 GN=MYL3 PE=1 SV=3	6.6504e+07	1.16644e+08	8.2167e+07	1.8278e+07	3.61481e+07	6.87564e+07	8.54304e+06	2.81987e+07	1.98337e+07	2.10051e+07
734.025	1.2818	A	B	0.678288	31.253	P08237	SGSHTVAVMNVGAPAAGMNAAVR	[9] Oxidation (M)|[18] Oxidation (M)	ATP-dependent 6-phosphofructokinase, muscle type OS=Homo sapiens OX=9606 GN=PFKM PE=1 SV=2	4.37766e+07	3.26654e+07	2.30628e+07	1.75464e+07	3.10207e+07	2.90617e+07	3.57596e+07	1.70238e+07	3.52685e+07	3.78171e+07
705.35	3.54215	B	A	0.000608273	28.0295	P63316	GKSEEELSDLFR		Troponin C, slow skeletal and cardiac muscles OS=Homo sapiens OX=9606 GN=TNNC1 PE=1 SV=1	8.62073e+06	1.05336e+07	1.20388e+07	3.11673e+07	3.90472e+07	4.02763e+07	1.74435e+07	1.78582e+07	2.74915e+07	3.00471e+07
595.992	1.26125	B	A	0.679769	57.3781	P06732	LGSSEVEQVQLVVDGVK		Creatine kinase M-type OS=Homo sapiens OX=9606 GN=CKM PE=1 SV=2	5.94633e+07	1.76949e+07	3.32244e+07	3.53424e+07	6.38132e+07	4.00643e+07	4.84672e+07	2.1533e+07	4.21875e+07	4.14151e+07
902.407	1.73878	A	B	0.223578	45.5649	P07339	DPDAQPGGELMLGGTDSK	[11] Oxidation (M)	Cathepsin D OS=Homo sapiens OX=9606 GN=CTSD PE=1 SV=1	7.74558e+07	5.84324e+07	4.38853e+07	3.74394e+07	2.26898e+07	4.32616e+07	3.03578e+07	7.88794e+07	4.06091e+07	3.93118e+07
648.388	1.31062	C	A	0.692922	56.5039	Q13423	VALSPAGVQNLVK		NAD(P) transhydrogenase, mitochondrial OS=Homo sapiens OX=9606 GN=NNT PE=1 SV=3	3.05125e+07	2.24898e+07	1.44012e+07	2.51713e+07	3.90496e+07	1.07936e+07	3.5306e+07	1.70339e+07	3.62758e+07	2.91717e+07
485.292	1.09436	C	A	0.935074	28.9333	Q13423	VIFPAPTPK		NAD(P) transhydrogenase, mitochondrial OS=Homo sapiens OX=9606 GN=NNT PE=1 SV=3	1.92979e+07	1.40606e+07	1.29091e+07	1.39527e+07	2.19375e+07	1.34578e+07	1.89349e+07	1.1336e+07	2.23131e+07	1.49274e+07
800.42	36.9013	A	C	3.29169e-06	50.6441	P12883	ANDDLKENIAIVER		Myosin-7 OS=Homo sapiens OX=9606 GN=MYH7 PE=1 SV=5	8.98376e+07	1.10624e+08	8.33913e+07	3.65931e+06	2.4244e+06	3.96937e+06	1.84561e+06	4.50704e+06	2.04582e+06	1.85781e+06
477.253	1.43984	C	A	0.526191	57.3959	Q13423	GITHIGYTDLPSR		NAD(P) transhydrogenase, mitochondrial OS=Homo sapiens OX=9606 GN=NNT PE=1 SV=3	1.23642e+07	7.65486e+06	6.44974e+06	8.76749e+06	1.71102e+07	5.47352e+06	1.20524e+07	8.5437e+06	1.91245e+07	1.10938e+07
483.242	1.12891	B	C	0.674657	22.2919	P07205	VDFNVPMK	[7] Oxidation (M)	Phosphoglycerate kinase 2 OS=Homo sapiens OX=9606 GN=PGK2 PE=1 SV=3	1.52672e+07	1.0195e+07	1.19735e+07	1.2656e+07	1.32357e+07	1.57735e+07	1.30844e+07	8.27773e+06	1.44213e+07	1.34267e+07
615.792	1.23871	B	C	0.557239	28.2933	O96000	YQDLGAYSSAR		NADH dehydrogenase [ubiquinone] 1 beta subcomplex subunit 10 OS=Homo sapiens OX=9606 GN=NDUFB10 PE=1 SV=3	1.89263e+07	2.62936e+07	2.23292e+07	1.82823e+07	3.01524e+07	2.93169e+07	1.47106e+07	2.83179e+07	1.797e+07	2.26925e+07
833.398	1.01019	B	A	0.985988	15.9664	P11142	NQVAMNPTNTVFDAK	[5] Oxidation (M)	Heat shock cognate 71 kDa protein OS=Homo sapiens OX=9606 GN=HSPA8 PE=1 SV=1	4.6113e+07	3.79134e+07	3.37951e+07	4.19886e+07	4.2098e+07	3.49357e+07	3.50174e+07	4.19483e+07	4.15046e+07	3.95862e+07
780.905	1.13049	C	B	0.218691	11.5101	P40926	VDFPQDQLTALTGR		Malate dehydrogenase, mitochondrial OS=Homo sapiens OX=9606 GN=MDH2 PE=1 SV=3	1.13323e+08	9.73471e+07	1.22631e+08	1.03057e+08	1.03462e+08	8.97829e+07	1.07733e+08	1.02588e+08	1.17591e+08	1.18708e+08
729.865	1.468	A	B	0.132868	33.8528	P60174	HVFGESDELIGQK		Triosephosphate isomerase OS=Homo sapiens OX=9606 GN=TPI1 PE=1 SV=3	3.77257e+07	2.11779e+07	2.2528e+07	1.57738e+07	2.17972e+07	1.79002e+07	2.1116e+07	1.83613e+07	1.71258e+07	2.14907e+07
622.332	1.62535	B	A	0.203266	33.1102	Q96HC4	LQGGKDFNMPLTISSLK	[9] Oxidation (M)	PDZ and LIM domain protein 5 OS=Homo sapiens OX=9606 GN=PDLIM5 PE=1 SV=5	1.4514e+07	8.71896e+06	1.32582e+07	1.67203e+07	1.8478e+07	2.41126e+07	1.76041e+07	9.35008e+06	1.7629e+07	2.2855e+07
709.366	1.10467	B	A	0.805408	40.4064	P47985	NAVTQFVSSMSASADVLALAK	[10] Oxidation (M)	Cytochrome b-c1 complex subunit Rieske, mitochondrial OS=Homo sapiens OX=9606 GN=UQCRFS1 PE=1 SV=2	2.85371e+07	2.73383e+07	2.683e+07	2.72572e+07	3.48508e+07	2.92539e+07	2.94846e+07	1.37675e+07	2.68549e+07	4.11533e+07
553.844	1.3473	B	A	0.580143	50.3973	P06732	VLTLELYKK		Creatine kinase M-type OS=Homo sapiens OX=9606 GN=CKM PE=1 SV=2	1.67153e+07	6.48455e+06	8.76802e+06	1.09334e+07	1.55731e+07	1.65638e+07	1.82043e+07	6.25964e+06	1.5886e+07	1.50221e+07
722.379	1.4578	A	C	0.462104	47.9211	Q14896	AHNMAGPGAPVTTTEPVTVQEILQRPR	[4] Oxidation (M)	Myosin-binding protein C, cardiac-type OS=Homo sapiens OX=9606 GN=MYBPC3 PE=1 SV=4	2.27998e+07	4.68813e+07	3.38112e+07	2.04028e+07	4.12967e+07	2.39967e+07	1.2032e+07	3.82978e+07	1.81735e+07	2.61529e+07
433.574	1.47191	A	B	0.371915	46.1335	P08574	GLLSSLDHTSIR		Cytochrome c1, heme protein, mitochondrial OS=Homo sapiens OX=9606 GN=CYC1 PE=1 SV=3	9.88189e+06	8.66274e+06	8.95072e+06	5.74616e+06	6.10197e+06	6.8319e+06	6.47188e+06	2.26151e+06	8.58667e+06	8.63746e+06
1002.5	1.71527	C	A	0.324422	53.1312	Q14896	VIEAEKAEPMLAPAPAPAEATGAPGEAPAPAAELGESAPSPK	[10] Oxidation (M)	Myosin-binding protein C, cardiac-type OS=Homo sapiens OX=9606 GN=MYBPC3 PE=1 SV=4	5.40051e+07	2.82443e+07	4.47262e+07	7.73728e+07	6.94902e+07	2.20642e+07	6.63533e+07	5.66979e+07	1.05706e+08	6.16391e+07
520.774	1.79432	A	B	0.0633325	33.6392	P40939	FVDLYGAQK		Trifunctional enzyme subunit alpha, mitochondrial OS=Homo sapiens OX=9606 GN=HADHA PE=1 SV=2	1.5157e+07	1.35375e+07	1.12482e+07	9.50639e+06	6.63777e+06	6.11649e+06	7.57941e+06	1.54147e+07	1.00878e+07	8.52247e+06
546.771	1.2566	B	C	0.615799	73.4016	Q02218	SSPYPTDVAR		2-oxoglutarate dehydrogenase, mitochondrial OS=Homo sapiens OX=9606 GN=OGDH PE=1 SV=3	1.32198e+07	1.31322e+07	6.60754e+06	9.13973e+06	1.67807e+07	9.79368e+06	1.3263e+07	8.04745e+06	358652	1.6226e+07
480.905	1.53152	A	C	0.19517	46.0069	P31930	ADLTEYLSTHYK		Cytochrome b-c1 complex subunit 1, mitochondrial OS=Homo sapiens OX=9606 GN=UQCRC1 PE=1 SV=3	1.37734e+07	1.22761e+07	1.29125e+07	9.89579e+06	1.0539e+07	1.07792e+07	1.03367e+07	4.09443e+06	6.59939e+06	1.28898e+07
648.32	1.05064	B	A	0.960934	26.1551	O75306	LVMELSGEMVR	[3] Oxidation (M)|[9] Oxidation (M)	NADH dehydrogenase [ubiquinone] iron-sulfur protein 2, mitochondrial OS=Homo sapiens OX=9606 GN=NDUFS2 PE=1 SV=2	2.20623e+07	2.20759e+07	1.93817e+07	2.26846e+07	2.77403e+07	1.63118e+07	1.71102e+07	1.58015e+07	2.55993e+07	2.64266e+07
425.563	7.90953	B	A	2.75409e-05	37.8324	P60174	VIADNVKDWSK		Triosephosphate isomerase OS=Homo sapiens OX=9606 GN=TPI1 PE=1 SV=3	1.56901e+06	723805	1.07445e+06	9.29535e+06	9.15037e+06	8.1878e+06	9.91459e+06	6.27032e+06	1.06708e+07	7.91522e+06
596.668	1.32653	C	A	0.0179808	11.7478	P11142	IINEPTAAAIAYGLDKK		Heat shock cognate 71 kDa protein OS=Homo sapiens OX=9606 GN=HSPA8 PE=1 SV=1	2.09471e+07	1.87593e+07	1.96129e+07	2.85044e+07	2.25235e+07	2.63665e+07	2.7914e+07	2.21409e+07	2.80194e+07	2.68439e+07
560.822	1.43517	A	C	0.455725	49.3226	P15121	REELFIVSK		Aldo-keto reductase family 1 member B1 OS=Homo sapiens OX=9606 GN=AKR1B1 PE=1 SV=3	1.55281e+07	8.01932e+06	6.30041e+06	8.2644e+06	9.7476e+06	6.97057e+06	7.69188e+06	4.71541e+06	7.44086e+06	7.88168e+06
844.456	1.33889	C	A	0.149772	38.9286	P0DMV8	IINEPTAAAIAYGLDR		Heat shock 70 kDa protein 1A OS=Homo sapiens OX=9606 GN=HSPA1A PE=1 SV=1	2.27418e+07	2.20134e+07	2.14855e+07	3.34121e+07	1.86457e+07	1.71669e+07	2.84033e+07	3.1877e+07	3.08983e+07	2.70736e+07
568.843	2.93633	A	C	0.562808	134.368	P12235	LLLQVQHASK		ADP/ATP translocase 1 OS=Homo sapiens OX=9606 GN=SLC25A4 PE=1 SV=4	2.81971e+07	5.26854e+07	3.92762e+06	1.86604e+06	5.50666e+07	8.0347e+06	8.31817e+06	1.27645e+07	21352.8	1.74067e+07
677.821	1.05299	B	A	0.913974	22.0696	P30084	SLAMEMVLTGDR	[4] Oxidation (M)|[6] Oxidation (M)	Enoyl-CoA hydratase, mitochondrial OS=Homo sapiens OX=9606 GN=ECHS1 PE=1 SV=4	3.73786e+07	2.88026e+07	2.42765e+07	3.59415e+07	3.12532e+07	2.80561e+07	3.14764e+07	2.39958e+07	3.89304e+07	3.16606e+07
495.944	1.08238	B	A	0.593893	12.0789	P17540	EVENVAITALEGLK		Creatine kinase S-type, mitochondrial OS=Homo sapiens OX=9606 GN=CKMT2 PE=1 SV=2	1.41797e+07	1.23626e+07	1.40146e+07	1.63731e+07	1.28393e+07	1.46856e+07	1.3377e+07	1.64536e+07	1.34683e+07	1.48053e+07
787.936	1.06843	A	C	0.921626	58.0559	P16615	VDQSILTGESVSVIK		Sarcoplasmic/endoplasmic reticulum calcium ATPase 2 OS=Homo sapiens OX=9606 GN=ATP2A2 PE=1 SV=1	2.63015e+07	1.53953e+07	1.81904e+07	7.13074e+06	2.92378e+07	2.17109e+07	1.5868e+07	1.38394e+07	3.19278e+07	1.31003e+07
557.969	2.61426	A	C	0.00871503	42.9414	P09493	LVIIESDLERAEER		Tropomyosin alpha-1 chain OS=Homo sapiens OX=9606 GN=TPM1 PE=1 SV=2	1.85983e+07	2.72793e+07	2.43358e+07	1.1392e+07	8.42122e+06	1.9241e+07	7.09955e+06	1.1448e+07	7.8433e+06	9.41962e+06
799.913	1.21654	B	A	0.593289	26.2859	P11310	IYQIYEGTSQIQR		Medium-chain specific acyl-CoA dehydrogenase, mitochondrial OS=Homo sapiens OX=9606 GN=ACADM PE=1 SV=1	2.64096e+07	2.49368e+07	2.0317e+07	2.26039e+07	3.74932e+07	2.70842e+07	2.46365e+07	1.86688e+07	2.87042e+07	3.06198e+07
639.078	1.69067	B	C	0.634338	70.9888	P35609	NNIDKLEGDHQLIQEALVFDNK		Alpha-actinin-2 OS=Homo sapiens OX=9606 GN=ACTN2 PE=1 SV=1	8.73913e+06	2.12656e+07	2.38983e+07	1.05083e+07	2.2151e+07	4.76718e+07	8.23835e+06	2.68575e+07	7.75578e+06	2.0501e+07
652.303	1.13509	C	A	0.597733	27.4462	P34931	NALESYAFNMK	[10] Oxidation (M)	Heat shock 70 kDa protein 1-like OS=Homo sapiens OX=9606 GN=HSPA1L PE=1 SV=2	1.58989e+07	1.42828e+07	1.50229e+07	2.01347e+07	1.21254e+07	1.38388e+07	1.55952e+07	1.94543e+07	1.92191e+07	1.41462e+07
504.265	2.20031	A	C	0.712251	118.5	P07195	IVADKDYSVTANSK		L-lactate dehydrogenase B chain OS=Homo sapiens OX=9606 GN=LDHB PE=1 SV=2	1.05572e+07	6.63465e+07	7.20066e+06	4.28939e+06	2.91596e+07	4.45009e+07	5.6357e+06	2.311e+07	3.42791e+06	1.87915e+07
437.753	1.05829	C	B	0.873826	17.6908	Q99497	DGLILTSR		Protein/nucleic acid deglycase DJ-1 OS=Homo sapiens OX=9606 GN=PARK7 PE=1 SV=2	8.55818e+06	6.65995e+06	6.87469e+06	8.50307e+06	6.01486e+06	6.88871e+06	7.73432e+06	6.11037e+06	8.30586e+06	8.0555e+06
574.305	5.96418	A	C	0.000182688	35.9675	P09493	MEIQEIQLK	[1] Oxidation (M)	Tropomyosin alpha-1 chain OS=Homo sapiens OX=9606 GN=TPM1 PE=1 SV=2	4.40554e+07	6.98414e+07	4.84973e+07	1.14747e+07	1.20958e+07	2.10316e+07	6.36429e+06	8.49391e+06	1.04567e+07	1.09894e+07
703.675	1.09836	C	A	0.790415	19.5602	P17540	GTGGVDTAAVADVYDISNIDR		Creatine kinase S-type, mitochondrial OS=Homo sapiens OX=9606 GN=CKMT2 PE=1 SV=2	3.04108e+07	2.27358e+07	3.3239e+07	3.04802e+07	3.27004e+07	2.93686e+07	3.66761e+07	2.26147e+07	3.3265e+07	3.39546e+07
588.531	1.36634	C	A	0.126341	22.6338	Q99798	VAMSHFEPNEYIHYDLLEK	[3] Oxidation (M)	Aconitate hydratase, mitochondrial OS=Homo sapiens OX=9606 GN=ACO2 PE=1 SV=2	3.04136e+07	2.52561e+07	3.50724e+07	4.16206e+07	3.44009e+07	2.62056e+07	4.13975e+07	3.99016e+07	3.49099e+07	4.91037e+07
660.301	1.24591	B	A	0.245469	19.5353	P11142	NSLESYAFNMK	[10] Oxidation (M)	Heat shock cognate 71 kDa protein OS=Homo sapiens OX=9606 GN=HSPA8 PE=1 SV=1	1.36828e+07	1.17361e+07	1.72125e+07	1.95938e+07	1.53103e+07	1.82107e+07	1.77837e+07	1.33429e+07	1.71665e+07	1.53153e+07
538.814	1.44265	B	C	0.51685	75.1417	P17174	KVNLGVGAYR		Aspartate aminotransferase, cytoplasmic OS=Homo sapiens OX=9606 GN=GOT1 PE=1 SV=3	9.18427e+06	6.61408e+06	7.47695e+06	7.50808e+06	1.06541e+07	9.05272e+06	8.90059e+06	5.42966e+06	31711.9	1.07907e+07
610.002	1.15146	B	A	0.697879	26.3667	P00505	ILIRPMYSNPPLNGAR	[6] Oxidation (M)	Aspartate aminotransferase, mitochondrial OS=Homo sapiens OX=9606 GN=GOT2 PE=1 SV=3	3.35298e+07	2.95057e+07	3.23353e+07	4.12511e+07	3.70777e+07	3.14866e+07	4.52555e+07	2.32389e+07	3.36686e+07	3.4267e+07
703.353	1.93254	A	C	0.325961	73.0278	P35609	QSIMAIQNEVEK	[4] Oxidation (M)	Alpha-actinin-2 OS=Homo sapiens OX=9606 GN=ACTN2 PE=1 SV=1	1.34576e+07	2.73237e+07	2.78337e+07	7.71963e+06	1.61368e+07	3.616e+07	5.64024e+06	2.08687e+07	7.18511e+06	1.36461e+07
369.565	1.56601	C	A	0.312679	55.8802	P06732	VLTLELYKK		Creatine kinase M-type OS=Homo sapiens OX=9606 GN=CKM PE=1 SV=2	8.40911e+06	2.83394e+06	4.28514e+06	4.77884e+06	9.87446e+06	8.19944e+06	8.28095e+06	4.6659e+06	9.94402e+06	9.53213e+06
561.296	1.198	A	C	0.366357	22.3611	P17174	QVEYLVNEK		Aspartate aminotransferase, cytoplasmic OS=Homo sapiens OX=9606 GN=GOT1 PE=1 SV=3	4.29344e+07	3.578e+07	3.98196e+07	3.61282e+07	3.20691e+07	3.75654e+07	3.47012e+07	2.31631e+07	3.30914e+07	4.0969e+07
768.413	1.88978	A	C	0.316047	70.2759	P45379	VLAIDHLNEDQLR		Troponin T, cardiac muscle OS=Homo sapiens OX=9606 GN=TNNT2 PE=1 SV=3	2.63598e+07	2.92519e+07	1.88437e+07	1.89381e+07	2.09142e+07	2.73274e+06	8.1411e+06	8.95681e+06	1.73872e+07	1.80469e+07
725.402	2.49393	C	A	0.289637	82.9458	P68871	VVAGVANALAHKYH		Hemoglobin subunit beta OS=Homo sapiens OX=9606 GN=HBB PE=1 SV=2	2.16495e+07	1.54901e+07	1.94017e+07	2.03318e+07	1.77696e+07	3.15166e+07	3.37676e+07	1.03885e+08	3.51006e+07	1.52602e+07
461.926	1.35786	A	B	0.465777	31.2363	P08237	VLVVHDGFEGLAK		ATP-dependent 6-phosphofructokinase, muscle type OS=Homo sapiens OX=9606 GN=PFKM PE=1 SV=2	1.2567e+07	9.11926e+06	6.68757e+06	4.76643e+06	7.52555e+06	8.60402e+06	1.01883e+07	5.66941e+06	8.79644e+06	1.05274e+07
555.806	2.44872	C	B	0.118555	57.5231	P01009	LSITGTYDLK		Alpha-1-antitrypsin OS=Homo sapiens OX=9606 GN=SERPINA1 PE=1 SV=3	1.93111e+07	1.26057e+07	1.78798e+07	1.18926e+07	7.02374e+06	4.51286e+06	1.97682e+07	3.38168e+07	1.52717e+07	7.63883e+06
632.35	1.50148	B	C	0.70034	68.1967	P35609	QLVPIRDQSLQEELAR		Alpha-actinin-2 OS=Homo sapiens OX=9606 GN=ACTN2 PE=1 SV=1	1.28735e+07	3.24084e+07	2.59241e+07	1.08665e+07	2.34712e+07	4.74756e+07	1.12052e+07	3.07546e+07	9.22029e+06	2.14714e+07
431.755	1.35103	C	B	0.0958387	23.8378	P32119	GLFIIDGK		Peroxiredoxin-2 OS=Homo sapiens OX=9606 GN=PRDX2 PE=1 SV=5	1.16696e+07	7.14896e+06	1.01955e+07	8.40849e+06	6.97528e+06	8.11375e+06	1.11208e+07	1.1245e+07	1.04152e+07	9.54659e+06
919.966	175.559	A	C	1.25979e-05	101.997	P13533	DLEEATLQHEATAAALR		Myosin-6 OS=Homo sapiens OX=9606 GN=MYH6 PE=1 SV=5	1.54754e+08	1.71497e+08	1.87957e+08	984288	939812	5.09565e+06	739267	1.43646e+06	752719	976877
615.636	1.26755	C	B	0.129849	18.8321	P0DP23	EAFSLFDKDGDGTITTK		Calmodulin-1 OS=Homo sapiens OX=9606 GN=CALM1 PE=1 SV=1	1.81481e+07	1.53352e+07	2.15766e+07	2.16915e+07	1.62101e+07	1.55905e+07	1.95421e+07	2.22366e+07	2.31018e+07	2.55249e+07
408.235	1.66506	A	C	0.0803344	32.3319	P25705	ELIIGDR		ATP synthase subunit alpha, mitochondrial OS=Homo sapiens OX=9606 GN=ATP5F1A PE=1 SV=1	1.52836e+07	1.35292e+07	1.23531e+07	1.00651e+07	1.31615e+07	6.71042e+06	1.11937e+07	7.75485e+06	5.84616e+06	8.16975e+06
611.299	1.59422	C	A	0.00339267	14.0412	Q96IX5	YFNSYTLTGR		ATP synthase membrane subunit DAPIT, mitochondrial OS=Homo sapiens OX=9606 GN=ATP5MD PE=1 SV=1	9.48269e+06	9.51729e+06	1.01491e+07	1.27275e+07	1.56449e+07	1.68416e+07	1.65299e+07	1.3046e+07	1.78889e+07	1.44953e+07
541.32	1.0853	C	B	0.866005	28.7872	O75112	SKRPIPISTTAPPVQTPLPVIPHQK		LIM domain-binding protein 3 OS=Homo sapiens OX=9606 GN=LDB3 PE=1 SV=2	3.08428e+07	1.73976e+07	2.98556e+07	3.23871e+07	2.55991e+07	1.8014e+07	3.40651e+07	2.5323e+07	2.3174e+07	2.74152e+07
672.338	1.18066	A	B	0.317207	15.2846	P40926	FVFSLVDAMNGK	[9] Oxidation (M)	Malate dehydrogenase, mitochondrial OS=Homo sapiens OX=9606 GN=MDH2 PE=1 SV=3	2.36415e+07	1.99005e+07	2.70965e+07	2.14005e+07	2.0632e+07	1.77971e+07	2.12648e+07	1.83316e+07	2.28629e+07	2.31355e+07
430.557	5.79848	A	C	1.10507e-05	19.7084	P12883	GSSFQTVSALHR		Myosin-7 OS=Homo sapiens OX=9606 GN=MYH7 PE=1 SV=5	7.53421e+07	1.10423e+08	8.67025e+07	1.47742e+07	1.54901e+07	2.04885e+07	1.54108e+07	1.17933e+07	1.71956e+07	1.82529e+07
529.967	2.40468	C	A	0.0470227	45.0096	O75964	TPALVNAAVTYSKPR		ATP synthase subunit g, mitochondrial OS=Homo sapiens OX=9606 GN=ATP5MG PE=1 SV=3	1.90743e+07	1.28703e+07	7.3032e+06	2.88872e+07	3.59627e+07	1.35603e+07	3.81647e+07	2.39208e+07	3.42524e+07	2.94999e+07
773.41	68.5991	A	C	1.12427e-06	38.1164	P12883	KLAEQELIETSER		Myosin-7 OS=Homo sapiens OX=9606 GN=MYH7 PE=1 SV=5	9.09868e+07	9.25539e+07	9.74444e+07	1.63552e+06	1.28595e+06	2.64853e+06	1.61743e+06	720950	1.62327e+06	1.49974e+06
688.85	1.34163	A	C	0.338778	27.3669	P11310	EEIIPVAAEYDK		Medium-chain specific acyl-CoA dehydrogenase, mitochondrial OS=Homo sapiens OX=9606 GN=ACADM PE=1 SV=1	1.90594e+07	1.55827e+07	1.16495e+07	1.15965e+07	1.66403e+07	1.22899e+07	1.06172e+07	7.62307e+06	1.27514e+07	1.50136e+07
778.718	1.30607	C	A	0.186912	22.102	P06576	TREGNDLYHEMIESGVINLK	[11] Oxidation (M)	ATP synthase subunit beta, mitochondrial OS=Homo sapiens OX=9606 GN=ATP5F1B PE=1 SV=3	4.53975e+07	3.74022e+07	3.69296e+07	4.69276e+07	4.99367e+07	3.21736e+07	5.96793e+07	4.22713e+07	4.85869e+07	5.79626e+07
782.381	1.04202	A	C	0.897565	19.3239	P0DP23	ADQLTEEQIAEFK	[N-term] Acetyl (Protein N-term)	Calmodulin-1 OS=Homo sapiens OX=9606 GN=CALM1 PE=1 SV=1	1.59593e+07	1.5002e+07	1.50558e+07	1.84096e+07	1.28114e+07	1.41537e+07	1.4867e+07	1.24354e+07	1.49189e+07	1.66603e+07
487.583	5.09902	A	C	0.000560402	51.5064	P07951	KATDAEADVASLNR		Tropomyosin beta chain OS=Homo sapiens OX=9606 GN=TPM2 PE=1 SV=1	1.8528e+07	2.42182e+07	3.06396e+07	5.72028e+06	5.93845e+06	1.32274e+07	4.12882e+06	4.7593e+06	5.07503e+06	5.22638e+06
519.604	1.26957	B	C	0.59481	35.1717	P45880	LTFDTTFSPNTGKK		Voltage-dependent anion-selective channel protein 2 OS=Homo sapiens OX=9606 GN=VDAC2 PE=1 SV=2	1.0167e+07	1.34043e+07	1.37861e+07	1.01036e+07	1.40504e+07	2.0469e+07	1.12361e+07	1.43822e+07	1.35791e+07	7.66677e+06
708.339	1.26691	C	A	0.558723	49.6866	P42765	DFTATDLSEFAAK		3-ketoacyl-CoA thiolase, mitochondrial OS=Homo sapiens OX=9606 GN=ACAA2 PE=1 SV=2	1.7283e+07	7.11706e+06	2.22961e+07	1.66228e+07	1.86817e+07	1.50732e+07	1.729e+07	2.81818e+07	1.59266e+07	1.74815e+07
572.645	1.17126	B	A	0.679708	50.9318	O95182	ALVSGKPAESSAVAATEK		NADH dehydrogenase [ubiquinone] 1 alpha subcomplex subunit 7 OS=Homo sapiens OX=9606 GN=NDUFA7 PE=1 SV=3	1.25387e+07	1.8034e+07	5.73069e+06	1.29813e+07	1.74371e+07	1.21021e+07	1.23916e+07	1.03578e+07	1.38017e+07	1.74207e+07
613.309	1.11308	C	B	0.794687	22.6051	P14618	RFDEILEASDGIMVAR	[13] Oxidation (M)	Pyruvate kinase PKM OS=Homo sapiens OX=9606 GN=PKM PE=1 SV=4	1.49847e+07	1.09487e+07	1.38825e+07	1.5783e+07	1.18668e+07	1.06401e+07	1.37814e+07	1.11815e+07	1.31339e+07	1.87295e+07
628.67	1.73769	A	C	0.0645304	47.4998	P06753	RIQLVEEELDRAQER		Tropomyosin alpha-3 chain OS=Homo sapiens OX=9606 GN=TPM3 PE=1 SV=2	2.16085e+07	2.88795e+07	2.74089e+07	1.67057e+07	1.80556e+07	3.70354e+07	1.23236e+07	1.73386e+07	1.47255e+07	1.53829e+07
843.405	1.16426	C	A	0.573412	20.05	Q99798	FNPETDYLTGTDGKK		Aconitate hydratase, mitochondrial OS=Homo sapiens OX=9606 GN=ACO2 PE=1 SV=2	2.72242e+07	2.04068e+07	2.38836e+07	3.22786e+07	2.53049e+07	2.33039e+07	3.14871e+07	2.1958e+07	2.41353e+07	3.34347e+07
486.912	1.52159	A	B	0.656335	53.2514	P60174	HVFGESDELIGQK		Triosephosphate isomerase OS=Homo sapiens OX=9606 GN=TPI1 PE=1 SV=3	1.91346e+07	5.43892e+06	1.50052e+07	1.18072e+07	5.9135e+06	8.29078e+06	1.25557e+07	8.02881e+06	1.32042e+07	8.52892e+06
690.86	1.19331	B	C	0.377655	19.1064	P13929	GNPTVEVDLHTAK		Beta-enolase OS=Homo sapiens OX=9606 GN=ENO3 PE=1 SV=5	2.36861e+07	3.18547e+07	2.74205e+07	3.19112e+07	2.32235e+07	3.09051e+07	2.00655e+07	2.32691e+07	3.0627e+07	2.21743e+07
564.853	2.4571	A	B	0.0079342	39.1453	P02768	KQTALVELVK		Serum albumin OS=Homo sapiens OX=9606 GN=ALB PE=1 SV=2	2.16868e+07	1.64377e+07	2.00061e+07	9.12411e+06	7.51153e+06	7.02255e+06	1.38684e+07	6.13182e+06	9.84032e+06	6.62709e+06
601.057	1.29943	B	C	0.201954	23.5732	P04406	RVIISAPSADAPMFVMGVNHEK	[13] Oxidation (M)|[16] Oxidation (M)	Glyceraldehyde-3-phosphate dehydrogenase OS=Homo sapiens OX=9606 GN=GAPDH PE=1 SV=3	3.05701e+07	2.38657e+07	2.90457e+07	3.35988e+07	2.82685e+07	2.77561e+07	2.5968e+07	1.5374e+07	2.30205e+07	2.75989e+07
556.588	1.34189	C	A	0.324717	23.385	Q02218	SSFDEMLPGTHFQR	[6] Oxidation (M)	2-oxoglutarate dehydrogenase, mitochondrial OS=Homo sapiens OX=9606 GN=OGDH PE=1 SV=3	9.99164e+06	7.50205e+06	8.51457e+06	1.22042e+07	1.18494e+07	8.22866e+06	1.31305e+07	7.5554e+06	1.2944e+07	1.29038e+07
616.301	2.73148	B	A	0.014952	42.274	P11177	VVSPWNSEDAK		Pyruvate dehydrogenase E1 component subunit beta, mitochondrial OS=Homo sapiens OX=9606 GN=PDHB PE=1 SV=3	8.92624e+06	4.85853e+06	4.25224e+06	1.22018e+07	2.02214e+07	1.68444e+07	2.06358e+07	1.01606e+07	2.0448e+07	1.09816e+07
553.814	1.52983	A	B	0.30816	38.9379	P48047	SFLSQGQVLK		ATP synthase subunit O, mitochondrial OS=Homo sapiens OX=9606 GN=ATP5PO PE=1 SV=1	1.42414e+07	1.39711e+07	7.87574e+06	9.6769e+06	9.58457e+06	4.32819e+06	9.54772e+06	6.3544e+06	1.06707e+07	8.59294e+06
403.245	1.2259	B	A	0.148427	17.8033	P17540	VPPPLPQFGKK		Creatine kinase S-type, mitochondrial OS=Homo sapiens OX=9606 GN=CKMT2 PE=1 SV=2	3.42675e+07	2.39344e+07	2.88847e+07	3.45026e+07	3.44127e+07	3.7844e+07	3.40129e+07	2.96259e+07	3.97505e+07	3.57132e+07
630.846	1.57095	A	B	0.353077	45.5866	P48735	LIDDMVAQVLK	[5] Oxidation (M)	Isocitrate dehydrogenase [NADP], mitochondrial OS=Homo sapiens OX=9606 GN=IDH2 PE=1 SV=2	3.94104e+07	2.08271e+07	2.47685e+07	9.12961e+06	1.96443e+07	2.53372e+07	2.94066e+07	1.54389e+07	2.11807e+07	1.24818e+07
577.662	1.45281	A	C	0.562851	62.4618	P35609	ILASDKPYILAEELR		Alpha-actinin-2 OS=Homo sapiens OX=9606 GN=ACTN2 PE=1 SV=1	1.42883e+07	2.54826e+07	3.17911e+07	1.01005e+07	2.1732e+07	3.50371e+07	8.10876e+06	2.9582e+07	8.45026e+06	1.95358e+07
450.263	2.21369	A	C	0.985955	146.21	P06576	VLDSGAPIK		ATP synthase subunit beta, mitochondrial OS=Homo sapiens OX=9606 GN=ATP5F1B PE=1 SV=3	5.91757e+06	5.01117e+07	93292.6	34752.2	2.18453e+07	1.8792e+07	1.58682e+06	1.79532e+07	39938.8	1.42234e+07
834.386	1.90182	C	A	0.00396745	18.0698	Q99798	WVVIGDENYGEGSSR		Aconitate hydratase, mitochondrial OS=Homo sapiens OX=9606 GN=ACO2 PE=1 SV=2	2.08692e+07	1.46392e+07	1.97999e+07	3.05933e+07	2.72315e+07	2.27067e+07	3.60633e+07	2.80128e+07	3.65592e+07	3.96136e+07
570.985	4.4049	C	A	7.64056e-05	27.9846	P25705	VVDALGNAIDGKGPIGSK		ATP synthase subunit alpha, mitochondrial OS=Homo sapiens OX=9606 GN=ATP5F1A PE=1 SV=1	4.69656e+06	3.05933e+06	2.90105e+06	1.26902e+07	1.60802e+07	1.32656e+07	2.07433e+07	1.22955e+07	1.50919e+07	1.44596e+07
554.541	36.3884	A	C	2.96116e-06	41.6947	P12883	VKLEQQVDDLEGSLEQEKK		Myosin-7 OS=Homo sapiens OX=9606 GN=MYH7 PE=1 SV=5	4.95604e+07	8.02646e+07	8.21087e+07	2.4239e+06	1.26431e+06	3.14773e+06	1.80367e+06	1.80633e+06	1.63592e+06	2.51969e+06
628.348	1.51493	A	B	0.183438	33.851	P11177	ILEDNSIPQVK		Pyruvate dehydrogenase E1 component subunit beta, mitochondrial OS=Homo sapiens OX=9606 GN=PDHB PE=1 SV=3	2.18046e+07	1.94657e+07	1.54866e+07	1.09384e+07	1.55912e+07	1.09355e+07	1.45279e+07	1.26707e+07	2.33502e+07	1.18699e+07
525.777	1.48168	C	A	0.00872079	19.9648	P49821	EAYEAGLIGK		NADH dehydrogenase [ubiquinone] flavoprotein 1, mitochondrial OS=Homo sapiens OX=9606 GN=NDUFV1 PE=1 SV=4	8.84506e+06	9.46115e+06	6.36037e+06	1.1225e+07	1.166e+07	1.10912e+07	1.2262e+07	1.15321e+07	1.336e+07	1.15766e+07
414.559	4.79758	B	C	0.825766	159.477	P13073	DHPLPEVAHVK		Cytochrome c oxidase subunit 4 isoform 1, mitochondrial OS=Homo sapiens OX=9606 GN=COX4I1 PE=1 SV=1	4.94279e+06	9.46676e+07	397874	215768	4.61586e+07	8.21311e+07	1.34469e+06	2.58945e+07	164727	8.31002e+06
712.828	1.07815	B	C	0.734608	19.6567	P36957	NVEAMNFADIER	[5] Oxidation (M)	Dihydrolipoyllysine-residue succinyltransferase component of 2-oxoglutarate dehydrogenase complex, mitochondrial OS=Homo sapiens OX=9606 GN=DLST PE=1 SV=4	3.10427e+07	3.07422e+07	3.12348e+07	3.45565e+07	3.42066e+07	2.84498e+07	3.73177e+07	2.41132e+07	2.65858e+07	3.22051e+07
875.092	2.73062	B	A	0.00284961	27.2165	P17174	NTPVYVSSPTWENHNAVFSAAGFK		Aspartate aminotransferase, cytoplasmic OS=Homo sapiens OX=9606 GN=GOT1 PE=1 SV=3	1.44968e+07	9.80323e+06	1.52717e+07	3.99009e+07	3.52775e+07	3.28768e+07	3.46057e+07	1.91439e+07	2.8671e+07	3.77234e+07
627.827	2.43482	A	C	0.00405722	25.5491	Q9Y277	LSQNNFALGYK		Voltage-dependent anion-selective channel protein 3 OS=Homo sapiens OX=9606 GN=VDAC3 PE=1 SV=1	1.94636e+07	3.1467e+07	2.24487e+07	1.24241e+07	2.03097e+07	1.81942e+07	8.77661e+06	1.26792e+07	1.03376e+07	8.38984e+06
600.046	1.53199	B	A	0.0394658	23.3686	P14927	LGLMRDDTIYEDEDVKEAIR	[4] Oxidation (M)	Cytochrome b-c1 complex subunit 7 OS=Homo sapiens OX=9606 GN=UQCRB PE=1 SV=2	1.5415e+07	1.70055e+07	1.82248e+07	2.36532e+07	2.37859e+07	3.01491e+07	2.72932e+07	1.97418e+07	2.02382e+07	3.17077e+07
522.818	1.12391	B	C	0.84292	29.0251	P00558	LTLDKLDVK		Phosphoglycerate kinase 1 OS=Homo sapiens OX=9606 GN=PGK1 PE=1 SV=3	8.10027e+06	5.18038e+06	7.8593e+06	1.03418e+07	6.3932e+06	6.50409e+06	7.60081e+06	4.71339e+06	7.43185e+06	7.82318e+06
490.264	1.71743	A	C	0.0400866	34.8648	P10606	EDPNLVPSISNKR		Cytochrome c oxidase subunit 5B, mitochondrial OS=Homo sapiens OX=9606 GN=COX5B PE=1 SV=2	3.42483e+07	4.38931e+07	3.07095e+07	2.58237e+07	3.59321e+07	3.96847e+07	1.80648e+07	1.62938e+07	3.21051e+07	1.80433e+07
921.454	1.16247	C	A	0.578126	36.3502	Q99798	IVYGHLDDPASQEIER		Aconitate hydratase, mitochondrial OS=Homo sapiens OX=9606 GN=ACO2 PE=1 SV=2	5.4445e+07	3.04396e+07	3.01632e+07	4.7918e+07	4.33717e+07	3.20398e+07	4.58802e+07	3.7818e+07	4.84933e+07	4.61284e+07
589.806	1.6486	A	C	0.0175319	21.1796	O96000	EVEQFTQVAK		NADH dehydrogenase [ubiquinone] 1 beta subcomplex subunit 10 OS=Homo sapiens OX=9606 GN=NDUFB10 PE=1 SV=3	3.27149e+07	4.1213e+07	3.06065e+07	1.85494e+07	2.7505e+07	2.76079e+07	1.74603e+07	2.26434e+07	2.17471e+07	2.26929e+07
438.919	1.91149	A	C	0.0187366	36.0242	P10606	KGLDPYNVLAPK		Cytochrome c oxidase subunit 5B, mitochondrial OS=Homo sapiens OX=9606 GN=COX5B PE=1 SV=2	9.17811e+06	1.27197e+07	1.19223e+07	8.16492e+06	1.16524e+07	1.16671e+07	4.96273e+06	5.55873e+06	8.95761e+06	4.11174e+06
763.375	1.68665	B	A	0.109091	31.5336	O14958	SDPDGYEFLEILK		Calsequestrin-2 OS=Homo sapiens OX=9606 GN=CASQ2 PE=1 SV=2	1.50518e+07	1.88713e+07	2.43152e+07	3.26958e+07	3.87685e+07	2.67631e+07	3.49114e+07	2.04979e+07	3.64854e+07	2.03327e+07
740.368	1.61745	A	B	0.499447	74.5636	P19429	ISADAMMQALLGAR	[6] Oxidation (M)|[7] Oxidation (M)	Troponin I, cardiac muscle OS=Homo sapiens OX=9606 GN=TNNI3 PE=1 SV=3	8.0088e+07	3.756e+07	2.62394e+07	4.57777e+07	3.87336e+07	4.44819e+06	3.6719e+07	2.25085e+07	5.29945e+07	3.47506e+07
515.762	1.48841	B	C	0.505569	70.3243	P11310	NTYYASIAK		Medium-chain specific acyl-CoA dehydrogenase, mitochondrial OS=Homo sapiens OX=9606 GN=ACADM PE=1 SV=1	1.8689e+07	1.60968e+07	1.16421e+07	1.37172e+07	2.49067e+07	1.52112e+07	1.12812e+07	2.03084e+07	603982	1.60326e+07
462.742	1.68905	C	A	0.0991907	36.6288	P04075	FSHEEIAMATVTALRR	[8] Oxidation (M)	Fructose-bisphosphate aldolase A OS=Homo sapiens OX=9606 GN=ALDOA PE=1 SV=2	7.20242e+06	5.48054e+06	1.11576e+07	1.12472e+07	8.93174e+06	1.29935e+07	1.29715e+07	9.27156e+06	1.36595e+07	1.77878e+07
598.05	1.16144	A	B	0.292186	12.9404	O75947	VPVPEDKYTAQVDAEEKEDVK		ATP synthase subunit d, mitochondrial OS=Homo sapiens OX=9606 GN=ATP5PD PE=1 SV=3	2.77071e+07	2.51535e+07	2.66306e+07	2.33578e+07	2.02102e+07	2.48741e+07	2.64296e+07	2.02774e+07	2.75744e+07	2.4766e+07
603.303	1.28064	A	B	0.13837	19.1556	Q16698	AMLPPNSFQGK	[2] Oxidation (M)	2,4-dienoyl-CoA reductase, mitochondrial OS=Homo sapiens OX=9606 GN=DECR1 PE=1 SV=1	9.60731e+07	6.53154e+07	7.96482e+07	5.51695e+07	6.81093e+07	6.49367e+07	6.1166e+07	6.57048e+07	7.04227e+07	7.34892e+07
448.995	1.25256	C	A	0.844022	61.4139	P45379	VLAIDHLNEDQLREK		Troponin T, cardiac muscle OS=Homo sapiens OX=9606 GN=TNNT2 PE=1 SV=3	7.4068e+06	8.1951e+06	4.67547e+06	1.15858e+07	1.12245e+07	2.45294e+06	5.69967e+06	7.37641e+06	9.68712e+06	1.11016e+07
776.425	1.55699	A	C	0.676654	61.856	P25705	LKEIVTNFLAGFEA		ATP synthase subunit alpha, mitochondrial OS=Homo sapiens OX=9606 GN=ATP5F1A PE=1 SV=1	7.36998e+07	3.26594e+07	2.39475e+07	4.14269e+07	4.46318e+07	9.14362e+06	3.28765e+07	1.53335e+07	2.67472e+07	3.66316e+07
772.872	1.36051	C	B	0.511179	45.0517	P15259	RSFDIPPPPMDEK	[10] Oxidation (M)	Phosphoglycerate mutase 2 OS=Homo sapiens OX=9606 GN=PGAM2 PE=1 SV=3	4.94594e+07	4.24696e+07	3.78217e+07	4.38565e+07	2.75549e+07	3.27378e+07	3.12432e+07	7.85979e+07	4.01223e+07	3.89645e+07
916.513	1.22777	A	B	0.319853	16.8419	P06744	TLAQLNPESSLFIIASK		Glucose-6-phosphate isomerase OS=Homo sapiens OX=9606 GN=GPI PE=1 SV=4	2.91885e+07	2.22296e+07	2.74751e+07	2.04697e+07	1.86312e+07	2.51562e+07	2.6661e+07	1.95393e+07	2.42875e+07	2.94793e+07
858.081	2.52994	B	A	0.0396129	45.9733	P06732	TDLNHENLKGGDDLDPNYVLSSR		Creatine kinase M-type OS=Homo sapiens OX=9606 GN=CKM PE=1 SV=2	2.37274e+07	9.19384e+06	1.48738e+07	2.48049e+07	4.31264e+07	5.29874e+07	4.82746e+07	2.09221e+07	4.10823e+07	4.09248e+07
560.786	1.32805	C	A	0.619733	60.767	Q9P0J0	LQIEDFEAR		NADH dehydrogenase [ubiquinone] 1 alpha subcomplex subunit 13 OS=Homo sapiens OX=9606 GN=NDUFA13 PE=1 SV=3	9.17834e+06	9.07267e+06	2.46585e+06	8.18486e+06	1.09377e+07	2.39748e+06	8.23578e+06	6.15427e+06	1.13971e+07	1.08968e+07
458.919	1.79843	B	A	0.731779	71.8005	Q13423	KTTVLAMDQVPR	[7] Oxidation (M)	NAD(P) transhydrogenase, mitochondrial OS=Homo sapiens OX=9606 GN=NNT PE=1 SV=3	1.8398e+07	1.47307e+07	6.95933e+06	1.82399e+07	3.56192e+07	1.82365e+07	3.68081e+07	1.84111e+07	1.30983e+06	2.97669e+07
623.827	1.38009	A	B	0.654409	37.3737	Q13423	TTVLAMDQVPR	[6] Oxidation (M)	NAD(P) transhydrogenase, mitochondrial OS=Homo sapiens OX=9606 GN=NNT PE=1 SV=3	3.73571e+07	3.93353e+07	1.79882e+07	2.41314e+07	3.04933e+07	1.398e+07	3.58559e+07	1.43749e+07	3.48351e+07	3.24454e+07
403.228	1.66812	A	C	0.407769	61.0579	P06744	MLVDLAK	[1] Oxidation (M)	Glucose-6-phosphate isomerase OS=Homo sapiens OX=9606 GN=GPI PE=1 SV=4	1.38923e+07	9.1766e+06	9.20455e+06	7.83339e+06	6.57513e+06	8.04322e+06	8.35875e+06	6.65804e+06	885251	9.89418e+06
567.293	5.53587	A	C	0.236189	130.551	P17661	VDVERDNLLDDLQR		Desmin OS=Homo sapiens OX=9606 GN=DES PE=1 SV=3	2.25521e+06	4.60231e+07	6.94317e+06	4.21568e+06	8.57333e+06	3.09483e+07	907175	7.48507e+06	985066	3.92297e+06
451.227	2.20565	B	A	0.170121	65.3482	P09493	HIAEDADRKYEEVAR		Tropomyosin alpha-1 chain OS=Homo sapiens OX=9606 GN=TPM1 PE=1 SV=2	8.23401e+06	1.03261e+07	8.79669e+06	1.15916e+07	1.34977e+07	3.52502e+07	1.19529e+07	1.36995e+07	6.38273e+06	1.24129e+07
578.804	1.38742	B	C	0.837461	64.8272	O14558	HFSPEEIAVK		Heat shock protein beta-6 OS=Homo sapiens OX=9606 GN=HSPB6 PE=1 SV=2	1.6344e+07	2.82272e+07	9.54309e+06	3.41858e+07	1.71101e+07	8.73314e+06	1.66011e+07	8.79694e+06	2.0028e+07	1.2263e+07
880.842	1.10049	A	B	0.847289	24.3423	P47985	GVAGALRPLVQATVPATPEQPVLDLK		Cytochrome b-c1 complex subunit Rieske, mitochondrial OS=Homo sapiens OX=9606 GN=UQCRFS1 PE=1 SV=2	4.53711e+07	3.80627e+07	4.74512e+07	3.8346e+07	4.41554e+07	3.64322e+07	5.06895e+07	2.72742e+07	4.60536e+07	4.49135e+07
722.834	1.03604	C	A	0.826744	10.0133	P35232	IFTSIGEDYDER		Prohibitin OS=Homo sapiens OX=9606 GN=PHB PE=1 SV=1	1.44286e+07	1.31866e+07	1.42296e+07	1.30604e+07	1.36342e+07	1.51598e+07	1.54318e+07	1.31813e+07	1.59492e+07	1.32415e+07
663.351	1.2475	C	A	0.781138	37.6324	P06576	AIAELGIYPAVDPLDSTSR		ATP synthase subunit beta, mitochondrial OS=Homo sapiens OX=9606 GN=ATP5F1B PE=1 SV=3	1.84296e+07	1.36345e+07	1.28056e+07	1.98312e+07	2.20109e+07	9.8497e+06	2.78762e+07	1.18316e+07	1.72474e+07	1.76778e+07
897.049	1.46375	A	C	0.022601	17.6653	P40926	VAVLGASGGIGQPLSLLLK		Malate dehydrogenase, mitochondrial OS=Homo sapiens OX=9606 GN=MDH2 PE=1 SV=3	7.5826e+07	5.98103e+07	8.56182e+07	6.15106e+07	5.29625e+07	4.8445e+07	5.60552e+07	5.02753e+07	4.32723e+07	5.19385e+07
758.38	1.18514	C	B	0.734584	27.355	P09972	GVVPLAGTDGETTTQGLDGLSER		Fructose-bisphosphate aldolase C OS=Homo sapiens OX=9606 GN=ALDOC PE=1 SV=2	3.25108e+07	2.22277e+07	2.70056e+07	2.99515e+07	2.00419e+07	2.33945e+07	2.92688e+07	1.814e+07	3.70121e+07	3.15455e+07
439.242	1.80084	A	C	0.988039	108.321	Q13423	AAALEQFK		NAD(P) transhydrogenase, mitochondrial OS=Homo sapiens OX=9606 GN=NNT PE=1 SV=3	5.58559e+06	1.66911e+07	571032	538700	1.08991e+07	5.40569e+06	3.83032e+06	4.68908e+06	1.02022e+06	7.37669e+06
490.799	1.07946	B	A	0.695993	17.2405	P28331	VAVTPPGLAR		NADH-ubiquinone oxidoreductase 75 kDa subunit, mitochondrial OS=Homo sapiens OX=9606 GN=NDUFS1 PE=1 SV=3	1.7287e+07	2.1023e+07	1.49548e+07	1.64783e+07	2.04615e+07	2.05575e+07	1.92013e+07	1.67278e+07	1.91836e+07	2.08958e+07
831.896	22.3091	A	C	0.00017106	73.9737	P12883	QREEQAEPDGTEEADKSAYLMGLNSADLLK	[21] Oxidation (M)	Myosin-7 OS=Homo sapiens OX=9606 GN=MYH7 PE=1 SV=5	9.2705e+07	1.27723e+08	1.34375e+08	5.38966e+06	5.28336e+06	1.72705e+07	2.69715e+06	9.07774e+06	4.71429e+06	4.71611e+06
452.246	1.11499	A	C	0.570743	16.9958	P31040	TGHSLLHTLYGR		Succinate dehydrogenase [ubiquinone] flavoprotein subunit, mitochondrial OS=Homo sapiens OX=9606 GN=SDHA PE=1 SV=2	1.03636e+07	7.88557e+06	8.76881e+06	8.32234e+06	8.43683e+06	8.14604e+06	9.74273e+06	6.398e+06	8.25691e+06	7.91118e+06
628.841	3.01222	B	A	0.00135765	26.7137	P31930	RIPLAEWESR		Cytochrome b-c1 complex subunit 1, mitochondrial OS=Homo sapiens OX=9606 GN=UQCRC1 PE=1 SV=3	8.45175e+06	6.09482e+06	7.17781e+06	1.97606e+07	1.97194e+07	2.59587e+07	2.07934e+07	1.17752e+07	2.13948e+07	2.34065e+07
625.772	1.63383	C	A	0.1121	33.5044	P28331	DFYMTDSISR	[4] Oxidation (M)	NADH-ubiquinone oxidoreductase 75 kDa subunit, mitochondrial OS=Homo sapiens OX=9606 GN=NDUFS1 PE=1 SV=3	8.89003e+06	1.02131e+07	5.02677e+06	9.97796e+06	1.61437e+07	9.29486e+06	9.93019e+06	1.36196e+07	1.48207e+07	1.41952e+07
575.311	5.2769	A	C	2.8247e-06	20.7598	P02768	LVNEVTEFAK		Serum albumin OS=Homo sapiens OX=9606 GN=ALB PE=1 SV=2	2.68129e+07	3.2674e+07	2.7912e+07	7.83786e+06	6.49579e+06	5.1424e+06	6.22016e+06	5.7511e+06	5.20643e+06	4.90567e+06
890.442	1.01457	C	A	0.996232	22.0176	P14618	GADFLVTEVENGGSLGSK		Pyruvate kinase PKM OS=Homo sapiens OX=9606 GN=PKM PE=1 SV=4	2.00013e+07	1.37696e+07	1.75554e+07	1.75571e+07	1.45697e+07	1.96259e+07	1.64958e+07	1.43009e+07	1.5709e+07	2.29267e+07
647.326	1.27139	A	C	0.373431	30.7318	P21912	QQYLQSIEER		Succinate dehydrogenase [ubiquinone] iron-sulfur subunit, mitochondrial OS=Homo sapiens OX=9606 GN=SDHB PE=1 SV=3	1.56061e+07	1.25266e+07	1.16541e+07	9.45133e+06	1.19396e+07	1.13875e+07	1.03177e+07	6.5284e+06	1.05009e+07	1.43785e+07
729.392	1.36078	A	B	0.219988	24.6707	P49748	NPFGNAGLLLGEAGK		Very long-chain specific acyl-CoA dehydrogenase, mitochondrial OS=Homo sapiens OX=9606 GN=ACADVL PE=1 SV=1	2.40593e+07	2.10256e+07	2.99496e+07	2.36082e+07	1.55143e+07	1.60182e+07	1.59694e+07	2.59772e+07	1.97784e+07	1.8529e+07
709.361	47.3405	A	C	2.41239e-06	40.4968	P12883	LAEQELIETSER		Myosin-7 OS=Homo sapiens OX=9606 GN=MYH7 PE=1 SV=5	3.71406e+07	6.02317e+07	4.82655e+07	961997	1.08198e+06	1.91639e+06	802649	1.64307e+06	892726	763412
564.332	1.34601	A	C	0.203703	24.8001	O75390	ALGFPLERPK		Citrate synthase, mitochondrial OS=Homo sapiens OX=9606 GN=CS PE=1 SV=2	2.11641e+07	1.88087e+07	2.02636e+07	2.24039e+07	1.68606e+07	1.49341e+07	1.63697e+07	9.72883e+06	1.51962e+07	1.83744e+07
703.353	1.33774	B	C	0.806159	83.4007	P35609	QSIMAIQNEVEK	[4] Oxidation (M)	Alpha-actinin-2 OS=Homo sapiens OX=9606 GN=ACTN2 PE=1 SV=1	8.93083e+06	2.01024e+07	1.32891e+07	6.9123e+06	1.69446e+07	3.267e+07	5.29383e+06	3.06947e+07	6.2862e+06	1.40662e+07
801.918	1.13108	B	A	0.634964	24.1065	Q9Y6M9	AFLASGPYLTHQQK	[N-term] Acetyl (Protein N-term)	NADH dehydrogenase [ubiquinone] 1 beta subcomplex subunit 9 OS=Homo sapiens OX=9606 GN=NDUFB9 PE=1 SV=3	1.95682e+07	2.30767e+07	2.22656e+07	2.191e+07	3.12206e+07	2.02885e+07	2.25297e+07	2.08368e+07	2.52919e+07	2.75788e+07
693.395	1.29427	A	C	0.576798	50.0768	P05091	LGPALATGNVVVMK	[13] Oxidation (M)	Aldehyde dehydrogenase, mitochondrial OS=Homo sapiens OX=9606 GN=ALDH2 PE=1 SV=2	2.44193e+07	1.74195e+07	1.78704e+07	1.79889e+07	1.47471e+07	1.4584e+07	1.46937e+07	4.87774e+06	2.24932e+07	1.94465e+07
675.38	1.23622	C	A	0.39029	29.9507	P17174	APPSVFAEVPQAQPVLVFK		Aspartate aminotransferase, cytoplasmic OS=Homo sapiens OX=9606 GN=GOT1 PE=1 SV=3	1.75218e+07	1.37489e+07	2.47558e+07	2.21032e+07	1.87387e+07	2.53438e+07	2.71028e+07	1.79691e+07	2.49869e+07	2.22894e+07
665.68	85.9313	A	C	5.80521e-06	69.8968	P12883	RDLEEATLQHEATAAALR		Myosin-7 OS=Homo sapiens OX=9606 GN=MYH7 PE=1 SV=5	3.60919e+07	5.36442e+07	4.78755e+07	543012	522629	1.61407e+06	381306	723278	363804	666831
666.88	1.15695	B	C	0.638635	35.7332	P31040	VTLEYRPVIDK		Succinate dehydrogenase [ubiquinone] flavoprotein subunit, mitochondrial OS=Homo sapiens OX=9606 GN=SDHA PE=1 SV=2	1.34205e+07	1.25859e+07	1.0712e+07	1.02939e+07	1.44498e+07	1.36625e+07	1.39305e+07	7.766e+06	7.55995e+06	1.50048e+07
616.653	1.66631	C	A	0.0914959	35.2723	P04075	FSHEEIAMATVTALRR	[8] Oxidation (M)	Fructose-bisphosphate aldolase A OS=Homo sapiens OX=9606 GN=ALDOA PE=1 SV=2	1.16144e+07	8.60881e+06	1.72949e+07	2.05206e+07	1.39425e+07	1.62843e+07	1.89646e+07	1.6188e+07	1.9732e+07	2.84711e+07
569.527	46.3918	A	C	4.70783e-06	49.9781	P12883	KKMEGDLNEMEIQLSHANR	[3] Oxidation (M)|[10] Oxidation (M)	Myosin-7 OS=Homo sapiens OX=9606 GN=MYH7 PE=1 SV=5	4.52406e+07	6.52757e+07	5.60362e+07	1.65224e+06	947382	2.70276e+06	937419	1.82599e+06	1.01487e+06	1.00857e+06
480.584	1.24917	A	B	0.685278	55.1883	Q14896	LTVELADHDAEVK		Myosin-binding protein C, cardiac-type OS=Homo sapiens OX=9606 GN=MYBPC3 PE=1 SV=4	6.29577e+06	1.17616e+07	8.77676e+06	5.151e+06	9.66035e+06	6.67025e+06	3.69795e+06	1.30434e+07	6.88135e+06	5.63839e+06
476.735	2.17333	A	B	0.000246242	18.9454	P30048	DLSLDDFK		Thioredoxin-dependent peroxide reductase, mitochondrial OS=Homo sapiens OX=9606 GN=PRDX3 PE=1 SV=3	9.74199e+06	8.22506e+06	8.13712e+06	4.3141e+06	3.84517e+06	3.85188e+06	3.41588e+06	3.54558e+06	4.15559e+06	5.09989e+06
514.277	2.24117	A	C	0.210433	58.8246	Q14896	YIFESIGAK		Myosin-binding protein C, cardiac-type OS=Homo sapiens OX=9606 GN=MYBPC3 PE=1 SV=4	6.42809e+06	1.89156e+07	8.63996e+06	3.52032e+06	9.82676e+06	7.85059e+06	2.68611e+06	8.45578e+06	4.21019e+06	4.86571e+06
524.277	3.50038	A	C	0.00115912	28.2184	P15954	NLPFSVENK		Cytochrome c oxidase subunit 7C, mitochondrial OS=Homo sapiens OX=9606 GN=COX7C PE=1 SV=1	1.4178e+07	2.2015e+07	1.84392e+07	7.86632e+06	1.146e+07	1.414e+07	3.49887e+06	5.35195e+06	6.42261e+06	5.53661e+06
764.884	1.72034	B	C	0.199404	39.7319	P21796	LTFDSSFSPNTGKK		Voltage-dependent anion-selective channel protein 1 OS=Homo sapiens OX=9606 GN=VDAC1 PE=1 SV=2	1.30176e+07	2.3266e+07	1.28643e+07	1.02713e+07	2.27408e+07	2.38024e+07	9.4914e+06	1.47347e+07	1.03503e+07	9.4571e+06
508.311	2.04381	A	B	0.102593	50.4453	P01009	SVLGQLGITK		Alpha-1-antitrypsin OS=Homo sapiens OX=9606 GN=SERPINA1 PE=1 SV=3	1.29038e+07	8.31773e+06	1.32278e+07	8.70778e+06	5.00941e+06	3.13828e+06	1.32862e+07	1.5395e+07	9.58234e+06	5.73009e+06
501.284	1.46603	A	B	0.264646	35.3637	P08559	EILAELTGR		Pyruvate dehydrogenase E1 component subunit alpha, somatic form, mitochondrial OS=Homo sapiens OX=9606 GN=PDHA1 PE=1 SV=3	1.19241e+07	1.17597e+07	8.68779e+06	5.42014e+06	8.25049e+06	8.41054e+06	8.80132e+06	6.33633e+06	1.28947e+07	6.50895e+06
882.468	1.22495	C	A	0.45148	26.3548	P07954	IYELAAGGTAVGTGLNTR		Fumarate hydratase, mitochondrial OS=Homo sapiens OX=9606 GN=FH PE=1 SV=3	3.82057e+07	2.21878e+07	3.08864e+07	3.94871e+07	3.64542e+07	3.36836e+07	4.48311e+07	2.57247e+07	4.20805e+07	3.64487e+07
437.71	2.42859	A	C	0.169768	64.3576	Q9Y277	GYGFGMVK	[6] Oxidation (M)	Voltage-dependent anion-selective channel protein 3 OS=Homo sapiens OX=9606 GN=VDAC3 PE=1 SV=1	1.89758e+07	1.86286e+07	1.24439e+07	8.66577e+06	1.5843e+07	1.15202e+07	7.85699e+06	1.16383e+07	962331	7.01967e+06
614.842	1.48205	A	C	0.0865858	25.4886	O43676	IEGTPLETIQK		NADH dehydrogenase [ubiquinone] 1 beta subcomplex subunit 3 OS=Homo sapiens OX=9606 GN=NDUFB3 PE=1 SV=3	1.49093e+07	1.72281e+07	1.50491e+07	9.1551e+06	1.48279e+07	1.49351e+07	8.36796e+06	9.61066e+06	1.19416e+07	1.25314e+07
590.312	1.49092	C	A	0.354323	48.9599	Q16795	MGSQVIIPYR	[1] Oxidation (M)	NADH dehydrogenase [ubiquinone] 1 alpha subcomplex subunit 9, mitochondrial OS=Homo sapiens OX=9606 GN=NDUFA9 PE=1 SV=2	7.09807e+06	8.07432e+06	2.62652e+06	8.164e+06	1.06691e+07	6.06748e+06	8.62763e+06	5.37257e+06	9.93042e+06	1.14518e+07
611.987	1.3197	C	A	0.449972	26.6625	Q02218	VIPEDGPAAQNPENVKR		2-oxoglutarate dehydrogenase, mitochondrial OS=Homo sapiens OX=9606 GN=OGDH PE=1 SV=3	2.12397e+07	2.06777e+07	1.66527e+07	2.56557e+07	2.65495e+07	1.80195e+07	2.75609e+07	1.56e+07	2.99756e+07	2.99233e+07
474.745	1.14082	A	B	0.769171	23.298	P27338	IMDLLGDR	[2] Oxidation (M)	Amine oxidase [flavin-containing] B OS=Homo sapiens OX=9606 GN=MAOB PE=1 SV=3	5.22975e+06	8.0317e+06	5.80183e+06	5.57805e+06	6.33665e+06	4.79547e+06	4.68887e+06	7.70993e+06	5.28382e+06	6.67542e+06
598.323	1.18878	B	A	0.948296	61.9019	P45379	VLAIDHLNEDQLREK		Troponin T, cardiac muscle OS=Homo sapiens OX=9606 GN=TNNT2 PE=1 SV=3	1.09816e+07	1.1774e+07	6.6971e+06	1.60606e+07	1.56195e+07	3.33266e+06	7.70738e+06	9.8625e+06	1.19811e+07	1.38888e+07
575.311	2.16657	A	C	0.00644557	24.7294	P25705	GYLDKLEPSK		ATP synthase subunit alpha, mitochondrial OS=Homo sapiens OX=9606 GN=ATP5F1A PE=1 SV=1	2.24774e+07	2.08388e+07	1.46264e+07	7.39984e+06	1.15709e+07	8.19245e+06	9.38478e+06	7.35979e+06	7.07449e+06	1.18396e+07
449.802	1.36872	B	A	0.245269	34.641	P56556	VVDLLVIK		NADH dehydrogenase [ubiquinone] 1 alpha subcomplex subunit 6 OS=Homo sapiens OX=9606 GN=NDUFA6 PE=1 SV=4	5.88258e+06	6.6235e+06	3.18178e+06	6.95209e+06	7.0287e+06	7.49152e+06	5.74639e+06	5.50154e+06	6.33167e+06	8.34242e+06
635.66	1.34787	C	A	0.0948908	19.068	Q99623	VLSRPNAQELPSMYQR	[13] Oxidation (M)	Prohibitin-2 OS=Homo sapiens OX=9606 GN=PHB2 PE=1 SV=2	1.71095e+07	1.78623e+07	1.3071e+07	2.0078e+07	1.88234e+07	2.20818e+07	1.93952e+07	1.81669e+07	2.13383e+07	2.744e+07
705.366	1.18313	C	A	0.922575	47.0706	P35609	LNKDDPIGNINLAMEIAEK	[14] Oxidation (M)	Alpha-actinin-2 OS=Homo sapiens OX=9606 GN=ACTN2 PE=1 SV=1	9.94891e+06	1.8211e+07	1.57906e+07	9.45419e+06	2.05094e+07	1.67396e+07	1.1399e+07	2.8338e+07	1.08914e+07	1.87035e+07
494.94	2.24613	B	A	0.000766655	22.027	P62805	TVTAMDVVYALKR	[5] Oxidation (M)	Histone H4 OS=Homo sapiens OX=9606 GN=H4C1 PE=1 SV=2	6.57213e+06	5.94e+06	6.79092e+06	1.20763e+07	1.32116e+07	1.80694e+07	1.30297e+07	1.07149e+07	1.11275e+07	1.46673e+07
457.295	1.38889	A	B	0.499511	36.6006	P00338	LVIITAGAR		L-lactate dehydrogenase A chain OS=Homo sapiens OX=9606 GN=LDHA PE=1 SV=2	6.38096e+06	8.2335e+06	4.35278e+06	5.31861e+06	3.60344e+06	4.73432e+06	3.50275e+06	8.17128e+06	5.13472e+06	4.79197e+06
571.825	1.09421	C	B	0.848317	20.0788	O95831	ISGLGLTPEQK		Apoptosis-inducing factor 1, mitochondrial OS=Homo sapiens OX=9606 GN=AIFM1 PE=1 SV=1	8.40255e+06	1.23935e+07	1.12624e+07	1.12923e+07	9.85973e+06	8.87616e+06	1.0494e+07	8.44571e+06	1.10899e+07	1.37801e+07
608.332	1.10388	A	B	0.427446	14.4208	P10809	NAGVEGSLIVEK		60 kDa heat shock protein, mitochondrial OS=Homo sapiens OX=9606 GN=HSPD1 PE=1 SV=2	1.2047e+07	1.07739e+07	1.11731e+07	1.10027e+07	1.00326e+07	9.75977e+06	9.63869e+06	9.52543e+06	9.7826e+06	1.26401e+07
862.907	1.08889	A	B	0.629461	15.9186	P31937	MGAVFMDAPVSGGVGAAR	[1] Oxidation (M)|[6] Oxidation (M)	3-hydroxyisobutyrate dehydrogenase, mitochondrial OS=Homo sapiens OX=9606 GN=HIBADH PE=1 SV=2	1.87802e+07	1.37741e+07	1.5456e+07	1.37774e+07	1.54575e+07	1.4856e+07	1.487e+07	1.45836e+07	1.58742e+07	1.79142e+07
643.994	1.53262	A	B	0.040788	27.7559	P08237	IMEIVDAITTTAQSHQR	[2] Oxidation (M)	ATP-dependent 6-phosphofructokinase, muscle type OS=Homo sapiens OX=9606 GN=PFKM PE=1 SV=2	5.45821e+07	3.222e+07	3.82501e+07	2.13472e+07	2.80307e+07	3.22157e+07	4.16476e+07	3.85878e+07	4.39401e+07	3.87449e+07
652.027	4.17211	A	B	0.000204001	37.5556	P60709	VAPEEHPVLLTEAPLNPK		Actin, cytoplasmic 1 OS=Homo sapiens OX=9606 GN=ACTB PE=1 SV=1	4.21986e+07	4.0748e+07	4.12115e+07	9.69813e+06	9.66747e+06	1.03935e+07	1.08423e+07	2.09921e+07	1.23825e+07	9.89528e+06
645.346	1.12136	B	A	0.90464	39.1722	P47985	SGPFAPVLSATSR		Cytochrome b-c1 complex subunit Rieske, mitochondrial OS=Homo sapiens OX=9606 GN=UQCRFS1 PE=1 SV=2	4.89706e+07	4.34349e+07	4.16649e+07	5.52133e+07	4.8025e+07	4.71028e+07	5.78047e+07	2.07491e+07	6.32397e+07	5.46425e+07
563.29	1.4773	A	C	0.154601	26.4385	P19367	GAAMVTAVAYR	[4] Oxidation (M)	Hexokinase-1 OS=Homo sapiens OX=9606 GN=HK1 PE=1 SV=3	1.23738e+07	1.35758e+07	7.91201e+06	8.70772e+06	1.00291e+07	7.75647e+06	8.17363e+06	6.05036e+06	6.3866e+06	9.95111e+06
616.653	1.59648	B	A	0.341117	45.7757	P04075	FSHEEIAMATVTALRR	[8] Oxidation (M)	Fructose-bisphosphate aldolase A OS=Homo sapiens OX=9606 GN=ALDOA PE=1 SV=2	1.2487e+07	8.42579e+06	9.46117e+06	1.75231e+07	1.35811e+07	1.73871e+07	1.93501e+07	1.21032e+07	2.17545e+07	6.73859e+06
800.136	1.13168	C	B	0.544936	24.5879	Q99798	FRLEAPDADELPKGEFDPGQDTYQHPPK		Aconitate hydratase, mitochondrial OS=Homo sapiens OX=9606 GN=ACO2 PE=1 SV=2	3.46019e+07	2.57095e+07	3.47938e+07	3.78104e+07	3.00728e+07	2.29286e+07	3.68016e+07	3.40321e+07	3.30667e+07	3.31263e+07
714.85	1.15887	C	B	0.790021	40.9569	P56134	DFSPSGIFGAFQR		ATP synthase subunit f, mitochondrial OS=Homo sapiens OX=9606 GN=ATP5MF PE=1 SV=3	2.55872e+07	3.38367e+07	1.39109e+07	1.73914e+07	3.01656e+07	1.6827e+07	2.43253e+07	2.11354e+07	2.21669e+07	3.18565e+07
384.74	1.64862	A	B	0.110006	33.0004	O14949	GIPNVLR		Cytochrome b-c1 complex subunit 8 OS=Homo sapiens OX=9606 GN=UQCRQ PE=1 SV=4	4.53824e+06	6.78836e+06	5.94761e+06	3.84667e+06	3.17421e+06	3.45713e+06	3.73458e+06	1.94449e+06	4.26044e+06	4.69016e+06
699.049	2.22699	A	C	0.246708	66.8342	O94875	AQPARPPPPAQPGEIGEAIAK		Sorbin and SH3 domain-containing protein 2 OS=Homo sapiens OX=9606 GN=SORBS2 PE=1 SV=3	1.4539e+07	6.88687e+07	3.87652e+07	3.90969e+07	2.17665e+07	3.88236e+07	8.20515e+06	3.14313e+07	1.23773e+07	2.1133e+07
649.99	135.607	A	C	4.91204e-06	77.6226	P12883	NLQEEISDLTEQLGSSGK		Myosin-7 OS=Homo sapiens OX=9606 GN=MYH7 PE=1 SV=5	6.21679e+07	7.86662e+07	7.89099e+07	618841	866630	2.52899e+06	378765	695196	406056	680575
640.31	1.23409	C	B	0.141727	18.0729	Q99798	FRLEAPDADELPKGEFDPGQDTYQHPPK		Aconitate hydratase, mitochondrial OS=Homo sapiens OX=9606 GN=ACO2 PE=1 SV=2	2.25514e+07	1.68145e+07	2.4054e+07	2.35552e+07	2.07022e+07	1.9082e+07	2.72844e+07	2.1796e+07	2.57677e+07	2.93735e+07
590.814	8.10108	A	C	0.0138401	123.693	P62805	ISGLIYEETR		Histone H4 OS=Homo sapiens OX=9606 GN=H4C1 PE=1 SV=2	4.56402e+07	4.25404e+07	4.33355e+07	7.75607e+06	5.82453e+06	2.96143e+07	1.63419e+06	1.54325e+07	2.62966e+06	1.9495e+06
813.399	1.15586	A	C	0.482214	21.3946	P27338	YVDLGGSYVGPTQNR		Amine oxidase [flavin-containing] B OS=Homo sapiens OX=9606 GN=MAOB PE=1 SV=3	1.35891e+07	2.10592e+07	1.81175e+07	1.76527e+07	1.87535e+07	1.59891e+07	1.46764e+07	1.25147e+07	1.40227e+07	1.96537e+07
462.742	1.61535	B	A	0.345636	46.8824	P04075	FSHEEIAMATVTALRR	[8] Oxidation (M)	Fructose-bisphosphate aldolase A OS=Homo sapiens OX=9606 GN=ALDOA PE=1 SV=2	8.55868e+06	5.53614e+06	6.27787e+06	1.10256e+07	8.60725e+06	1.32762e+07	1.2895e+07	7.2793e+06	1.47085e+07	4.80523e+06
710.101	2.50477	C	A	0.0418652	43.7423	P06732	HKTDLNHENLKGGDDLDPNYVLSSR		Creatine kinase M-type OS=Homo sapiens OX=9606 GN=CKM PE=1 SV=2	1.73737e+07	8.30485e+06	8.97708e+06	1.79546e+07	3.45423e+07	2.87293e+07	3.56049e+07	1.41865e+07	3.63348e+07	2.96133e+07
916.435	1.19866	C	A	0.701592	44.5875	P06576	IMDPNIVGSEHYDVAR	[2] Oxidation (M)	ATP synthase subunit beta, mitochondrial OS=Homo sapiens OX=9606 GN=ATP5F1B PE=1 SV=3	3.36971e+07	2.08406e+07	1.36865e+07	1.70264e+07	3.1479e+07	2.03853e+07	2.31511e+07	1.84061e+07	3.51033e+07	3.23759e+07
656.808	1.1023	B	C	0.631081	19.1398	P13929	FMIELDGTENK	[2] Oxidation (M)	Beta-enolase OS=Homo sapiens OX=9606 GN=ENO3 PE=1 SV=5	1.35205e+07	1.54615e+07	1.32763e+07	1.39128e+07	1.15986e+07	1.7005e+07	1.19372e+07	1.29641e+07	1.56281e+07	1.0898e+07
504.262	1.3963	C	A	0.905402	57.5587	P09622	EANLAASFGK		Dihydrolipoyl dehydrogenase, mitochondrial OS=Homo sapiens OX=9606 GN=DLD PE=1 SV=2	1.05303e+07	5.17272e+06	4.51866e+06	8.89263e+06	1.00825e+07	3.9441e+06	1.1282e+07	2.51043e+06	1.54102e+07	8.4447e+06
540.314	1.21243	A	B	0.36446	19.0035	P78417	HEVININLK		Glutathione S-transferase omega-1 OS=Homo sapiens OX=9606 GN=GSTO1 PE=1 SV=2	6.98446e+06	4.77158e+06	5.74987e+06	5.69495e+06	4.5023e+06	4.2415e+06	4.96316e+06	5.0543e+06	4.46586e+06	6.00532e+06
721.853	1.40209	B	A	0.254288	25.6604	P11216	VLYPNDNFFEGK		Glycogen phosphorylase, brain form OS=Homo sapiens OX=9606 GN=PYGB PE=1 SV=5	1.30272e+07	9.18245e+06	1.25583e+07	2.02013e+07	1.21021e+07	1.64445e+07	1.5408e+07	1.20228e+07	1.27673e+07	2.0645e+07
418.237	1.0705	A	B	0.749752	13.043	P36957	EAVTFLR		Dihydrolipoyllysine-residue succinyltransferase component of 2-oxoglutarate dehydrogenase complex, mitochondrial OS=Homo sapiens OX=9606 GN=DLST PE=1 SV=4	6.11391e+06	5.51634e+06	4.99783e+06	5.30105e+06	5.13443e+06	5.09752e+06	5.41777e+06	4.33059e+06	5.57412e+06	5.94419e+06
649.857	1.93723	A	C	0.196747	63.453	P08574	GLLSSLDHTSIR		Cytochrome c1, heme protein, mitochondrial OS=Homo sapiens OX=9606 GN=CYC1 PE=1 SV=3	1.30231e+07	1.11846e+07	1.243e+07	8.99111e+06	8.71595e+06	8.7697e+06	8.76787e+06	1.3892e+06	4.81194e+06	1.02476e+07
731.912	1.19399	B	A	0.678735	34.1565	P14618	IYVDDGLISLQVK		Pyruvate kinase PKM OS=Homo sapiens OX=9606 GN=PKM PE=1 SV=4	2.1379e+07	1.71023e+07	1.64685e+07	2.31134e+07	1.78248e+07	2.46711e+07	1.97681e+07	1.51346e+07	1.74737e+07	3.12263e+07
635.848	1.3348	C	B	0.137416	25.0607	Q13423	SLGAEPLEVDLK		NAD(P) transhydrogenase, mitochondrial OS=Homo sapiens OX=9606 GN=NNT PE=1 SV=3	1.85505e+07	1.35901e+07	1.55875e+07	1.25311e+07	1.52053e+07	9.07234e+06	1.84646e+07	1.62181e+07	1.72158e+07	1.36111e+07
565.833	1.94064	C	B	0.528969	63.1275	P00568	IIFVVGGPGSGK		Adenylate kinase isoenzyme 1 OS=Homo sapiens OX=9606 GN=AK1 PE=1 SV=3	1.43769e+07	6.34754e+06	5.05144e+06	3.9205e+06	5.89653e+06	5.93612e+06	1.33235e+07	3.5657e+06	1.76085e+07	6.26395e+06
466.587	1.27438	A	B	0.534099	33.2256	P20648	VIMVTGDHPITAK	[3] Oxidation (M)	Potassium-transporting ATPase alpha chain 1 OS=Homo sapiens OX=9606 GN=ATP4A PE=2 SV=5	1.42756e+07	9.23925e+06	7.66475e+06	7.49213e+06	7.98862e+06	8.98571e+06	1.13626e+07	6.84141e+06	8.59097e+06	8.81961e+06
614.817	1.46253	B	C	0.9576	104.753	P54652	VEIIANDQGNR		Heat shock-related 70 kDa protein 2 OS=Homo sapiens OX=9606 GN=HSPA2 PE=1 SV=1	1.27309e+07	3.42279e+07	1.13289e+06	1.37304e+06	2.58905e+07	2.79265e+07	9.89045e+06	2.01293e+07	526786	1.97682e+07
890.887	1.66874	C	A	0.0629369	31.5661	P18859	QMFGNADMNTFPTFK	[2] Oxidation (M)|[8] Oxidation (M)	ATP synthase-coupling factor 6, mitochondrial OS=Homo sapiens OX=9606 GN=ATP5PF PE=1 SV=1	4.22473e+07	3.70477e+07	2.17848e+07	4.77631e+07	4.7704e+07	2.88008e+07	4.96106e+07	5.9079e+07	6.12246e+07	5.49871e+07
523.306	1.70291	A	B	0.211495	46.4177	P07339	QPGITFIAAK		Cathepsin D OS=Homo sapiens OX=9606 GN=CTSD PE=1 SV=1	1.86163e+07	1.07295e+07	1.10192e+07	8.75308e+06	5.99319e+06	8.95726e+06	8.91713e+06	2.05759e+07	1.02573e+07	8.89749e+06
669.367	1.45736	C	A	0.0341579	24.2096	P09211	PPYTVVYFPVR		Glutathione S-transferase P OS=Homo sapiens OX=9606 GN=GSTP1 PE=1 SV=2	1.07013e+07	7.98178e+06	8.89229e+06	1.33186e+07	8.5261e+06	9.51333e+06	1.26874e+07	1.46656e+07	1.36341e+07	1.25957e+07
691.356	1.72755	A	C	0.0211971	25.2571	Q96HC4	DFNMPLTISSLK	[4] Oxidation (M)	PDZ and LIM domain protein 5 OS=Homo sapiens OX=9606 GN=PDLIM5 PE=1 SV=5	1.84485e+07	1.17352e+07	1.93872e+07	1.11503e+07	9.59766e+06	1.25497e+07	1.03967e+07	9.04632e+06	8.0047e+06	1.08112e+07
928.137	1.19811	B	A	0.217632	14.9902	P49748	GQLTTDQVFPYPSVLNEEQTQFLK		Very long-chain specific acyl-CoA dehydrogenase, mitochondrial OS=Homo sapiens OX=9606 GN=ACADVL PE=1 SV=1	4.60594e+07	3.77549e+07	5.11062e+07	5.74319e+07	4.57402e+07	5.84772e+07	3.96925e+07	4.79434e+07	5.00671e+07	4.44954e+07
628.777	1.796	B	C	0.0670773	47.8902	P13073	ASWSSLSMDEK	[8] Oxidation (M)	Cytochrome c oxidase subunit 4 isoform 1, mitochondrial OS=Homo sapiens OX=9606 GN=COX4I1 PE=1 SV=1	1.14511e+07	9.81736e+06	9.59767e+06	1.11775e+07	1.34658e+07	1.72202e+07	5.89643e+06	5.70637e+06	1.33451e+07	6.13122e+06
668.902	1.31176	C	A	0.214127	27.3367	P19404	AAAVLPVLDLAQR		NADH dehydrogenase [ubiquinone] flavoprotein 2, mitochondrial OS=Homo sapiens OX=9606 GN=NDUFV2 PE=1 SV=2	1.53391e+07	1.90264e+07	1.08082e+07	1.69127e+07	1.94116e+07	1.95948e+07	2.21044e+07	1.61664e+07	1.73591e+07	2.33796e+07
859.917	36.2074	A	C	4.18847e-06	52.4087	P12883	LQNEIEDLMVDVER	[9] Oxidation (M)	Myosin-7 OS=Homo sapiens OX=9606 GN=MYH7 PE=1 SV=5	9.01169e+07	1.06357e+08	1.26619e+08	1.97899e+06	2.24133e+06	4.84318e+06	2.50149e+06	4.48952e+06	2.74545e+06	2.1614e+06
764.921	1.43271	B	A	0.133616	25.8594	P28331	NDGAAILAAVSSIAQK		NADH-ubiquinone oxidoreductase 75 kDa subunit, mitochondrial OS=Homo sapiens OX=9606 GN=NDUFS1 PE=1 SV=3	1.26404e+07	1.56514e+07	9.43208e+06	1.39163e+07	2.30821e+07	1.7049e+07	1.83498e+07	1.54241e+07	1.54597e+07	2.23101e+07
847.1	1.20252	B	A	0.511441	35.2695	Q96HC4	IGDVVLSIDGINAQGMTHLEAQNK	[16] Oxidation (M)	PDZ and LIM domain protein 5 OS=Homo sapiens OX=9606 GN=PDLIM5 PE=1 SV=5	4.22652e+07	2.43409e+07	5.1735e+07	4.56408e+07	4.52125e+07	5.14542e+07	4.24927e+07	4.46683e+07	3.66454e+07	5.55605e+07
635.344	1.50868	A	C	0.180472	35.7488	P18206	AVAGNISDPGLQK		Vinculin OS=Homo sapiens OX=9606 GN=VCL PE=1 SV=4	1.91446e+07	2.27402e+07	1.41401e+07	1.80625e+07	1.3636e+07	1.48175e+07	8.43724e+06	1.46335e+07	8.93733e+06	1.75054e+07
534.947	3.66562	C	A	0.612086	67.3755	P06744	VWYVSNIDGTHIAK		Glucose-6-phosphate isomerase OS=Homo sapiens OX=9606 GN=GPI PE=1 SV=4	3.67007e+06	1.69379e+06	2.51783e+06	9.48946e+06	8.43623e+06	9.80404e+06	1.10844e+07	102003	1.43003e+07	1.3035e+07
820.472	2.26794	A	B	0.0451817	48.4516	P02768	KVPQVSTPTLVEVSR		Serum albumin OS=Homo sapiens OX=9606 GN=ALB PE=1 SV=2	4.23438e+07	3.36792e+07	4.20425e+07	2.08626e+07	1.64123e+07	1.47837e+07	2.80664e+07	1.20452e+07	3.06957e+07	1.21198e+07
602.801	1.1614	B	C	0.704479	31.6457	P05413	WDGQETTLVR		Fatty acid-binding protein, heart OS=Homo sapiens OX=9606 GN=FABP3 PE=1 SV=4	1.35661e+07	8.19104e+06	1.12047e+07	1.50108e+07	8.57417e+06	9.46894e+06	1.23471e+07	7.43003e+06	8.60022e+06	9.56968e+06
461.766	4.72039	A	C	0.122697	89.0717	Q8WZ42	ITGYIVEK		Titin OS=Homo sapiens OX=9606 GN=TTN PE=1 SV=4	2.97808e+06	1.90941e+07	7.7319e+06	2.78375e+06	5.8275e+06	1.10078e+07	784428	3.45045e+06	222571	3.96109e+06
521.26	1.33708	C	B	0.287312	26.7439	P55084	DNGIRPSSLEQMAK	[12] Oxidation (M)	Trifunctional enzyme subunit beta, mitochondrial OS=Homo sapiens OX=9606 GN=HADHB PE=1 SV=3	1.33474e+07	1.04998e+07	1.04511e+07	1.22004e+07	8.56102e+06	8.62132e+06	9.98942e+06	1.8018e+07	1.13903e+07	1.29851e+07
653.596	1.24646	A	C	0.424899	31.3025	P04406	VIHDNFGIVEGLMTTVHAITATQK	[13] Oxidation (M)	Glyceraldehyde-3-phosphate dehydrogenase OS=Homo sapiens OX=9606 GN=GAPDH PE=1 SV=3	3.13133e+07	2.33148e+07	3.02436e+07	2.42823e+07	2.87283e+07	2.28519e+07	2.18052e+07	1.43622e+07	2.29158e+07	3.17034e+07
854.088	1.14441	C	A	0.429054	19.8592	P10809	LVQDVANNTNEEAGDGTTTATVLAR		60 kDa heat shock protein, mitochondrial OS=Homo sapiens OX=9606 GN=HSPD1 PE=1 SV=2	1.93152e+07	1.46795e+07	2.20088e+07	2.10633e+07	1.88028e+07	1.65271e+07	2.17784e+07	1.7687e+07	2.28498e+07	2.31393e+07
451.726	1.13133	C	B	0.924338	40.5353	P49748	SFAVGMFK	[6] Oxidation (M)	Very long-chain specific acyl-CoA dehydrogenase, mitochondrial OS=Homo sapiens OX=9606 GN=ACADVL PE=1 SV=1	1.01226e+07	8.71479e+06	9.90332e+06	1.10603e+07	7.76219e+06	9.03568e+06	7.20599e+06	1.6671e+07	9.90845e+06	8.23689e+06
779.357	1.1728	A	B	0.233755	13.8032	Q99798	FNPETDYLTGTDGK		Aconitate hydratase, mitochondrial OS=Homo sapiens OX=9606 GN=ACO2 PE=1 SV=2	2.14007e+07	1.76859e+07	2.24684e+07	1.99819e+07	1.73444e+07	1.51592e+07	1.91168e+07	1.84511e+07	2.10792e+07	1.92374e+07
829.929	1.62207	C	A	0.0491134	31.44	P0DMV8	NQVALNPQNTVFDAK		Heat shock 70 kDa protein 1A OS=Homo sapiens OX=9606 GN=HSPA1A PE=1 SV=1	3.14053e+07	2.82819e+07	3.12045e+07	4.99345e+07	2.86783e+07	3.15135e+07	5.31225e+07	5.77819e+07	4.87489e+07	3.69232e+07
377.587	1.21073	C	A	0.652912	31.9407	P14618	LNFSHGTHEYHAETIK		Pyruvate kinase PKM OS=Homo sapiens OX=9606 GN=PKM PE=1 SV=4	5.90144e+06	5.37632e+06	5.86638e+06	5.99557e+06	6.22582e+06	5.69358e+06	5.39872e+06	4.67923e+06	8.44175e+06	9.15628e+06
672.648	6.12314	A	C	0.00838386	80.2384	P08590	MMDFETFLPMLQHISK	[1] Oxidation (M)|[2] Oxidation (M)|[10] Oxidation (M)	Myosin light chain 3 OS=Homo sapiens OX=9606 GN=MYL3 PE=1 SV=3	5.73406e+07	1.05599e+08	8.59602e+07	1.14672e+07	1.43582e+07	4.61718e+07	6.00818e+06	2.09966e+07	1.48621e+07	1.23318e+07
952.777	1.54665	C	B	0.204254	37.5191	P55084	FNFLAPELPAVSEFSTSETMGHSADR	[20] Oxidation (M)	Trifunctional enzyme subunit beta, mitochondrial OS=Homo sapiens OX=9606 GN=HADHB PE=1 SV=3	3.75353e+07	3.63737e+07	3.94566e+07	4.62027e+07	2.75059e+07	2.38689e+07	4.38825e+07	7.84212e+07	3.85268e+07	4.03937e+07
533.264	1.74169	A	B	0.281009	50.9971	P55084	EAALGAGFSDK		Trifunctional enzyme subunit beta, mitochondrial OS=Homo sapiens OX=9606 GN=HADHB PE=1 SV=3	2.56671e+07	1.72871e+07	1.30255e+07	1.37065e+07	1.13486e+07	7.086e+06	1.07913e+07	2.80037e+07	1.0551e+07	1.49979e+07
559.276	1.27782	A	B	0.595809	42.6304	P55809	GGHVDLTMLGAMQVSK	[8] Oxidation (M)|[12] Oxidation (M)	Succinyl-CoA:3-ketoacid coenzyme A transferase 1, mitochondrial OS=Homo sapiens OX=9606 GN=OXCT1 PE=1 SV=1	1.14972e+07	1.59958e+07	1.31022e+07	9.91767e+06	1.54025e+07	6.44899e+06	1.27157e+07	7.65843e+06	1.83153e+07	1.03228e+07
1049.55	1.04538	C	B	0.914596	21.6414	P30041	PGGLLLGDVAPNFEANTTVGR		Peroxiredoxin-6 OS=Homo sapiens OX=9606 GN=PRDX6 PE=1 SV=3	3.47962e+07	2.67503e+07	2.96596e+07	3.46491e+07	3.28183e+07	2.25932e+07	2.7702e+07	2.89338e+07	3.11063e+07	3.77879e+07
729.401	1.14554	C	A	0.827793	37.8177	P18206	AQQVSQGLDVLTAK		Vinculin OS=Homo sapiens OX=9606 GN=VCL PE=1 SV=4	8.76711e+06	1.21055e+07	1.31299e+07	1.59516e+07	1.0283e+07	1.27017e+07	1.13034e+07	2.01376e+07	8.95329e+06	1.15406e+07
621.696	1.11503	A	B	0.841224	27.378	P32119	KEGGLGPLNIPLLADVTR		Peroxiredoxin-2 OS=Homo sapiens OX=9606 GN=PRDX2 PE=1 SV=5	5.08914e+07	2.94992e+07	4.87763e+07	3.79483e+07	3.94584e+07	3.84352e+07	4.81637e+07	4.10985e+07	3.8017e+07	3.83369e+07
801.949	3.73602	C	A	0.000206429	31.2707	P60174	VVLAYEPVWAIGTGK		Triosephosphate isomerase OS=Homo sapiens OX=9606 GN=TPI1 PE=1 SV=3	1.51007e+07	7.97008e+06	1.11877e+07	4.29214e+07	2.90463e+07	3.17614e+07	4.93227e+07	3.7688e+07	4.33489e+07	4.0294e+07
665.652	1.07485	B	C	0.885522	50.7202	P06732	GTGGVDTAAVGSVFDVSNADR		Creatine kinase M-type OS=Homo sapiens OX=9606 GN=CKM PE=1 SV=2	2.52501e+07	9.36588e+06	1.38344e+07	1.50705e+07	1.99388e+07	1.64974e+07	1.89055e+07	9.12971e+06	1.73439e+07	1.8514e+07
578.82	1.69032	C	A	0.204371	69.5026	P11216	GLAGLGDVAEVR		Glycogen phosphorylase, brain form OS=Homo sapiens OX=9606 GN=PYGB PE=1 SV=5	7.30486e+06	3.47687e+06	5.44383e+06	1.13632e+07	4.84958e+06	2.90641e+06	9.72268e+06	9.43032e+06	9.09467e+06	8.32073e+06
599.349	1.87232	A	B	0.00852316	34.9462	P34931	DAGVIAGLNVLR		Heat shock 70 kDa protein 1-like OS=Homo sapiens OX=9606 GN=HSPA1L PE=1 SV=2	1.68726e+07	1.99695e+07	1.65642e+07	1.33421e+07	7.46693e+06	7.71514e+06	1.04256e+07	1.11318e+07	1.18537e+07	1.05315e+07
425.766	5.49024	A	C	0.460209	145.331	Q7L7L0	HLQLAIR		Histone H2A type 3 OS=Homo sapiens OX=9606 GN=HIST3H2A PE=1 SV=3	1.85719e+06	2.40409e+07	1.07753e+06	236375	2.78754e+06	1.11973e+07	412041	5.17836e+06	106796	853980
515.81	3.0113	A	C	0.00526412	35.3002	Q9Y277	LTLSALIDGK		Voltage-dependent anion-selective channel protein 3 OS=Homo sapiens OX=9606 GN=VDAC3 PE=1 SV=1	1.71357e+07	2.82966e+07	2.01001e+07	8.77903e+06	1.44181e+07	1.30209e+07	5.80008e+06	1.06428e+07	7.73625e+06	4.83714e+06
554.304	1.17642	C	B	0.573789	30.7499	Q06830	TIAQDYGVLK		Peroxiredoxin-1 OS=Homo sapiens OX=9606 GN=PRDX1 PE=1 SV=1	1.10316e+07	6.77597e+06	6.61855e+06	1.00058e+07	6.14315e+06	6.12531e+06	8.85616e+06	9.85491e+06	8.19734e+06	8.03027e+06
461.256	1.9715	A	B	0.286904	95.7417	P02511	FSVNLDVK		Alpha-crystallin B chain OS=Homo sapiens OX=9606 GN=CRYAB PE=1 SV=2	7.33859e+06	1.4399e+07	1.01205e+07	2.53573e+06	4.97908e+06	8.64451e+06	2.41785e+06	1.50422e+07	3.9255e+06	3.39416e+06
669.714	1.45224	C	A	0.252685	36.251	P40939	TVLGTPEVLLGALPGAGGTQR		Trifunctional enzyme subunit alpha, mitochondrial OS=Homo sapiens OX=9606 GN=HADHA PE=1 SV=2	1.45674e+07	1.47239e+07	1.52968e+07	2.02044e+07	1.6755e+07	1.41678e+07	1.56939e+07	3.26958e+07	1.65369e+07	2.14103e+07
590.838	1.1039	C	A	0.836485	48.609	P49753	GLAPEQPVTLR		Acyl-coenzyme A thioesterase 2, mitochondrial OS=Homo sapiens OX=9606 GN=ACOT2 PE=1 SV=6	1.0607e+07	5.89581e+06	4.13893e+06	6.52883e+06	1.04064e+07	4.86416e+06	8.27255e+06	5.83613e+06	9.13541e+06	7.13774e+06
714.854	2.29484	A	C	0.00872679	27.1391	P45880	LTFDTTFSPNTGK		Voltage-dependent anion-selective channel protein 2 OS=Homo sapiens OX=9606 GN=VDAC2 PE=1 SV=2	1.39378e+07	1.98251e+07	1.89102e+07	7.08856e+06	1.05781e+07	1.22793e+07	5.96599e+06	7.74465e+06	1.05466e+07	6.34657e+06
621.844	1.52954	C	A	0.214869	38.193	P38646	DAGQISGLNVLR		Stress-70 protein, mitochondrial OS=Homo sapiens OX=9606 GN=HSPA9 PE=1 SV=2	1.04307e+07	7.69857e+06	1.16258e+07	9.90167e+06	1.37151e+07	9.83434e+06	1.13254e+07	1.14315e+07	2.36096e+07	1.43158e+07
587.329	1.47927	A	C	0.276529	51.5388	P18206	ALASQLQDSLK		Vinculin OS=Homo sapiens OX=9606 GN=VCL PE=1 SV=4	8.28353e+06	1.28817e+07	1.27069e+07	1.15715e+07	7.91547e+06	1.05542e+07	4.92038e+06	1.29067e+07	4.35544e+06	8.34796e+06
495.293	7.78877	A	C	0.0146895	126.462	P62805	VFLENVIR		Histone H4 OS=Homo sapiens OX=9606 GN=H4C1 PE=1 SV=2	1.29179e+07	1.25034e+07	1.41326e+07	2.62298e+06	2.09407e+06	8.82774e+06	370919	4.89239e+06	746543	761242
424.766	1.08297	C	B	0.858971	22.2333	P49748	GILLFGTK		Very long-chain specific acyl-CoA dehydrogenase, mitochondrial OS=Homo sapiens OX=9606 GN=ACADVL PE=1 SV=1	6.73643e+06	5.03183e+06	6.79044e+06	7.53077e+06	5.03205e+06	5.46235e+06	4.9576e+06	7.88483e+06	6.33981e+06	6.84544e+06
788.898	2.29725	A	C	0.0428944	38.778	P10916	VNVKNEEIDEMIK	[11] Oxidation (M)	Myosin regulatory light chain 2, ventricular/cardiac muscle isoform OS=Homo sapiens OX=9606 GN=MYL2 PE=1 SV=3	1.78385e+07	3.66389e+07	2.19652e+07	1.17362e+07	1.82054e+07	1.64923e+07	6.12552e+06	1.20133e+07	1.48976e+07	1.13312e+07
588.872	1.22559	A	B	0.697311	34.7796	P56385	VPPVQVSPLIK		ATP synthase subunit e, mitochondrial OS=Homo sapiens OX=9606 GN=ATP5ME PE=1 SV=2	3.84013e+07	3.76517e+07	1.89591e+07	2.74451e+07	2.91097e+07	2.0969e+07	2.84129e+07	2.09496e+07	2.61426e+07	2.98413e+07
628.311	1.68912	C	B	0.166273	40.5819	P07339	FDGILGMAYPR	[7] Oxidation (M)	Cathepsin D OS=Homo sapiens OX=9606 GN=CTSD PE=1 SV=1	2.82809e+07	1.56819e+07	1.85359e+07	1.58027e+07	1.08758e+07	1.42473e+07	1.61714e+07	3.68375e+07	1.89228e+07	2.02399e+07
804.419	1.47515	A	C	0.762729	56.5306	P24310	LFQEDNDIPLYLK		Cytochrome c oxidase subunit 7A1, mitochondrial OS=Homo sapiens OX=9606 GN=COX7A1 PE=1 SV=2	3.72079e+07	4.17417e+07	1.23585e+07	2.44623e+07	3.87336e+07	1.08357e+07	1.61713e+07	1.582e+07	3.33877e+07	1.71512e+07
589.315	2.1555	A	B	0.00416511	26.4229	P49748	IFEGTNDILR		Very long-chain specific acyl-CoA dehydrogenase, mitochondrial OS=Homo sapiens OX=9606 GN=ACADVL PE=1 SV=1	1.25297e+07	1.10814e+07	1.10503e+07	6.93687e+06	4.94783e+06	4.19577e+06	4.03809e+06	6.96302e+06	5.9115e+06	6.22193e+06
521.603	1.21582	C	B	0.834937	40.5281	O14949	HVISYSLSPFEQR		Cytochrome b-c1 complex subunit 8 OS=Homo sapiens OX=9606 GN=UQCRQ PE=1 SV=4	2.53434e+07	1.21057e+07	2.93484e+07	2.35418e+07	1.75722e+07	1.68012e+07	2.67894e+07	1.33669e+07	2.87679e+07	2.4962e+07
872.116	1.52717	C	A	0.179913	29.255	P04075	VDKGVVPLAGTNGETTTQGLDGLSER		Fructose-bisphosphate aldolase A OS=Homo sapiens OX=9606 GN=ALDOA PE=1 SV=2	1.62605e+07	1.15356e+07	1.52616e+07	1.94967e+07	1.54158e+07	2.2637e+07	2.06147e+07	1.38095e+07	2.90325e+07	2.42184e+07
453.738	1.39885	A	B	0.0427995	16.4266	P30041	NFDEILR		Peroxiredoxin-6 OS=Homo sapiens OX=9606 GN=PRDX6 PE=1 SV=3	6.49952e+06	5.78835e+06	7.31519e+06	5.41825e+06	4.18537e+06	4.41009e+06	4.08359e+06	4.30761e+06	5.76112e+06	5.30132e+06
859.46	43.9787	A	C	8.47699e-05	77.444	P12883	NKDPLNETVVGLYQK		Myosin-7 OS=Homo sapiens OX=9606 GN=MYH7 PE=1 SV=5	8.19911e+07	1.1754e+08	9.95068e+07	2.88917e+06	3.37605e+06	1.07116e+07	1.03563e+06	3.40925e+06	1.63569e+06	2.98556e+06
835.449	1.46192	C	B	0.502576	50.6574	P68871	VLGAFSDGLAHLDNLK		Hemoglobin subunit beta OS=Homo sapiens OX=9606 GN=HBB PE=1 SV=2	8.98799e+07	6.46191e+07	1.19899e+08	7.3332e+07	6.72914e+07	6.50206e+07	8.60126e+07	1.75233e+08	7.48829e+07	6.47179e+07
544.285	1.44291	C	B	0.397396	38.3555	P40939	TLQEVTQLSQEAQR		Trifunctional enzyme subunit alpha, mitochondrial OS=Homo sapiens OX=9606 GN=HADHA PE=1 SV=2	1.35207e+07	8.7333e+06	1.02123e+07	1.22925e+07	7.7174e+06	6.73304e+06	9.49109e+06	1.96084e+07	1.34612e+07	8.88937e+06
556.768	1.28267	A	C	0.653342	61.5416	P16615	MNVFDTELK	[1] Oxidation (M)	Sarcoplasmic/endoplasmic reticulum calcium ATPase 2 OS=Homo sapiens OX=9606 GN=ATP2A2 PE=1 SV=1	1.48587e+07	8.52422e+06	9.90614e+06	3.93828e+06	1.49147e+07	8.14331e+06	7.24502e+06	6.63534e+06	1.39288e+07	6.79467e+06
465.241	1.19303	C	A	0.490681	21.4599	Q02218	VYYDLTR		2-oxoglutarate dehydrogenase, mitochondrial OS=Homo sapiens OX=9606 GN=OGDH PE=1 SV=3	9.22644e+06	7.46747e+06	5.98571e+06	1.02554e+07	7.98705e+06	7.16656e+06	8.38379e+06	7.31435e+06	9.39423e+06	1.09841e+07
985.943	1.33618	C	A	0.401713	59.1432	P42765	AANDAGYFNDEMAPIEVK	[12] Oxidation (M)	3-ketoacyl-CoA thiolase, mitochondrial OS=Homo sapiens OX=9606 GN=ACAA2 PE=1 SV=2	3.92958e+07	9.84495e+06	4.29828e+07	4.06414e+07	4.64733e+07	3.25704e+07	4.46106e+07	4.55445e+07	3.7058e+07	3.69114e+07
691.356	1.45213	A	C	0.145919	26.4884	Q96HC4	DFNMPLTISSLK	[4] Oxidation (M)	PDZ and LIM domain protein 5 OS=Homo sapiens OX=9606 GN=PDLIM5 PE=1 SV=5	1.42825e+07	9.62093e+06	1.66622e+07	8.81456e+06	8.54428e+06	1.15042e+07	8.60825e+06	8.21676e+06	7.88738e+06	1.25348e+07
449.224	1.26239	B	C	0.788451	69.7186	O75306	TSMESLIHHFK	[3] Oxidation (M)	NADH dehydrogenase [ubiquinone] iron-sulfur protein 2, mitochondrial OS=Homo sapiens OX=9606 GN=NDUFS2 PE=1 SV=2	4.96849e+06	8.69667e+06	1.60318e+06	2.05217e+06	9.33896e+06	7.09161e+06	5.31943e+06	5.83214e+06	169499	8.20031e+06
558.3	1.1364	A	B	0.64914	17.1523	Q16891	AVDEAADALLK		MICOS complex subunit MIC60 OS=Homo sapiens OX=9606 GN=IMMT PE=1 SV=1	5.46556e+06	7.03077e+06	7.72168e+06	4.89055e+06	6.90419e+06	5.99657e+06	5.37426e+06	5.97738e+06	6.8363e+06	7.61713e+06
548.33	1.26207	C	B	0.649262	80.9927	O95168	GLIENPALLR		NADH dehydrogenase [ubiquinone] 1 beta subcomplex subunit 4 OS=Homo sapiens OX=9606 GN=NDUFB4 PE=1 SV=3	1.25628e+07	1.08502e+07	1.26808e+06	1.01526e+07	1.29871e+07	697135	1.06979e+07	7.13544e+06	9.49018e+06	1.27883e+07
909.462	1.49798	A	B	0.403281	35.4096	P08237	AIAVLTSGGDAQGMNAAVR	[14] Oxidation (M)	ATP-dependent 6-phosphofructokinase, muscle type OS=Homo sapiens OX=9606 GN=PFKM PE=1 SV=2	3.31357e+07	3.75893e+07	1.77011e+07	1.54828e+07	1.81677e+07	2.53798e+07	2.33133e+07	1.38831e+07	2.50183e+07	2.81893e+07
554.618	1.38328	B	A	0.35383	42.7993	P11216	HLDHVAALFPGDVDR		Glycogen phosphorylase, brain form OS=Homo sapiens OX=9606 GN=PYGB PE=1 SV=5	7.58916e+06	7.09088e+06	1.03307e+07	1.71756e+07	8.0206e+06	9.40062e+06	1.10083e+07	9.55106e+06	9.94855e+06	1.23423e+07
663.381	6.63808	A	C	0.0178276	109.725	P62805	DNIQGITKPAIR		Histone H4 OS=Homo sapiens OX=9606 GN=H4C1 PE=1 SV=2	1.62316e+07	1.86239e+07	1.56889e+07	4.70293e+06	5.18778e+06	2.22069e+07	615000	6.67544e+06	1.42166e+06	1.44031e+06
707.351	1.4983	C	B	0.257848	43.4899	P25705	GMSLNLEPDNVGVVVFGNDK	[2] Oxidation (M)	ATP synthase subunit alpha, mitochondrial OS=Homo sapiens OX=9606 GN=ATP5F1A PE=1 SV=1	2.12777e+07	1.74038e+07	1.73239e+07	1.55322e+07	2.15723e+07	8.39555e+06	3.03698e+07	1.53071e+07	2.18191e+07	2.3401e+07
429.757	1.72549	C	B	0.288687	58.0877	P40939	GLYPAPLK		Trifunctional enzyme subunit alpha, mitochondrial OS=Homo sapiens OX=9606 GN=HADHA PE=1 SV=2	8.85593e+06	5.88611e+06	7.69393e+06	1.11491e+07	5.69928e+06	4.88463e+06	8.53488e+06	2.31892e+07	1.08083e+07	7.46779e+06
598.819	1.56182	A	B	0.121391	45.2912	Q06830	LVQAFQFTDK		Peroxiredoxin-1 OS=Homo sapiens OX=9606 GN=PRDX1 PE=1 SV=1	2.28488e+07	1.57355e+07	2.41379e+07	2.03872e+07	9.83279e+06	9.93972e+06	1.99015e+07	1.80189e+07	2.00804e+07	1.60411e+07
626.311	1.89935	A	C	0.00825277	27.4898	P22695	QVAEQFLNMR	[9] Oxidation (M)	Cytochrome b-c1 complex subunit 2, mitochondrial OS=Homo sapiens OX=9606 GN=UQCRC2 PE=1 SV=3	1.92521e+07	1.6802e+07	1.9135e+07	1.02957e+07	1.06335e+07	9.54664e+06	9.39975e+06	6.14661e+06	1.24186e+07	1.07776e+07
663.868	1.27487	A	B	0.864337	48.5934	P36542	IYGLGSLALYEK		ATP synthase subunit gamma, mitochondrial OS=Homo sapiens OX=9606 GN=ATP5F1C PE=1 SV=1	1.82041e+07	1.79251e+07	6.1933e+06	1.07064e+07	1.625e+07	6.24108e+06	1.71626e+07	6.6574e+06	1.35308e+07	1.40741e+07
442.764	1.48054	A	C	0.490034	86.6406	P10515	ILVPEGTR		Dihydrolipoyllysine-residue acetyltransferase component of pyruvate dehydrogenase complex, mitochondrial OS=Homo sapiens OX=9606 GN=DLAT PE=1 SV=3	5.79924e+06	3.64146e+06	3.32501e+06	2.18705e+06	6.35816e+06	4.01938e+06	5.86054e+06	3.67019e+06	9148.28	1.95655e+06
725.863	1.13464	C	A	0.494987	21.2023	P38646	TTPSVVAFTADGER		Stress-70 protein, mitochondrial OS=Homo sapiens OX=9606 GN=HSPA9 PE=1 SV=2	1.45221e+07	1.00014e+07	1.51316e+07	1.52167e+07	1.46618e+07	1.12262e+07	1.57554e+07	1.56064e+07	1.40821e+07	1.45488e+07
881.955	1.21633	C	A	0.16482	14.9621	Q99798	QGLLPLTFADPADYNK		Aconitate hydratase, mitochondrial OS=Homo sapiens OX=9606 GN=ACO2 PE=1 SV=2	3.63983e+07	2.99175e+07	3.34139e+07	3.91431e+07	3.2953e+07	3.07916e+07	4.87404e+07	3.5292e+07	3.66888e+07	4.10172e+07
408.227	1.18147	C	A	0.523468	35.8655	O75380	VYINLDKETK		NADH dehydrogenase [ubiquinone] iron-sulfur protein 6, mitochondrial OS=Homo sapiens OX=9606 GN=NDUFS6 PE=1 SV=1	8.38418e+06	8.33349e+06	4.05721e+06	7.28429e+06	7.50105e+06	8.45157e+06	9.35259e+06	8.33179e+06	6.99089e+06	8.05113e+06
575.298	1.19611	A	C	0.434053	24.9237	Q16891	LSEQELQFR		MICOS complex subunit MIC60 OS=Homo sapiens OX=9606 GN=IMMT PE=1 SV=1	1.03778e+07	1.30771e+07	1.40192e+07	7.91215e+06	1.32173e+07	1.16007e+07	1.09404e+07	9.75571e+06	1.13919e+07	9.6853e+06
596.341	1.46025	A	B	0.169749	22.8965	P30041	LSILYPATTGR		Peroxiredoxin-6 OS=Homo sapiens OX=9606 GN=PRDX6 PE=1 SV=3	1.31634e+07	8.26124e+06	1.18771e+07	8.91093e+06	7.20944e+06	6.68517e+06	7.29773e+06	7.85797e+06	1.18433e+07	9.62742e+06
903.415	1.09584	B	A	0.668692	17.9091	O75390	TVVGQITVDMMYGGMR	[10] Oxidation (M)|[11] Oxidation (M)|[15] Oxidation (M)	Citrate synthase, mitochondrial OS=Homo sapiens OX=9606 GN=CS PE=1 SV=2	2.63455e+07	2.2701e+07	2.78661e+07	2.73781e+07	2.81208e+07	2.87854e+07	3.39115e+07	2.18189e+07	2.6949e+07	2.84512e+07
691.057	1.11569	A	B	0.873442	27.1099	P28331	IASQVAALDLGYKPGVEAIR		NADH-ubiquinone oxidoreductase 75 kDa subunit, mitochondrial OS=Homo sapiens OX=9606 GN=NDUFS1 PE=1 SV=3	1.08008e+07	1.24209e+07	7.08029e+06	8.54196e+06	1.02261e+07	8.39191e+06	8.98277e+06	7.70451e+06	1.00182e+07	1.16616e+07
554.287	2.65534	A	B	0.0675221	71.8129	P16402	ALAAAGYDVEK		Histone H1.3 OS=Homo sapiens OX=9606 GN=H1-3 PE=1 SV=2	3.34575e+07	1.48938e+07	2.04725e+07	8.32751e+06	6.29316e+06	1.12983e+07	4.97644e+06	1.85215e+07	8.75801e+06	4.28217e+06
569.799	1.22835	B	A	0.276516	20.7308	P21912	LQDPFSLYR		Succinate dehydrogenase [ubiquinone] iron-sulfur subunit, mitochondrial OS=Homo sapiens OX=9606 GN=SDHB PE=1 SV=3	9.6005e+06	8.0514e+06	8.79329e+06	1.05719e+07	1.12154e+07	1.06965e+07	1.2121e+07	7.95872e+06	8.95433e+06	1.2027e+07
942.479	1.26792	C	B	0.13473	25.2178	P09211	FQDGDLTLYQSNTILR		Glutathione S-transferase P OS=Homo sapiens OX=9606 GN=GSTP1 PE=1 SV=2	2.05064e+07	1.53266e+07	1.71593e+07	2.21454e+07	1.37633e+07	1.59025e+07	2.0108e+07	2.39234e+07	2.22525e+07	2.13058e+07
626.814	1.87508	A	B	0.472083	58.6416	P02647	VQPYLDDFQK		Apolipoprotein A-I OS=Homo sapiens OX=9606 GN=APOA1 PE=1 SV=1	1.95425e+07	1.03189e+07	2.08157e+07	1.02066e+07	9.61385e+06	7.20608e+06	2.42052e+07	3.95528e+06	1.67965e+07	1.26559e+07
422.98	4.6123	C	A	0.000702291	47.4115	P02144	LFKGHPETLEKFDK		Myoglobin OS=Homo sapiens OX=9606 GN=MB PE=1 SV=2	6.20425e+06	2.91105e+06	2.91263e+06	1.95725e+07	1.10342e+07	2.3174e+07	2.19195e+07	1.63096e+07	1.86389e+07	1.71005e+07
583.332	1.8435	A	C	0.455414	88.0407	P02511	VLGDVIEVHGK		Alpha-crystallin B chain OS=Homo sapiens OX=9606 GN=CRYAB PE=1 SV=2	8.33832e+06	2.90961e+07	1.18111e+07	3.7456e+06	8.10044e+06	1.70606e+07	4.33774e+06	2.06431e+07	5.34446e+06	5.2922e+06
465.768	1.34465	A	B	0.426922	30.3346	O43678	ALENVLSGK		NADH dehydrogenase [ubiquinone] 1 alpha subcomplex subunit 2 OS=Homo sapiens OX=9606 GN=NDUFA2 PE=1 SV=3	8.34807e+06	8.10564e+06	4.55368e+06	4.74397e+06	6.014e+06	4.86502e+06	5.28056e+06	4.85764e+06	4.81811e+06	7.73619e+06
771.93	1.23314	B	A	0.201722	15.9415	Q86Y39	VTLNPPGTFLEGVAK		NADH dehydrogenase [ubiquinone] 1 alpha subcomplex subunit 11 OS=Homo sapiens OX=9606 GN=NDUFA11 PE=1 SV=3	1.71676e+07	2.26245e+07	2.32649e+07	2.35801e+07	2.72348e+07	2.69432e+07	2.25391e+07	2.12421e+07	2.53616e+07	2.95456e+07
619.826	1.33453	C	B	0.605312	72.0046	P30044	FSMVVQDGIVK	[3] Oxidation (M)	Peroxiredoxin-5, mitochondrial OS=Homo sapiens OX=9606 GN=PRDX5 PE=1 SV=4	2.11491e+07	9.69862e+06	4.55088e+06	1.18382e+07	1.58125e+07	7.64123e+06	1.60201e+07	8.29894e+06	2.31666e+07	1.53116e+07
947.965	15.7374	A	C	2.40243e-07	21.9014	P13533	HADSVAELGEQIDNLQR		Myosin-6 OS=Homo sapiens OX=9606 GN=MYH6 PE=1 SV=5	6.94579e+07	8.88422e+07	9.10449e+07	4.79003e+06	6.38908e+06	7.50347e+06	4.61946e+06	4.88313e+06	5.43369e+06	6.18923e+06
610.318	2.53195	C	A	0.00506815	45.9219	Q99798	LTGSLSGWSSPK		Aconitate hydratase, mitochondrial OS=Homo sapiens OX=9606 GN=ACO2 PE=1 SV=2	1.5215e+07	7.37242e+06	7.24185e+06	2.62204e+07	1.97344e+07	2.11763e+07	3.20994e+07	1.9895e+07	2.52676e+07	2.34397e+07
821.463	1.16124	B	A	0.239855	13.8686	P17540	REVENVAITALEGLK		Creatine kinase S-type, mitochondrial OS=Homo sapiens OX=9606 GN=CKMT2 PE=1 SV=2	1.58118e+07	1.25903e+07	1.48995e+07	1.68071e+07	1.81983e+07	1.5278e+07	1.39914e+07	1.28271e+07	1.36604e+07	1.73839e+07
464.93	1.21862	B	A	0.58664	45.134	Q16795	FIHVSHLNANIK		NADH dehydrogenase [ubiquinone] 1 alpha subcomplex subunit 9, mitochondrial OS=Homo sapiens OX=9606 GN=NDUFA9 PE=1 SV=2	5.48608e+06	5.97742e+06	2.19748e+06	4.55638e+06	7.20525e+06	4.88595e+06	5.2516e+06	4.21457e+06	5.35381e+06	7.0976e+06
497.272	3.63361	A	C	0.181558	90.9464	Q8WZ42	ITNYVVER		Titin OS=Homo sapiens OX=9606 GN=TTN PE=1 SV=4	2.59553e+06	1.17378e+07	5.69437e+06	2.29675e+06	6.25033e+06	9.97088e+06	784751	3.40177e+06	50019.2	3.11254e+06
682.84	1.28689	A	B	0.526158	36.7843	P09972	GILAADESVGSMAK	[12] Oxidation (M)	Fructose-bisphosphate aldolase C OS=Homo sapiens OX=9606 GN=ALDOC PE=1 SV=2	2.41304e+07	1.7411e+07	1.29887e+07	2.01176e+07	1.08905e+07	1.13654e+07	1.72834e+07	1.4272e+07	2.62234e+07	1.41489e+07
431.739	1.56276	C	B	0.266698	42.0067	P55084	LMLDLNK	[2] Oxidation (M)	Trifunctional enzyme subunit beta, mitochondrial OS=Homo sapiens OX=9606 GN=HADHB PE=1 SV=3	5.90522e+06	4.57615e+06	4.16824e+06	5.14852e+06	3.47844e+06	2.97157e+06	4.05974e+06	9.76687e+06	5.14489e+06	5.19608e+06
692.857	1.83396	A	C	0.12165	36.3944	Q14896	EGQPLAGEEVSIR		Myosin-binding protein C, cardiac-type OS=Homo sapiens OX=9606 GN=MYBPC3 PE=1 SV=4	1.20709e+07	2.08909e+07	1.22254e+07	8.03222e+06	1.30289e+07	1.17707e+07	4.42486e+06	1.14355e+07	7.5188e+06	9.473e+06
723.677	4.3252	A	C	0.00536685	53.3683	P09493	GTEDELDKYSEALKDAQEK		Tropomyosin alpha-1 chain OS=Homo sapiens OX=9606 GN=TPM1 PE=1 SV=2	2.08449e+07	4.58479e+07	3.3666e+07	8.70038e+06	7.67036e+06	1.90685e+07	4.87762e+06	7.58932e+06	8.98514e+06	9.48565e+06
784.073	1.09946	B	A	0.801945	27.549	P22695	AVAFQNPQTHVIENLHAAAYR		Cytochrome b-c1 complex subunit 2, mitochondrial OS=Homo sapiens OX=9606 GN=UQCRC2 PE=1 SV=3	2.27829e+07	1.92234e+07	2.62913e+07	2.79916e+07	2.41622e+07	2.29363e+07	2.99386e+07	1.6455e+07	1.93661e+07	2.74519e+07
887.912	2.06706	A	B	0.374437	70.4166	P06753	AISEELDHALNDMTSI	[13] Oxidation (M)	Tropomyosin alpha-3 chain OS=Homo sapiens OX=9606 GN=TPM3 PE=1 SV=2	5.08908e+07	1.21647e+07	2.24235e+07	1.71126e+07	8.84139e+06	1.53991e+07	3.65449e+07	2.12002e+07	2.16962e+07	1.23246e+07
799.693	1.50025	B	A	0.0162834	16.6921	P19404	DTPENNPDTPFDFTPENYKR		NADH dehydrogenase [ubiquinone] flavoprotein 2, mitochondrial OS=Homo sapiens OX=9606 GN=NDUFV2 PE=1 SV=2	1.81281e+07	1.9135e+07	1.37894e+07	2.4326e+07	2.81452e+07	2.41205e+07	2.61307e+07	2.23588e+07	2.14846e+07	3.01347e+07
538.651	1.14675	B	A	0.42885	15.8498	O96000	AFDLIVDRPVTLVR		NADH dehydrogenase [ubiquinone] 1 beta subcomplex subunit 10 OS=Homo sapiens OX=9606 GN=NDUFB10 PE=1 SV=3	4.26091e+06	5.48582e+06	5.09975e+06	4.91134e+06	6.20125e+06	5.91258e+06	4.29588e+06	4.95877e+06	4.6739e+06	6.13747e+06
426.787	1.29763	A	B	0.226718	23.2321	P36957	GLVVPVIR		Dihydrolipoyllysine-residue succinyltransferase component of 2-oxoglutarate dehydrogenase complex, mitochondrial OS=Homo sapiens OX=9606 GN=DLST PE=1 SV=4	1.0175e+07	7.37857e+06	1.06715e+07	9.18857e+06	6.14015e+06	6.42251e+06	8.63021e+06	9.55084e+06	8.58688e+06	7.47135e+06
630.832	1.04875	A	C	0.878653	27.961	Q16134	ALNEGGFQSIPK		Electron transfer flavoprotein-ubiquinone oxidoreductase, mitochondrial OS=Homo sapiens OX=9606 GN=ETFDH PE=1 SV=2	1.24094e+07	1.56868e+07	1.26818e+07	1.23895e+07	1.2912e+07	1.48733e+07	9.96122e+06	1.82328e+07	1.1707e+07	1.19426e+07
608.636	1.19309	A	B	0.651238	37.0954	Q16891	GIEQAVQSHAVAEEEAR		MICOS complex subunit MIC60 OS=Homo sapiens OX=9606 GN=IMMT PE=1 SV=1	1.21984e+07	1.7207e+07	1.28316e+07	6.85219e+06	1.51678e+07	1.33814e+07	8.0317e+06	1.20018e+07	1.50519e+07	1.26292e+07
1336.34	1.6405	C	A	0.325651	52.738	Q14896	VIEAEKAEPMLAPAPAPAEATGAPGEAPAPAAELGESAPSPK	[10] Oxidation (M)	Myosin-binding protein C, cardiac-type OS=Homo sapiens OX=9606 GN=MYBPC3 PE=1 SV=4	6.36889e+07	3.07034e+07	4.51722e+07	7.80563e+07	7.63379e+07	2.31564e+07	6.84297e+07	6.69571e+07	1.02056e+08	6.78305e+07
509.948	1.46004	C	B	0.639885	76.6392	Q16891	VVSQYHELVVQAR		MICOS complex subunit MIC60 OS=Homo sapiens OX=9606 GN=IMMT PE=1 SV=1	1.34676e+07	1.29916e+07	1.05999e+06	8.85583e+06	1.18983e+07	2.08164e+06	9.94155e+06	6.76024e+06	1.42682e+07	1.3485e+07
498.808	1.05998	B	C	0.94548	26.9733	Q16851	LVEIAQVPK		UTP--glucose-1-phosphate uridylyltransferase OS=Homo sapiens OX=9606 GN=UGP2 PE=1 SV=5	4.92066e+06	7.11631e+06	4.57444e+06	7.3038e+06	4.65324e+06	4.75277e+06	5.40646e+06	3.77324e+06	5.8985e+06	5.94075e+06
764.059	1.29227	A	C	0.142838	21.4635	P08559	MVNSNLASVEELKEIDVEVR	[1] Oxidation (M)	Pyruvate dehydrogenase E1 component subunit alpha, somatic form, mitochondrial OS=Homo sapiens OX=9606 GN=PDHA1 PE=1 SV=3	2.18259e+07	1.98192e+07	1.87467e+07	1.22562e+07	1.89527e+07	1.70787e+07	1.83549e+07	1.36815e+07	1.66371e+07	1.36373e+07
966.5	4.59393	C	A	0.000944289	43.3034	O75947	LAALPENPPAIDWAYYK		ATP synthase subunit d, mitochondrial OS=Homo sapiens OX=9606 GN=ATP5PD PE=1 SV=3	1.62609e+07	1.02471e+07	6.76681e+06	6.28161e+07	5.13591e+07	3.00527e+07	6.50144e+07	4.08639e+07	4.79527e+07	4.99849e+07
585.828	1.03536	B	A	0.982033	37.9752	P18206	ELTPQVVSAAR		Vinculin OS=Homo sapiens OX=9606 GN=VCL PE=1 SV=4	9.27281e+06	1.33357e+07	1.077e+07	1.39531e+07	9.37463e+06	1.12309e+07	9.51716e+06	1.77773e+07	7.84004e+06	1.08438e+07
604.814	1.14404	B	A	0.542205	18.2947	P19367	LVDEYSLNAGK		Hexokinase-1 OS=Homo sapiens OX=9606 GN=HK1 PE=1 SV=3	9.00455e+06	8.62007e+06	6.30661e+06	1.03539e+07	8.1512e+06	8.87324e+06	9.04027e+06	7.072e+06	9.73753e+06	8.86077e+06
780.062	1.83231	A	C	0.660984	87.6355	P25705	EVAAFAQFGSDLDAATQQLLSR		ATP synthase subunit alpha, mitochondrial OS=Homo sapiens OX=9606 GN=ATP5F1A PE=1 SV=1	7.60626e+07	3.09349e+07	2.58418e+07	3.80991e+07	7.70705e+07	6.25131e+06	1.86887e+07	1.04637e+07	2.70984e+07	4.04137e+07
617.316	1.21847	A	C	0.376826	22.9475	P11021	DAGTIAGLNVMR	[11] Oxidation (M)	Endoplasmic reticulum chaperone BiP OS=Homo sapiens OX=9606 GN=HSPA5 PE=1 SV=2	9.30846e+06	9.35142e+06	1.25982e+07	1.10672e+07	7.0481e+06	8.49586e+06	8.26743e+06	7.02982e+06	9.31436e+06	9.59318e+06
593.334	1.27859	A	B	0.556069	43.343	P35232	DLQNVNITLR		Prohibitin OS=Homo sapiens OX=9606 GN=PHB PE=1 SV=1	1.23153e+07	1.08803e+07	1.27018e+07	9.5274e+06	9.38009e+06	9.16821e+06	9.28375e+06	1.82238e+07	7.08996e+06	1.0241e+07
532.311	1.32547	A	C	0.534874	67.3469	P07954	SKEFAQIIK		Fumarate hydratase, mitochondrial OS=Homo sapiens OX=9606 GN=FH PE=1 SV=3	2.15617e+07	1.77176e+07	1.33517e+07	1.7244e+07	1.88738e+07	1.63397e+07	1.71849e+07	1.62621e+07	19512.9	1.94766e+07
466.937	2.7873	A	C	0.15412	61.1349	Q8WZ42	VSAENIVGIGKPSK		Titin OS=Homo sapiens OX=9606 GN=TTN PE=1 SV=4	5.70766e+06	1.53883e+07	1.97151e+07	5.50653e+06	8.43201e+06	1.68446e+07	1.47276e+06	7.99463e+06	3.39126e+06	6.66374e+06
734.881	31.3853	A	C	4.57241e-06	49.3576	P12883	KALQEAHQQALDDLQAEEDKVNTLTK		Myosin-7 OS=Homo sapiens OX=9606 GN=MYH7 PE=1 SV=5	6.08438e+07	7.87987e+07	8.62428e+07	2.6467e+06	3.37115e+06	6.52882e+06	1.81978e+06	3.24899e+06	2.46682e+06	2.06062e+06
643.38	1.29117	A	C	0.140399	23.0039	P30048	GLFIIDPNGVIK		Thioredoxin-dependent peroxide reductase, mitochondrial OS=Homo sapiens OX=9606 GN=PRDX3 PE=1 SV=3	1.12317e+07	1.41131e+07	1.78361e+07	1.19009e+07	1.04566e+07	1.2248e+07	1.0121e+07	1.14159e+07	1.06237e+07	1.24302e+07
485.607	1.94753	C	A	0.00352519	21.8026	P08574	GLLSSLDHTSIRR		Cytochrome c1, heme protein, mitochondrial OS=Homo sapiens OX=9606 GN=CYC1 PE=1 SV=3	6.93474e+06	5.37588e+06	5.61152e+06	9.5752e+06	9.83296e+06	1.18757e+07	1.50838e+07	8.97029e+06	1.12319e+07	1.12525e+07
504.762	4.68503	C	A	5.28046e-05	29.0099	P49748	IFGSEAAWK		Very long-chain specific acyl-CoA dehydrogenase, mitochondrial OS=Homo sapiens OX=9606 GN=ACADVL PE=1 SV=1	2.42635e+06	1.34534e+06	1.82834e+06	1.04094e+07	7.28746e+06	8.10585e+06	7.39536e+06	9.66937e+06	1.02908e+07	7.62613e+06
558.306	1.49573	A	C	0.357024	57.4694	Q16134	GIATNDVGIQK		Electron transfer flavoprotein-ubiquinone oxidoreductase, mitochondrial OS=Homo sapiens OX=9606 GN=ETFDH PE=1 SV=2	8.00677e+06	7.07808e+06	4.9061e+06	5.92795e+06	6.83586e+06	6.40913e+06	4.77954e+06	4.80421e+06	1.01901e+06	7.21771e+06
532.78	1.30819	C	A	0.189551	23.9662	P28331	FEAPLFNAR		NADH-ubiquinone oxidoreductase 75 kDa subunit, mitochondrial OS=Homo sapiens OX=9606 GN=NDUFS1 PE=1 SV=3	7.05197e+06	8.31552e+06	5.07533e+06	7.37306e+06	1.00852e+07	8.55712e+06	8.10233e+06	7.62463e+06	8.99911e+06	1.09313e+07
486.28	1.0714	C	A	0.941942	31.7621	Q6YN16	DGANIVIAAK		Hydroxysteroid dehydrogenase-like protein 2 OS=Homo sapiens OX=9606 GN=HSDL2 PE=1 SV=1	1.1434e+07	7.77376e+06	6.21917e+06	8.95254e+06	7.21969e+06	9.42079e+06	8.21538e+06	1.33657e+07	7.38407e+06	7.35795e+06
505.921	5.02742	A	C	0.00150962	63.7685	A5A3E0	IWHHTFYNELR		POTE ankyrin domain family member F OS=Homo sapiens OX=9606 GN=POTEF PE=1 SV=2	1.62178e+07	2.27361e+07	1.90664e+07	2.78693e+06	4.06997e+06	9.25552e+06	3.16194e+06	4.76425e+06	4.1438e+06	3.31767e+06
861.978	69.8292	A	C	1.00864e-05	66.03	P12883	VQLLHSQNTSLINQK		Myosin-7 OS=Homo sapiens OX=9606 GN=MYH7 PE=1 SV=5	5.94618e+07	7.26174e+07	6.44092e+07	739181	616332	1.54504e+06	454367	1.84464e+06	675177	777607
512.77	1.34287	C	B	0.299934	26.8633	P19367	FLLSESGSGK		Hexokinase-1 OS=Homo sapiens OX=9606 GN=HK1 PE=1 SV=3	6.82698e+06	7.82378e+06	4.62737e+06	7.37539e+06	6.18743e+06	4.22209e+06	6.69254e+06	1.04894e+07	7.50243e+06	7.15948e+06
475.769	3.02871	A	C	0.222507	74.117	Q8WZ42	ITGYIVER		Titin OS=Homo sapiens OX=9606 GN=TTN PE=1 SV=4	4.32383e+06	2.25451e+07	1.74199e+07	4.6735e+06	1.03528e+07	2.27245e+07	1.07052e+06	9.39121e+06	3.09835e+06	5.93728e+06
384.228	1.29285	B	C	0.962155	99.4361	P18669	VLIAAHGNSLR		Phosphoglycerate mutase 1 OS=Homo sapiens OX=9606 GN=PGAM1 PE=1 SV=2	5.70463e+06	8.56995e+06	445377	342963	1.08987e+07	6.43482e+06	3.85536e+06	3.36519e+06	124109	1.08854e+07
507.271	1.15054	A	C	0.585333	23.3226	P49448	ALASLMTYK	[6] Oxidation (M)	Glutamate dehydrogenase 2, mitochondrial OS=Homo sapiens OX=9606 GN=GLUD2 PE=1 SV=2	8.32441e+06	6.5096e+06	5.54942e+06	6.31168e+06	8.52726e+06	5.47079e+06	7.26171e+06	5.28925e+06	5.54656e+06	5.52424e+06
417.877	1.39022	B	A	0.311925	32.0291	P11142	MVNHFIAEFK	[1] Oxidation (M)	Heat shock cognate 71 kDa protein OS=Homo sapiens OX=9606 GN=HSPA8 PE=1 SV=1	6.35587e+06	5.05334e+06	5.31196e+06	9.23677e+06	6.53824e+06	7.47106e+06	9.51575e+06	4.50076e+06	7.27911e+06	5.72347e+06
960.052	1.53173	C	A	0.156289	29.4594	P06576	VLDSGAPIKIPVGPETLGR		ATP synthase subunit beta, mitochondrial OS=Homo sapiens OX=9606 GN=ATP5F1B PE=1 SV=3	2.81634e+07	1.97353e+07	1.72747e+07	3.08892e+07	3.69966e+07	1.99679e+07	3.86053e+07	2.42546e+07	3.73512e+07	3.2893e+07
658.006	1.33917	C	A	0.436886	50.4166	P06744	SNTPILVDGKDVMPEVNK	[13] Oxidation (M)	Glucose-6-phosphate isomerase OS=Homo sapiens OX=9606 GN=GPI PE=1 SV=4	1.70352e+07	6.30229e+06	9.47356e+06	8.01765e+06	1.30038e+07	1.35403e+07	1.19872e+07	1.10523e+07	1.81876e+07	1.73592e+07
730.891	1.43224	C	B	0.370258	37.4998	Q86TD4	VTFVDTPGIIENR		Sarcalumenin OS=Homo sapiens OX=9606 GN=SRL PE=2 SV=2	7.84862e+06	9.80111e+06	9.37327e+06	5.97937e+06	8.98208e+06	8.6293e+06	1.29557e+07	8.23821e+06	1.64343e+07	7.42181e+06
409.198	1.58121	C	A	0.185809	44.5145	Q16795	FLNSFASMHR	[8] Oxidation (M)	NADH dehydrogenase [ubiquinone] 1 alpha subcomplex subunit 9, mitochondrial OS=Homo sapiens OX=9606 GN=NDUFA9 PE=1 SV=2	4.27615e+06	4.45894e+06	1.69233e+06	4.81782e+06	6.30077e+06	4.2779e+06	4.89908e+06	4.00132e+06	6.21648e+06	6.86704e+06
549.639	1.45781	C	A	0.0425698	18.3983	P10809	VGEVIVTKDDAMLLK	[12] Oxidation (M)	60 kDa heat shock protein, mitochondrial OS=Homo sapiens OX=9606 GN=HSPD1 PE=1 SV=2	8.43936e+06	5.96862e+06	8.32265e+06	1.06452e+07	1.16463e+07	9.37084e+06	1.17402e+07	8.50726e+06	1.25669e+07	1.13682e+07
515.811	2.25031	A	C	0.00105832	19.784	Q9Y277	LTLSALIDGK		Voltage-dependent anion-selective channel protein 3 OS=Homo sapiens OX=9606 GN=VDAC3 PE=1 SV=1	7.60554e+06	9.33953e+06	8.305e+06	4.32221e+06	6.46923e+06	5.69112e+06	3.47546e+06	4.30323e+06	4.16645e+06	3.01583e+06
567.314	1.11757	C	B	0.760923	47.3886	Q16795	QPVYVVDVSK		NADH dehydrogenase [ubiquinone] 1 alpha subcomplex subunit 9, mitochondrial OS=Homo sapiens OX=9606 GN=NDUFA9 PE=1 SV=2	1.12558e+07	1.21632e+07	4.19528e+06	8.09052e+06	1.24748e+07	6.94733e+06	8.80357e+06	1.08981e+07	9.59592e+06	1.16989e+07
559.814	1.80527	C	B	0.168891	41.7282	P00387	GPSGLLVYQGK		NADH-cytochrome b5 reductase 3 OS=Homo sapiens OX=9606 GN=CYB5R3 PE=1 SV=3	9.99528e+06	1.02008e+07	4.21875e+06	9.51353e+06	7.88282e+06	3.91729e+06	1.01682e+07	1.46035e+07	1.70733e+07	9.45743e+06
862.114	1.33992	C	B	0.101325	20.7639	Q99497	EGPYDVVVLPGGNLGAQNLSESAAVK		Protein/nucleic acid deglycase DJ-1 OS=Homo sapiens OX=9606 GN=PARK7 PE=1 SV=2	2.70576e+07	2.17513e+07	3.08254e+07	2.90876e+07	1.92793e+07	2.74006e+07	3.70021e+07	3.7482e+07	2.9906e+07	3.09732e+07
423.988	75.9	A	C	1.98326e-05	96.9824	P12883	GKLTYTQQLEDLKR		Myosin-7 OS=Homo sapiens OX=9606 GN=MYH7 PE=1 SV=5	2.11747e+07	2.82572e+07	2.09104e+07	243048	276029	1.24928e+06	296120	355130	283133	301319
955.486	1.55972	A	C	0.093464	30.2928	P22695	ATAAPAGAPPQPQDLEFTK		Cytochrome b-c1 complex subunit 2, mitochondrial OS=Homo sapiens OX=9606 GN=UQCRC2 PE=1 SV=3	7.31881e+07	6.68388e+07	5.95476e+07	4.54034e+07	4.75246e+07	4.01417e+07	4.81071e+07	2.33068e+07	5.00217e+07	4.91717e+07
1136.57	1.19989	A	B	0.733645	29.2164	P04075	GVVPLAGTNGETTTQGLDGLSER		Fructose-bisphosphate aldolase A OS=Homo sapiens OX=9606 GN=ALDOA PE=1 SV=2	4.05034e+07	2.7172e+07	3.18485e+07	2.91005e+07	2.33454e+07	3.04985e+07	3.42347e+07	1.74875e+07	3.63578e+07	3.5942e+07
623.277	1.46319	A	B	0.573272	91.7739	P55084	DFMYVSQDPK	[3] Oxidation (M)	Trifunctional enzyme subunit beta, mitochondrial OS=Homo sapiens OX=9606 GN=HADHB PE=1 SV=3	3.15892e+07	1.00491e+07	2.9498e+07	3.33753e+07	7.93718e+06	7.30471e+06	1.6759e+07	2.2686e+07	2.77593e+07	1.17609e+07
582.314	1.34476	B	C	0.661265	47.5129	P04792	LFDQAFGLPR		Heat shock protein beta-1 OS=Homo sapiens OX=9606 GN=HSPB1 PE=1 SV=2	5.42835e+06	1.18204e+07	7.22487e+06	1.16269e+07	9.21465e+06	3.94914e+06	3.97601e+06	5.5543e+06	5.88e+06	9.16976e+06
593.311	1.22329	C	A	0.484327	25.541	P21397	IFFAGTETATK		Amine oxidase [flavin-containing] A OS=Homo sapiens OX=9606 GN=MAOA PE=1 SV=1	7.53139e+06	1.10522e+07	7.05624e+06	1.20588e+07	7.55018e+06	8.60288e+06	1.09386e+07	1.08049e+07	7.95118e+06	1.21253e+07
622.375	5.42703	C	A	0.0044222	63.7726	P00846	LITTQQWLIK		ATP synthase subunit a OS=Homo sapiens OX=9606 GN=MT-ATP6 PE=1 SV=1	4.24609e+06	2.64052e+06	925406	9.47212e+06	1.57316e+07	7.97042e+06	1.6305e+07	1.32347e+07	1.77767e+07	9.21161e+06
390.197	1.14778	C	B	0.827094	30.4053	P47985	VPDFSEYRR		Cytochrome b-c1 complex subunit Rieske, mitochondrial OS=Homo sapiens OX=9606 GN=UQCRFS1 PE=1 SV=2	4.81998e+06	5.54308e+06	4.1325e+06	5.21829e+06	4.13601e+06	5.09259e+06	6.77814e+06	3.25084e+06	6.81482e+06	5.2654e+06
817.362	1.12124	C	B	0.957149	41.2189	P55809	MVSSYVGENAEFER	[1] Oxidation (M)	Succinyl-CoA:3-ketoacid coenzyme A transferase 1, mitochondrial OS=Homo sapiens OX=9606 GN=OXCT1 PE=1 SV=1	1.20261e+07	1.4661e+07	1.1652e+07	1.08383e+07	1.70955e+07	9.38505e+06	1.51332e+07	7.18713e+06	2.10077e+07	1.24632e+07
383.876	2.26442	A	B	0.00575358	28.8427	P25705	GYLDKLEPSK		ATP synthase subunit alpha, mitochondrial OS=Homo sapiens OX=9606 GN=ATP5F1A PE=1 SV=1	1.05693e+07	5.82375e+06	8.2936e+06	3.85501e+06	3.39981e+06	3.64715e+06	4.88341e+06	2.84604e+06	4.27057e+06	4.07395e+06
393.547	3.53231	A	C	0.000894742	34.0016	P20674	RLNDFASTVR		Cytochrome c oxidase subunit 5A, mitochondrial OS=Homo sapiens OX=9606 GN=COX5A PE=1 SV=2	6.95691e+06	7.25885e+06	5.98907e+06	4.31168e+06	7.6229e+06	7.92072e+06	1.95903e+06	1.72153e+06	1.19362e+06	2.75249e+06
696.356	17.0573	A	C	1.18394e-05	52.7306	P12883	VKLEQQVDDLEGSLEQEK		Myosin-7 OS=Homo sapiens OX=9606 GN=MYH7 PE=1 SV=5	4.88142e+07	7.02477e+07	7.6328e+07	3.61375e+06	4.0763e+06	8.87091e+06	3.27032e+06	4.10663e+06	3.67707e+06	4.2192e+06
496.939	5.55878	B	A	0.00030339	29.429	P04075	GILAADESTGSIAKR		Fructose-bisphosphate aldolase A OS=Homo sapiens OX=9606 GN=ALDOA PE=1 SV=2	2.5729e+06	2.09286e+06	1.75191e+06	1.0572e+07	9.9632e+06	1.51392e+07	8.83095e+06	4.77945e+06	1.0409e+07	9.17963e+06
410.738	1.55991	A	B	0.366054	39.1157	P08237	VGIFTGAR		ATP-dependent 6-phosphofructokinase, muscle type OS=Homo sapiens OX=9606 GN=PFKM PE=1 SV=2	8.46773e+06	6.63374e+06	3.63001e+06	3.21828e+06	4.21925e+06	4.5705e+06	4.34096e+06	2.10669e+06	4.7864e+06	5.53619e+06
1063.54	1.24379	B	C	0.560943	40.3971	P47985	NAVTQFVSSMSASADVLALAK	[10] Oxidation (M)	Cytochrome b-c1 complex subunit Rieske, mitochondrial OS=Homo sapiens OX=9606 GN=UQCRFS1 PE=1 SV=2	3.27167e+07	3.433e+07	2.80519e+07	3.04955e+07	4.30023e+07	3.23206e+07	3.29217e+07	1.27193e+07	2.81117e+07	3.96842e+07
348.881	1.12714	A	C	0.648622	25.9127	P00558	LTLDKLDVK		Phosphoglycerate kinase 1 OS=Homo sapiens OX=9606 GN=PGK1 PE=1 SV=3	3.6327e+06	3.34782e+06	2.98366e+06	2.27912e+06	3.08643e+06	3.87549e+06	2.83627e+06	2.53256e+06	3.07935e+06	3.33879e+06
471.588	5.60351	C	A	0.000103733	37.2619	Q99798	VAEKEGWPLDIR		Aconitate hydratase, mitochondrial OS=Homo sapiens OX=9606 GN=ACO2 PE=1 SV=2	5.86486e+06	2.71067e+06	4.1403e+06	2.70625e+07	1.61622e+07	1.72046e+07	2.40957e+07	2.41608e+07	2.54611e+07	2.12868e+07
451.771	1.15845	A	B	0.866947	33.2265	P11177	DFLIPIGK		Pyruvate dehydrogenase E1 component subunit beta, mitochondrial OS=Homo sapiens OX=9606 GN=PDHB PE=1 SV=3	6.78339e+06	5.56658e+06	3.61516e+06	3.15495e+06	5.7929e+06	4.8336e+06	6.01822e+06	3.95122e+06	6.67281e+06	3.20435e+06
1004.07	1.34168	C	A	0.386113	34.5435	P40939	TVLGTPEVLLGALPGAGGTQR		Trifunctional enzyme subunit alpha, mitochondrial OS=Homo sapiens OX=9606 GN=HADHA PE=1 SV=2	2.3163e+07	2.48865e+07	2.32209e+07	3.13796e+07	2.81851e+07	2.22419e+07	2.52605e+07	4.79231e+07	2.41681e+07	3.01441e+07
792.714	1.64828	C	A	0.000476441	13.5013	Q99798	VAMQDATAQMAMLQFISSGLSK	[3] Oxidation (M)|[10] Oxidation (M)|[12] Oxidation (M)	Aconitate hydratase, mitochondrial OS=Homo sapiens OX=9606 GN=ACO2 PE=1 SV=2	2.9406e+07	2.73179e+07	3.32654e+07	4.52493e+07	3.7518e+07	3.50928e+07	4.96322e+07	4.85966e+07	4.94061e+07	5.01355e+07
838.93	1.22336	A	B	0.793556	51.7509	P18859	FEDPKFEVIEKPQA		ATP synthase-coupling factor 6, mitochondrial OS=Homo sapiens OX=9606 GN=ATP5PF PE=1 SV=1	3.76559e+07	2.56379e+07	1.17777e+07	2.22351e+07	2.87543e+07	1.03755e+07	2.52369e+07	1.76121e+07	2.55111e+07	2.73856e+07
629.794	2.08972	A	C	0.0201489	27.9096	Q14896	MIEGVVYEMR	[1] Oxidation (M)|[9] Oxidation (M)	Myosin-binding protein C, cardiac-type OS=Homo sapiens OX=9606 GN=MYBPC3 PE=1 SV=4	1.09373e+07	1.79682e+07	1.28385e+07	7.59267e+06	1.05231e+07	8.54635e+06	4.18808e+06	8.64366e+06	6.58589e+06	7.21689e+06
1010.53	1.05961	B	C	0.970568	43.8697	P60174	ELASQPDVDGFLVGGASLKPEFVDIINAK		Triosephosphate isomerase OS=Homo sapiens OX=9606 GN=TPI1 PE=1 SV=3	5.08861e+07	3.99083e+07	4.33945e+07	6.67265e+07	4.49277e+07	2.63958e+07	4.04688e+07	2.69185e+07	5.82237e+07	4.81013e+07
846.425	1.16235	A	B	0.504906	16.3027	P04075	FSHEEIAMATVTALR	[8] Oxidation (M)	Fructose-bisphosphate aldolase A OS=Homo sapiens OX=9606 GN=ALDOA PE=1 SV=2	3.57593e+07	2.58691e+07	3.21188e+07	2.94708e+07	2.38597e+07	2.73227e+07	2.77011e+07	2.25635e+07	3.37701e+07	2.85236e+07
612.791	2.35883	B	A	0.0183473	33.1033	P63316	SEEELSDLFR		Troponin C, slow skeletal and cardiac muscles OS=Homo sapiens OX=9606 GN=TNNC1 PE=1 SV=1	3.53333e+06	4.44437e+06	5.62959e+06	8.26498e+06	9.07001e+06	1.47622e+07	4.62103e+06	6.47055e+06	7.40994e+06	8.37439e+06
471.784	1.06985	C	B	0.915544	27.2578	P19367	ITPELLTR		Hexokinase-1 OS=Homo sapiens OX=9606 GN=HK1 PE=1 SV=3	4.21799e+06	3.78037e+06	3.33377e+06	4.79146e+06	3.29307e+06	2.90013e+06	4.04545e+06	2.74855e+06	4.89007e+06	3.98512e+06
566.301	1.32099	C	B	0.966737	61.3896	P15259	ELKPTKPMQFLGDEETVRK	[8] Oxidation (M)	Phosphoglycerate mutase 2 OS=Homo sapiens OX=9606 GN=PGAM2 PE=1 SV=3	3.54667e+07	8.00646e+06	2.39008e+07	2.22291e+07	1.82634e+07	1.13967e+07	3.22594e+07	5.66126e+06	3.11006e+07	2.23721e+07
562.311	1.37902	C	A	0.414816	51.8768	P42765	TPFGAYGGLLK		3-ketoacyl-CoA thiolase, mitochondrial OS=Homo sapiens OX=9606 GN=ACAA2 PE=1 SV=2	7.06791e+06	2.53912e+06	8.58647e+06	7.12327e+06	8.20318e+06	6.09365e+06	7.19068e+06	1.17209e+07	7.34447e+06	7.19615e+06
542.018	1.10005	A	B	0.886269	27.6496	P22695	VTSEELHYFVQNHFTSAR		Cytochrome b-c1 complex subunit 2, mitochondrial OS=Homo sapiens OX=9606 GN=UQCRC2 PE=1 SV=3	1.2262e+07	9.48248e+06	1.47333e+07	1.16006e+07	1.21692e+07	9.39049e+06	1.22577e+07	7.3292e+06	1.11097e+07	1.49281e+07
472.792	1.24716	B	A	0.422483	26.3682	P46976	GALVLGSSLK		Glycogenin-1 OS=Homo sapiens OX=9606 GN=GYG1 PE=1 SV=4	3.56443e+06	3.17534e+06	3.2685e+06	4.74838e+06	3.7169e+06	4.01667e+06	4.59866e+06	2.665e+06	3.88734e+06	5.15633e+06
657.873	1.15776	B	C	0.751698	35.2863	P18206	QVATALQNLQTK		Vinculin OS=Homo sapiens OX=9606 GN=VCL PE=1 SV=4	5.21852e+06	7.65896e+06	8.837e+06	1.03993e+07	6.30859e+06	8.15622e+06	5.19438e+06	1.03665e+07	5.08422e+06	7.9897e+06
573.94	28.2205	A	C	0.0019414	68.9725	P12883	EDQVMQQNPPKFDK	[5] Oxidation (M)	Myosin-7 OS=Homo sapiens OX=9606 GN=MYH7 PE=1 SV=5	5.23249e+07	7.64535e+07	7.80345e+07	5.34187e+06	3.99244e+06	5.40857e+06	1.98931e+06	3.52346e+06	265619	3.99291e+06
432.91	1.97962	B	A	0.0241293	30.2582	P99999	TGPNLHGLFGRK		Cytochrome c OS=Homo sapiens OX=9606 GN=CYCS PE=1 SV=2	7.85337e+06	6.48625e+06	7.52388e+06	1.34564e+07	1.50936e+07	1.47315e+07	1.46418e+07	7.22512e+06	1.27872e+07	1.58782e+07
1063.07	1.10859	B	A	0.871552	24.3032	P30084	AQFAQPEILIGTIPGAGGTQR		Enoyl-CoA hydratase, mitochondrial OS=Homo sapiens OX=9606 GN=ECHS1 PE=1 SV=4	2.3638e+07	2.26598e+07	2.02182e+07	3.10772e+07	2.33357e+07	1.93259e+07	2.41256e+07	1.55707e+07	2.38066e+07	2.83935e+07
548.976	1.94824	B	A	0.0981078	51.103	P09493	SKQLEDELVSLQKK		Tropomyosin alpha-1 chain OS=Homo sapiens OX=9606 GN=TPM1 PE=1 SV=2	2.62589e+06	3.4821e+06	2.98331e+06	3.89784e+06	4.44041e+06	9.37377e+06	3.48327e+06	4.90167e+06	4.33562e+06	3.65093e+06
709.053	1.06953	C	A	0.878327	18.5005	P30084	AQFAQPEILIGTIPGAGGTQR		Enoyl-CoA hydratase, mitochondrial OS=Homo sapiens OX=9606 GN=ECHS1 PE=1 SV=4	1.16308e+07	1.19677e+07	1.17733e+07	1.37311e+07	1.15628e+07	1.039e+07	1.36409e+07	9.12634e+06	1.40801e+07	1.35941e+07
781.384	1.49358	A	B	0.776709	117.25	P55084	DNGIRPSSLEQMAK	[12] Oxidation (M)	Trifunctional enzyme subunit beta, mitochondrial OS=Homo sapiens OX=9606 GN=HADHB PE=1 SV=3	5.16555e+07	6.51585e+06	7.67265e+06	1.62054e+07	1.71947e+07	1.06845e+07	2.66179e+07	9.08058e+06	2.62481e+07	2.31917e+07
762.912	15.6501	A	C	0.000399517	53.6708	P08590	AAPAPAPPPEPERPK		Myosin light chain 3 OS=Homo sapiens OX=9606 GN=MYL3 PE=1 SV=3	6.7391e+07	1.07452e+08	1.44574e+08	1.07404e+07	1.39038e+07	2.85879e+07	2.91627e+06	8.27081e+06	8.78294e+06	7.24323e+06
395.745	1.22476	A	C	0.717218	69.3214	P42765	GVFVVAAK		3-ketoacyl-CoA thiolase, mitochondrial OS=Homo sapiens OX=9606 GN=ACAA2 PE=1 SV=2	5.88754e+06	2.44419e+06	8.73289e+06	4.92934e+06	7.03491e+06	4.81391e+06	4.36154e+06	8.99802e+06	1.2349e+06	3.98297e+06
520.322	1.39984	B	C	0.633856	83.9466	P24752	RLNVTPLAR		Acetyl-CoA acetyltransferase, mitochondrial OS=Homo sapiens OX=9606 GN=ACAT1 PE=1 SV=1	1.15318e+07	9.58582e+06	1.04598e+06	1.07417e+06	1.37631e+07	7.85368e+06	6.38069e+06	6.73204e+06	86.8775	8.50004e+06
454.266	1.28034	C	B	0.38789	23.3226	P31947	NLLSVAYK		14-3-3 protein sigma OS=Homo sapiens OX=9606 GN=SFN PE=1 SV=1	4.98882e+06	5.8541e+06	4.09243e+06	4.53889e+06	4.92302e+06	4.03151e+06	6.22941e+06	6.03203e+06	6.94217e+06	3.83133e+06
700.839	1.98838	A	C	0.0366427	37.494	P21796	LTFDSSFSPNTGK		Voltage-dependent anion-selective channel protein 1 OS=Homo sapiens OX=9606 GN=VDAC1 PE=1 SV=2	1.93624e+07	2.88039e+07	2.71525e+07	1.23466e+07	2.03925e+07	2.73547e+07	1.19322e+07	1.51822e+07	1.38404e+07	9.55123e+06
821.74	1.56735	C	A	0.175555	50.4649	P11216	VIPAADLSQQISTAGTEASGTGNMK	[24] Oxidation (M)	Glycogen phosphorylase, brain form OS=Homo sapiens OX=9606 GN=PYGB PE=1 SV=5	1.52645e+07	1.24368e+07	1.81085e+07	3.37506e+07	1.48832e+07	1.5345e+07	2.31298e+07	2.27282e+07	2.12793e+07	2.85962e+07
975.477	1.17678	A	C	0.182353	13.4819	P30086	GNDISSGTVLSDYVGSGPPK		Phosphatidylethanolamine-binding protein 1 OS=Homo sapiens OX=9606 GN=PEBP1 PE=1 SV=3	3.1022e+07	3.01082e+07	3.22448e+07	3.05902e+07	2.54019e+07	2.84149e+07	2.57027e+07	2.17287e+07	2.9608e+07	2.87574e+07
553.311	1.1987	B	C	0.6692	34.8762	P18206	SLGEISALTSK		Vinculin OS=Homo sapiens OX=9606 GN=VCL PE=1 SV=4	4.71488e+06	7.86241e+06	8.83566e+06	1.0497e+07	7.03719e+06	7.39487e+06	6.1566e+06	1.02923e+07	4.56652e+06	6.71358e+06
527.527	52.7336	A	C	0.000576735	123.97	P12883	LKNAYEESLEHLETFKR		Myosin-7 OS=Homo sapiens OX=9606 GN=MYH7 PE=1 SV=5	2.36883e+07	3.18866e+07	3.03901e+07	514275	342198	3.65093e+06	323877	846425	728543	274724
487.964	1.0836	C	B	0.783298	18.3946	Q99798	IHPVDKLTIQGLK		Aconitate hydratase, mitochondrial OS=Homo sapiens OX=9606 GN=ACO2 PE=1 SV=2	9.09389e+06	8.43455e+06	8.57842e+06	9.40043e+06	8.02241e+06	7.2504e+06	9.03535e+06	7.03908e+06	8.56021e+06	1.10133e+07
552.032	1.05323	A	B	0.95958	32.7746	P07195	LKGEMMDLQHGSLFLQTPK	[5] Oxidation (M)|[6] Oxidation (M)	L-lactate dehydrogenase B chain OS=Homo sapiens OX=9606 GN=LDHB PE=1 SV=2	1.06969e+07	8.20519e+06	1.51292e+07	1.2062e+07	6.77662e+06	1.34728e+07	1.24088e+07	8.96362e+06	1.12727e+07	1.07355e+07
705.366	1.27179	C	A	0.8157	49.3337	P35609	LNKDDPIGNINLAMEIAEK	[14] Oxidation (M)	Alpha-actinin-2 OS=Homo sapiens OX=9606 GN=ACTN2 PE=1 SV=1	9.98264e+06	1.90752e+07	1.57724e+07	9.04643e+06	2.19672e+07	1.59068e+07	1.14385e+07	3.16558e+07	1.23702e+07	2.05551e+07
864.45	2.01932	A	C	0.0525107	55.9482	P09493	IQLVEEELDRAQER		Tropomyosin alpha-1 chain OS=Homo sapiens OX=9606 GN=TPM1 PE=1 SV=2	2.05127e+07	2.45116e+07	2.42683e+07	1.35567e+07	1.36777e+07	3.31088e+07	9.4055e+06	1.41834e+07	8.69226e+06	1.34718e+07
700.38	5.70464	A	C	0.000202852	37.663	P09493	RIQLVEEELDR		Tropomyosin alpha-1 chain OS=Homo sapiens OX=9606 GN=TPM1 PE=1 SV=2	2.20091e+07	3.57849e+07	2.77707e+07	7.56365e+06	6.79114e+06	1.31125e+07	3.60694e+06	5.8362e+06	5.06183e+06	5.49389e+06
467.256	5.48725	A	C	0.00198857	61.3068	P09493	RIQLVEEELDR		Tropomyosin alpha-1 chain OS=Homo sapiens OX=9606 GN=TPM1 PE=1 SV=2	1.38385e+07	2.16432e+07	1.85982e+07	4.22604e+06	4.14383e+06	1.10629e+07	2.25561e+06	4.55216e+06	2.60503e+06	3.72794e+06
462.287	1.9375	A	B	0.165697	49.5544	Q13423	SAPLLLPGR		NAD(P) transhydrogenase, mitochondrial OS=Homo sapiens OX=9606 GN=NNT PE=1 SV=3	1.26617e+07	1.04359e+07	8.90405e+06	4.7116e+06	7.76297e+06	4.04242e+06	1.06365e+07	3.18573e+06	8.71462e+06	4.95983e+06
492.269	1.25527	A	C	0.545407	37.8232	P49821	IFTNLYGR		NADH dehydrogenase [ubiquinone] flavoprotein 1, mitochondrial OS=Homo sapiens OX=9606 GN=NDUFV1 PE=1 SV=4	5.84888e+06	8.1805e+06	3.70905e+06	4.99053e+06	6.95839e+06	5.40727e+06	4.13007e+06	3.87758e+06	4.03561e+06	6.79828e+06
580.982	22.1135	A	C	2.66788e-05	61.2473	P12883	ILNPAAIPEGQFIDSR		Myosin-7 OS=Homo sapiens OX=9606 GN=MYH7 PE=1 SV=5	2.74415e+07	4.04193e+07	2.89867e+07	1.71519e+06	1.55446e+06	4.31225e+06	989851	1.90899e+06	1.4709e+06	1.46968e+06
927.488	1.18154	B	C	0.83753	36.5019	Q99798	NDANPETHAFVTSPEIVTALAIAGTLK		Aconitate hydratase, mitochondrial OS=Homo sapiens OX=9606 GN=ACO2 PE=1 SV=2	1.36817e+08	7.4522e+07	1.17383e+08	1.44807e+08	1.30406e+08	6.66491e+07	8.6742e+07	8.25665e+07	8.96998e+07	1.26774e+08
423.904	1.09953	C	B	0.977622	65.5119	P06732	HPKFEEILTR		Creatine kinase M-type OS=Homo sapiens OX=9606 GN=CKM PE=1 SV=2	1.01535e+07	3.50459e+06	3.68598e+06	3.79103e+06	7.12144e+06	5.04104e+06	6.12818e+06	2.73563e+06	7.16587e+06	7.35874e+06
481.917	1.56346	C	A	0.0990032	24.768	P36871	LYIDSYEKDVAK		Phosphoglucomutase-1 OS=Homo sapiens OX=9606 GN=PGM1 PE=1 SV=3	2.83659e+06	2.60579e+06	2.63267e+06	4.64999e+06	2.82523e+06	4.33216e+06	5.23809e+06	2.88652e+06	4.77339e+06	3.93539e+06
589.001	1.50777	A	B	0.086906	27.5674	P14618	KGVNLPGAAVDLPAVSEK		Pyruvate kinase PKM OS=Homo sapiens OX=9606 GN=PKM PE=1 SV=4	2.12791e+07	1.63746e+07	1.67941e+07	1.41592e+07	1.02261e+07	1.17262e+07	1.39511e+07	1.05452e+07	9.40076e+06	1.7184e+07
476.753	1.15895	A	B	0.785905	35.0563	P27338	ELGLETYK		Amine oxidase [flavin-containing] B OS=Homo sapiens OX=9606 GN=MAOB PE=1 SV=3	3.40064e+06	4.85078e+06	3.38476e+06	3.61819e+06	3.36248e+06	3.05958e+06	3.22698e+06	2.41137e+06	3.36297e+06	5.37631e+06
882.436	23.0546	A	C	4.83858e-07	25.8349	P12883	LELDDVTSNMEQIIK	[10] Oxidation (M)	Myosin-7 OS=Homo sapiens OX=9606 GN=MYH7 PE=1 SV=5	6.49464e+07	8.99619e+07	7.85893e+07	4.31969e+06	4.23568e+06	3.25561e+06	2.37001e+06	2.98523e+06	3.80805e+06	4.34076e+06
760.009	5.79292	A	C	0.00740546	59.59	P68133	DLYANNVMSGGTTMYPGIADR	[8] Oxidation (M)|[14] Oxidation (M)	Actin, alpha skeletal muscle OS=Homo sapiens OX=9606 GN=ACTA1 PE=1 SV=1	1.74998e+07	6.88644e+07	4.29329e+07	7.5403e+06	1.05653e+07	1.68008e+07	9.85695e+06	7.40382e+06	7.72873e+06	4.77025e+06
609.322	1.23115	A	C	0.33516	20.9178	P19404	NSDSILEAIQK		NADH dehydrogenase [ubiquinone] flavoprotein 2, mitochondrial OS=Homo sapiens OX=9606 GN=NDUFV2 PE=1 SV=2	7.94979e+06	1.15513e+07	8.45718e+06	6.66972e+06	9.11583e+06	7.70292e+06	6.80352e+06	6.42631e+06	7.71537e+06	9.33356e+06
634.332	1.89999	C	B	0.344841	53.1237	P00568	ATEPVIAFYEK		Adenylate kinase isoenzyme 1 OS=Homo sapiens OX=9606 GN=AK1 PE=1 SV=3	1.18157e+07	6.94976e+06	5.66834e+06	4.71792e+06	6.53338e+06	7.84022e+06	1.64087e+07	5.46749e+06	1.86574e+07	7.83127e+06
815.863	1.27109	B	A	0.816174	46.1894	P13804	GTSFDAAATSGGSASSEK		Electron transfer flavoprotein subunit alpha, mitochondrial OS=Homo sapiens OX=9606 GN=ETFA PE=1 SV=1	2.74033e+07	2.18279e+07	9.76577e+06	1.59191e+07	3.0274e+07	2.8797e+07	2.77508e+07	2.56542e+07	8.09218e+06	3.35951e+07
704.851	1.36201	A	B	0.558304	49.3738	P16615	IGIFGQDEDVTSK		Sarcoplasmic/endoplasmic reticulum calcium ATPase 2 OS=Homo sapiens OX=9606 GN=ATP2A2 PE=1 SV=1	1.40106e+07	9.38017e+06	1.26909e+07	3.8452e+06	1.19308e+07	1.07155e+07	8.08582e+06	9.65524e+06	1.67179e+07	6.36131e+06
557.335	1.04964	B	A	0.932297	46.1313	P46976	RPELGVTLTK		Glycogenin-1 OS=Homo sapiens OX=9606 GN=GYG1 PE=1 SV=4	1.60702e+07	1.2148e+07	1.15457e+07	1.80527e+07	1.16651e+07	1.20198e+07	1.46277e+07	7.89625e+06	9.44997e+06	2.15904e+07
394.736	1.43133	A	C	0.664763	83.9042	Q13423	APVLFNK		NAD(P) transhydrogenase, mitochondrial OS=Homo sapiens OX=9606 GN=NNT PE=1 SV=3	9.28936e+06	8.86321e+06	2.592e+06	2.59047e+06	1.16584e+07	3.5568e+06	7.72601e+06	3.89716e+06	139688	7.56135e+06
445.262	2.85576	A	B	0.0310994	46.1132	P01009	LVDKFLEDVKK		Alpha-1-antitrypsin OS=Homo sapiens OX=9606 GN=SERPINA1 PE=1 SV=3	5.85285e+06	4.71536e+06	4.90886e+06	2.68977e+06	1.6949e+06	1.03492e+06	4.61974e+06	5.53864e+06	4.59366e+06	1.85697e+06
595.312	1.67037	A	C	0.365461	48.5725	P04792	VSLDVNHFAPDELTVK		Heat shock protein beta-1 OS=Homo sapiens OX=9606 GN=HSPB1 PE=1 SV=2	7.26622e+06	2.09955e+07	1.45882e+07	7.93382e+06	8.7104e+06	1.34466e+07	5.83338e+06	1.47277e+07	6.47973e+06	7.16325e+06
946.475	1.68357	A	C	0.517411	68.2734	P35609	SSIQITGALEDQMNQLK	[13] Oxidation (M)	Alpha-actinin-2 OS=Homo sapiens OX=9606 GN=ACTN2 PE=1 SV=1	1.39303e+07	3.26127e+07	3.31377e+07	8.51916e+06	2.42021e+07	4.28906e+07	8.99058e+06	2.34099e+07	9.5389e+06	2.11651e+07
556.281	1.30098	C	B	0.240883	21.6203	P07355	QDIAFAYQR		Annexin A2 OS=Homo sapiens OX=9606 GN=ANXA2 PE=1 SV=2	5.70563e+06	4.37582e+06	4.37557e+06	5.5894e+06	3.9706e+06	3.86251e+06	4.33419e+06	7.02178e+06	6.14824e+06	5.7791e+06
646.318	1.23305	A	C	0.0465843	12.9099	Q16134	NLSIYDGPEQR		Electron transfer flavoprotein-ubiquinone oxidoreductase, mitochondrial OS=Homo sapiens OX=9606 GN=ETFDH PE=1 SV=2	1.35926e+07	1.40557e+07	1.1998e+07	1.31148e+07	1.10397e+07	1.43111e+07	1.00745e+07	1.00182e+07	1.1411e+07	1.1367e+07
640.996	1.58542	A	B	0.636399	68.9673	P48735	LNEHFLNTTDFLDTIK		Isocitrate dehydrogenase [NADP], mitochondrial OS=Homo sapiens OX=9606 GN=IDH2 PE=1 SV=2	2.10345e+07	7.72646e+06	8.48759e+06	4.65538e+06	1.19671e+07	6.87201e+06	1.82642e+07	4.07981e+06	8.884e+06	5.63452e+06
534.277	1.99447	A	B	0.619069	56.3547	P15259	ELKPTKPMQFLGDEETVR	[8] Oxidation (M)	Phosphoglycerate mutase 2 OS=Homo sapiens OX=9606 GN=PGAM2 PE=1 SV=3	3.06378e+07	7.89985e+06	2.31468e+07	1.27052e+07	1.01919e+07	8.03067e+06	2.14461e+07	3.4185e+06	1.84369e+07	1.69117e+07
607.374	1.11881	C	B	0.33578	10.4492	P35232	VLPSITTEILK		Prohibitin OS=Homo sapiens OX=9606 GN=PHB PE=1 SV=1	1.20965e+07	1.06824e+07	1.02833e+07	9.57799e+06	1.13223e+07	1.11811e+07	1.07715e+07	1.11319e+07	1.24658e+07	1.3488e+07
715.374	1.12506	C	B	0.934061	36.68	Q13423	GITHIGYTDLPSR		NAD(P) transhydrogenase, mitochondrial OS=Homo sapiens OX=9606 GN=NNT PE=1 SV=3	1.59541e+07	1.12517e+07	8.00336e+06	1.28847e+07	1.41256e+07	7.37334e+06	1.81268e+07	7.15467e+06	1.13236e+07	1.49728e+07
629.844	1.9444	A	C	0.28918	61.6231	Q14315	AFGPGLEGGLVNK		Filamin-C OS=Homo sapiens OX=9606 GN=FLNC PE=1 SV=3	4.37666e+06	1.86798e+07	1.17659e+07	7.71914e+06	9.11807e+06	1.4755e+07	3.52072e+06	1.00913e+07	3.22369e+06	7.04306e+06
936.502	1.02092	C	A	0.954642	27.0945	Q16891	TSSAETPTIPLGSAVEAIK		MICOS complex subunit MIC60 OS=Homo sapiens OX=9606 GN=IMMT PE=1 SV=1	1.55111e+07	2.70618e+07	2.44e+07	1.71296e+07	2.63793e+07	2.45401e+07	2.14976e+07	2.37969e+07	2.35586e+07	2.23119e+07
507.278	1.46122	A	C	0.517483	49.6318	P16615	KAEIGIAMGSGTAVAK	[8] Oxidation (M)	Sarcoplasmic/endoplasmic reticulum calcium ATPase 2 OS=Homo sapiens OX=9606 GN=ATP2A2 PE=1 SV=1	1.85304e+07	9.71164e+06	1.55375e+07	5.78021e+06	1.78171e+07	1.30371e+07	1.2667e+07	9.52563e+06	6.24954e+06	1.15059e+07
614.65	1.59148	B	C	0.171707	41.872	P10606	GASGTREDPNLVPSISNK		Cytochrome c oxidase subunit 5B, mitochondrial OS=Homo sapiens OX=9606 GN=COX5B PE=1 SV=2	1.65429e+07	1.89194e+07	1.21091e+07	1.48872e+07	2.35145e+07	2.2406e+07	8.97875e+06	1.24376e+07	2.03715e+07	9.15659e+06
474.908	2.07163	C	B	0.242386	57.9544	P04080	VHVGDEDFVHLR		Cystatin-B OS=Homo sapiens OX=9606 GN=CSTB PE=1 SV=2	3.10577e+06	1.54e+06	1.00516e+06	2.38315e+06	1.79e+06	987813	5.69633e+06	1.7599e+06	4.64895e+06	2.15026e+06
597.336	1.24164	A	C	0.867268	73.7781	O14558	ASAPLPGLSAPGR		Heat shock protein beta-6 OS=Homo sapiens OX=9606 GN=HSPB6 PE=1 SV=2	6.32482e+06	1.60485e+07	6.3129e+06	1.60866e+07	6.5622e+06	3.7081e+06	1.1278e+07	4.73002e+06	1.18644e+07	2.9322e+06
681.375	1.1725	C	B	0.296445	20.9455	P38646	AQFEGIVTDLIR		Stress-70 protein, mitochondrial OS=Homo sapiens OX=9606 GN=HSPA9 PE=1 SV=2	8.57693e+06	5.66362e+06	6.79531e+06	6.62881e+06	7.07903e+06	5.77882e+06	7.58599e+06	7.87457e+06	7.23124e+06	7.77234e+06
557.348	1.14166	A	C	0.0363057	5.77346	P38117	EKVDLVLLGK		Electron transfer flavoprotein subunit beta OS=Homo sapiens OX=9606 GN=ETFB PE=1 SV=3	5.60687e+06	5.39793e+06	5.00052e+06	4.93311e+06	4.80123e+06	5.1903e+06	4.66947e+06	4.32927e+06	4.75519e+06	4.93847e+06
784.889	1.13883	C	B	0.460238	20.1158	P38646	QAVTNPNNTFYATK		Stress-70 protein, mitochondrial OS=Homo sapiens OX=9606 GN=HSPA9 PE=1 SV=2	1.01223e+07	7.28618e+06	7.23504e+06	8.05271e+06	8.99249e+06	7.49441e+06	8.14066e+06	8.44985e+06	1.13387e+07	9.33258e+06
653.595	1.42516	A	C	0.361107	70.1367	P04406	VIHDNFGIVEGLMTTVHAITATQK	[13] Oxidation (M)	Glyceraldehyde-3-phosphate dehydrogenase OS=Homo sapiens OX=9606 GN=GAPDH PE=1 SV=3	2.85104e+07	2.18243e+07	3.02829e+07	3.23796e+07	2.97504e+07	1.62258e+07	1.01482e+07	8.37032e+06	1.96565e+07	3.72482e+07
408.745	1.56357	A	C	0.327098	43.1344	P05091	VTLELGGK		Aldehyde dehydrogenase, mitochondrial OS=Homo sapiens OX=9606 GN=ALDH2 PE=1 SV=2	5.73345e+06	2.82712e+06	4.0897e+06	5.37105e+06	4.13134e+06	2.3398e+06	2.30897e+06	1.34595e+06	4.10129e+06	3.03127e+06
543.304	1.56125	A	B	0.0574253	24.3716	P30041	LPFPIIDDR		Peroxiredoxin-6 OS=Homo sapiens OX=9606 GN=PRDX6 PE=1 SV=3	8.99756e+06	7.97451e+06	9.0972e+06	6.29305e+06	5.83666e+06	4.56803e+06	5.15657e+06	6.13387e+06	7.41017e+06	9.07015e+06
514.967	1.23195	C	B	0.343457	26.536	P60174	KQSLGELIGTLNAAK		Triosephosphate isomerase OS=Homo sapiens OX=9606 GN=TPI1 PE=1 SV=3	6.8849e+06	3.98848e+06	6.15214e+06	6.20209e+06	5.18759e+06	4.37171e+06	6.80803e+06	6.336e+06	5.79629e+06	6.94927e+06
685.334	2.97625	A	C	0.157281	65.1934	Q8WZ42	TIDTTAEQTSFR		Titin OS=Homo sapiens OX=9606 GN=TTN PE=1 SV=4	3.32717e+06	1.30046e+07	9.95704e+06	3.51868e+06	5.48175e+06	1.22208e+07	757035	4.73966e+06	1.92182e+06	4.35861e+06
604.291	11.192	B	A	0.00040317	57.0468	P10916	EAFTIMDQNRDGFIDKNDLR	[6] Oxidation (M)	Myosin regulatory light chain 2, ventricular/cardiac muscle isoform OS=Homo sapiens OX=9606 GN=MYL2 PE=1 SV=3	1.46873e+06	2.06882e+06	2.17733e+06	1.11927e+07	1.7958e+07	3.48105e+07	9.34484e+06	2.04638e+07	1.77662e+07	1.08032e+07
773.4	28.0942	A	C	8.70727e-06	47.9047	P12883	LLSSLDIDHNQYK		Myosin-7 OS=Homo sapiens OX=9606 GN=MYH7 PE=1 SV=5	6.53529e+07	7.95922e+07	6.40177e+07	2.58763e+06	3.61863e+06	6.50292e+06	1.45854e+06	2.73041e+06	2.79908e+06	2.92922e+06
670.812	1.38084	C	B	0.268881	45.0128	P08758	GTVTDFPGFDER		Annexin A5 OS=Homo sapiens OX=9606 GN=ANXA5 PE=1 SV=2	1.21055e+07	1.28355e+07	8.47648e+06	1.43407e+07	8.52897e+06	5.90437e+06	1.2862e+07	1.58973e+07	1.15989e+07	1.26184e+07
615.639	1.60453	C	B	0.1567	35.8547	P07355	LSLEGDHSTPPSAYGSVK		Annexin A2 OS=Homo sapiens OX=9606 GN=ANXA2 PE=1 SV=2	1.71911e+07	1.41039e+07	1.05447e+07	1.2231e+07	1.21396e+07	1.08892e+07	1.24115e+07	2.83887e+07	1.74065e+07	1.7227e+07
709.392	1.3088	C	A	0.365251	35.3845	P09211	ALPGQLKPFETLLSQNQGGK		Glutathione S-transferase P OS=Homo sapiens OX=9606 GN=GSTP1 PE=1 SV=2	1.77316e+07	1.32719e+07	2.18346e+07	2.73576e+07	1.38281e+07	1.77881e+07	2.55678e+07	2.58243e+07	1.84771e+07	2.23368e+07
573.804	1.19467	A	C	0.788021	41.6954	P09622	IDVSIEAASGGK		Dihydrolipoyl dehydrogenase, mitochondrial OS=Homo sapiens OX=9606 GN=DLD PE=1 SV=2	8.94413e+06	6.42313e+06	4.13741e+06	5.15224e+06	6.82281e+06	5.01484e+06	6.43618e+06	2.43555e+06	7.75106e+06	5.14572e+06
567.294	1.02444	A	C	0.976803	24.0189	Q16851	IQRPPEDSIQPYEK		UTP--glucose-1-phosphate uridylyltransferase OS=Homo sapiens OX=9606 GN=UGP2 PE=1 SV=5	1.98154e+07	2.74993e+07	2.10896e+07	2.83823e+07	1.8217e+07	2.11225e+07	2.44732e+07	1.55225e+07	2.09636e+07	2.80709e+07
769.39	1.6606	A	B	0.08345	31.8269	P35609	FAIQDISVEETSAK		Alpha-actinin-2 OS=Homo sapiens OX=9606 GN=ACTN2 PE=1 SV=1	1.32071e+07	2.1059e+07	1.20233e+07	7.43233e+06	1.19153e+07	8.52758e+06	7.48648e+06	1.00651e+07	9.37743e+06	1.25873e+07
555.974	1.28645	A	C	0.28201	22.9996	O43181	LDITTLTGVPEEHIK		NADH dehydrogenase [ubiquinone] iron-sulfur protein 4, mitochondrial OS=Homo sapiens OX=9606 GN=NDUFS4 PE=1 SV=1	7.31016e+06	9.22834e+06	5.81013e+06	6.05534e+06	6.53101e+06	5.30756e+06	6.13558e+06	5.01669e+06	4.57661e+06	7.43427e+06
614.004	1.36855	C	A	0.0632875	18.5512	P28331	ILQDIASGSHPFSQVLK		NADH-ubiquinone oxidoreductase 75 kDa subunit, mitochondrial OS=Homo sapiens OX=9606 GN=NDUFS1 PE=1 SV=3	1.03672e+07	1.25869e+07	8.6862e+06	1.21109e+07	1.45061e+07	1.35638e+07	1.47009e+07	1.22833e+07	1.33937e+07	1.73575e+07
415.243	2.24777	B	A	0.660952	122.701	P05091	LADLIER		Aldehyde dehydrogenase, mitochondrial OS=Homo sapiens OX=9606 GN=ALDH2 PE=1 SV=2	8.01467e+06	8.31643e+06	5.66715e+06	3.18412e+07	5.3459e+06	1.22599e+07	8.59952e+06	1.96067e+06	3.36168e+07	3.73327e+06
613.361	2.20408	A	C	0.0538597	40.3116	Q14896	IPDTIVVVAGNK		Myosin-binding protein C, cardiac-type OS=Homo sapiens OX=9606 GN=MYBPC3 PE=1 SV=4	1.02846e+07	1.71908e+07	1.25966e+07	5.52728e+06	1.18625e+07	7.12711e+06	3.38614e+06	8.63277e+06	6.18776e+06	6.03452e+06
317.862	1.35606	C	B	0.506734	43.3138	P55084	AALTGLLHR		Trifunctional enzyme subunit beta, mitochondrial OS=Homo sapiens OX=9606 GN=HADHB PE=1 SV=3	2.43555e+06	1.29924e+06	2.05785e+06	2.30554e+06	1.11134e+06	1.19693e+06	1.51894e+06	3.18804e+06	1.94785e+06	1.6873e+06
484.287	1.91678	A	B	0.112409	49.3963	P22695	MALIGLGVSHPVLK	[1] Oxidation (M)	Cytochrome b-c1 complex subunit 2, mitochondrial OS=Homo sapiens OX=9606 GN=UQCRC2 PE=1 SV=3	9.34574e+06	7.87952e+06	8.95798e+06	4.82256e+06	4.43932e+06	4.39817e+06	4.49226e+06	1.91258e+06	7.7784e+06	5.51505e+06
454.745	1.54492	A	C	0.0711428	26.0058	Q15124	IIFSDASR		Phosphoglucomutase-like protein 5 OS=Homo sapiens OX=9606 GN=PGM5 PE=1 SV=2	8.22374e+06	1.20135e+07	1.00785e+07	8.36934e+06	6.88904e+06	1.14249e+07	5.29765e+06	8.26893e+06	5.85256e+06	6.74474e+06
538.276	1.31653	C	B	0.493751	38.0192	Q9UIJ7	LIPDDVMTR	[7] Oxidation (M)	GTP:AMP phosphotransferase AK3, mitochondrial OS=Homo sapiens OX=9606 GN=AK3 PE=1 SV=4	1.52997e+07	1.24487e+07	9.06068e+06	1.18011e+07	8.53042e+06	7.89928e+06	8.56786e+06	1.92611e+07	1.10567e+07	1.067e+07
506.937	1.48038	C	A	0.00201463	11.6653	P17540	LFPPSADYPDLRK		Creatine kinase S-type, mitochondrial OS=Homo sapiens OX=9606 GN=CKMT2 PE=1 SV=2	5.38863e+07	4.31808e+07	5.24669e+07	6.52859e+07	7.0663e+07	7.91063e+07	7.83767e+07	6.65545e+07	7.60176e+07	7.42066e+07
616.971	1.25491	B	A	0.508235	31.5624	Q14896	SVEVAAGSPAVFEAETER		Myosin-binding protein C, cardiac-type OS=Homo sapiens OX=9606 GN=MYBPC3 PE=1 SV=4	9.02843e+06	1.05936e+07	8.06979e+06	1.02063e+07	1.32333e+07	1.13112e+07	7.59599e+06	1.26913e+07	7.29343e+06	1.33369e+07
655.353	1.08731	C	A	0.887115	23.1101	Q9NPJ3	TLAFTSVDLTNK		Acyl-coenzyme A thioesterase 13 OS=Homo sapiens OX=9606 GN=ACOT13 PE=1 SV=1	1.03819e+07	6.70879e+06	1.03612e+07	7.70078e+06	1.19882e+07	9.1418e+06	9.3834e+06	7.33031e+06	1.20157e+07	1.10688e+07
851.493	1.16826	A	C	0.519147	20.3947	P24752	TPIGSFLGSLSLLPATK		Acetyl-CoA acetyltransferase, mitochondrial OS=Homo sapiens OX=9606 GN=ACAT1 PE=1 SV=1	6.67159e+07	4.41474e+07	5.51431e+07	6.02584e+07	5.55988e+07	4.28148e+07	4.43265e+07	4.03093e+07	5.15254e+07	5.33012e+07
478.792	1.42078	A	B	0.0698422	17.7161	Q9NPJ3	ITLVSAAPGK		Acyl-coenzyme A thioesterase 13 OS=Homo sapiens OX=9606 GN=ACOT13 PE=1 SV=1	1.43461e+07	1.35994e+07	1.80334e+07	8.748e+06	1.25372e+07	1.10767e+07	1.13274e+07	1.036e+07	1.35928e+07	1.37428e+07
545.949	1.03946	A	C	0.904079	77.1586	Q9NZ45	HNEETGDNVGPLIIK		CDGSH iron-sulfur domain-containing protein 1 OS=Homo sapiens OX=9606 GN=CISD1 PE=1 SV=1	8.04858e+06	4.10635e+06	5.23516e+06	1.00363e+07	5.3157e+06	1.4214e+06	6.20483e+06	1.54162e+06	8.07854e+06	6.4816e+06
851.771	1.79975	B	C	0.55527	67.8953	P35609	NNIDKLEGDHQLIQEALVFDNK		Alpha-actinin-2 OS=Homo sapiens OX=9606 GN=ACTN2 PE=1 SV=1	7.0198e+06	1.84527e+07	1.70254e+07	8.14716e+06	1.87739e+07	3.65951e+07	6.08537e+06	2.00284e+07	5.87032e+06	1.50716e+07
612.65	1.24475	C	B	0.58355	34.0905	P62258	AASDIAMTELPPTHPIR	[7] Oxidation (M)	14-3-3 protein epsilon OS=Homo sapiens OX=9606 GN=YWHAE PE=1 SV=1	1.70567e+07	8.63193e+06	1.70183e+07	1.55093e+07	1.62564e+07	1.01282e+07	1.34782e+07	2.19137e+07	2.09472e+07	1.31906e+07
736.395	1.271	A	B	0.00135522	5.15423	P42126	VLVEPDAGAGVAVMK	[14] Oxidation (M)	Enoyl-CoA delta isomerase 1, mitochondrial OS=Homo sapiens OX=9606 GN=ECI1 PE=1 SV=1	1.15182e+07	1.16437e+07	1.05895e+07	8.96582e+06	9.23313e+06	8.35608e+06	8.71873e+06	8.792e+06	9.43678e+06	9.67117e+06
443.772	1.58826	A	C	0.663922	77.3771	P17174	VGNLTVVGK		Aspartate aminotransferase, cytoplasmic OS=Homo sapiens OX=9606 GN=GOT1 PE=1 SV=3	5.96883e+06	6.56993e+06	1.15549e+06	448670	5.13003e+06	4.6218e+06	3.3692e+06	2.72683e+06	6656.55	5.39355e+06
572.815	1.41907	C	B	0.369868	41.9834	P23528	ASGVAVSDGVIK	[N-term] Acetyl (Protein N-term)	Cofilin-1 OS=Homo sapiens OX=9606 GN=CFL1 PE=1 SV=3	5.6755e+06	4.07573e+06	3.62068e+06	5.38615e+06	4.59182e+06	2.1347e+06	6.57685e+06	4.92625e+06	7.45137e+06	3.96379e+06
563.785	1.92368	C	B	0.473206	75.0315	P02042	LHVDPENFR		Hemoglobin subunit delta OS=Homo sapiens OX=9606 GN=HBD PE=1 SV=2	6.35521e+06	6.40009e+06	7.81347e+06	3.56544e+06	3.15931e+06	6.46537e+06	7.48132e+06	1.74668e+07	6.23663e+06	2.64671e+06
649.326	6.28807	A	C	0.218396	130.38	P17661	MALDVEIATYR	[1] Oxidation (M)	Desmin OS=Homo sapiens OX=9606 GN=DES PE=1 SV=3	4.96352e+06	9.39783e+07	1.38645e+07	8.93647e+06	1.4167e+07	4.93485e+07	3.25783e+06	1.08593e+07	2.94213e+06	6.86038e+06
516.284	2.7767	A	B	0.0761324	73.2954	O95168	TINVYPNFRPTPK		NADH dehydrogenase [ubiquinone] 1 beta subcomplex subunit 4 OS=Homo sapiens OX=9606 GN=NDUFB4 PE=1 SV=3	1.75479e+07	2.91281e+07	2.72365e+07	9.70618e+06	1.49196e+07	1.99302e+06	9.2874e+06	8.15242e+06	9.32091e+06	1.18471e+07
448.265	1.56977	B	C	0.775022	96.5008	P05091	VIQVAAGSSNLKR		Aldehyde dehydrogenase, mitochondrial OS=Homo sapiens OX=9606 GN=ALDH2 PE=1 SV=2	1.09202e+07	1.02425e+07	906058	1.32814e+06	1.02139e+07	1.16302e+07	6.11364e+06	2.23062e+06	290223	1.10477e+07
606.004	1.19206	C	A	0.530975	29.6664	P11021	IINEPTAAAIAYGLDKR		Endoplasmic reticulum chaperone BiP OS=Homo sapiens OX=9606 GN=HSPA5 PE=1 SV=2	7.59981e+06	6.4084e+06	1.11959e+07	1.12937e+07	8.17038e+06	7.2876e+06	1.23218e+07	8.42374e+06	9.86382e+06	9.45047e+06
515.793	1.42028	C	B	0.353952	31.6994	Q15404	EIGELTQLK		Ras suppressor protein 1 OS=Homo sapiens OX=9606 GN=RSU1 PE=1 SV=3	9.71922e+06	9.54571e+06	8.06339e+06	4.73721e+06	8.8134e+06	6.52632e+06	1.09634e+07	1.05727e+07	1.1465e+07	5.01875e+06
719.928	1.16106	C	A	0.857719	69.442	P25705	GIRPAINVGLSVSR		ATP synthase subunit alpha, mitochondrial OS=Homo sapiens OX=9606 GN=ATP5F1A PE=1 SV=1	1.206e+07	6.64719e+06	4.79713e+06	8.88692e+06	1.4885e+07	2.65262e+06	1.11212e+07	5.85505e+06	8.18529e+06	1.12251e+07
561.297	1.29899	A	C	0.259676	23.8811	O75947	AGLVDDFEKK		ATP synthase subunit d, mitochondrial OS=Homo sapiens OX=9606 GN=ATP5PD PE=1 SV=3	1.20343e+07	9.43055e+06	7.44546e+06	7.52925e+06	8.73868e+06	7.45417e+06	7.25998e+06	5.67056e+06	7.65543e+06	9.08872e+06
593.827	1.32579	C	A	0.954227	73.1118	P0DOX5	GPSVFPLAPSSK		Immunoglobulin gamma-1 heavy chain OS=Homo sapiens OX=9606 PE=1 SV=2	1.12524e+07	1.23915e+07	7.62346e+06	1.46211e+07	1.15607e+07	9.07332e+06	1.49477e+07	2.76203e+07	7.56187e+06	5.1422e+06
581.639	132.575	A	C	5.60877e-06	72.8968	P12883	VRELENELEAEQKR		Myosin-7 OS=Homo sapiens OX=9606 GN=MYH7 PE=1 SV=5	5.82257e+07	1.04794e+08	7.44587e+07	767720	673994	2.28883e+06	707499	352357	818983	509526
846.447	3.8298	A	C	0.00255414	48.915	P23297	ELLQTELSGFLDAQK		Protein S100-A1 OS=Homo sapiens OX=9606 GN=S100A1 PE=1 SV=2	3.29035e+07	4.22241e+07	2.69735e+07	1.02772e+07	1.35234e+07	8.02688e+06	6.47694e+06	5.64555e+06	8.21824e+06	1.52054e+07
886.392	1.05475	A	C	0.90952	30.2283	P36871	ADNFEYSDPVDGSISR		Phosphoglucomutase-1 OS=Homo sapiens OX=9606 GN=PGM1 PE=1 SV=3	2.05566e+07	1.56625e+07	1.57695e+07	1.87209e+07	1.31706e+07	1.87344e+07	2.0204e+07	1.05017e+07	2.08457e+07	1.41687e+07
472.254	8.59095	A	C	0.193092	136.556	P12883	LFDNHLGK		Myosin-7 OS=Homo sapiens OX=9606 GN=MYH7 PE=1 SV=5	4.29285e+06	4.05632e+07	2.3968e+06	2.01169e+06	3.24115e+06	3.49391e+06	2.03083e+06	3.09756e+06	234430	1.97092e+06
733.731	1.41843	C	A	0.0449298	16.3526	O95831	VLIVSEDPELPYMRPPLSK	[13] Oxidation (M)	Apoptosis-inducing factor 1, mitochondrial OS=Homo sapiens OX=9606 GN=AIFM1 PE=1 SV=1	1.21617e+07	1.56196e+07	1.47931e+07	1.79955e+07	1.30244e+07	1.49559e+07	2.21879e+07	1.58612e+07	1.99171e+07	2.25525e+07
497.566	2.07133	C	A	0.0517646	35.7156	P05413	LVDSKNFDDYMK	[11] Oxidation (M)	Fatty acid-binding protein, heart OS=Homo sapiens OX=9606 GN=FABP3 PE=1 SV=4	8.91588e+06	5.57743e+06	5.78009e+06	1.64979e+07	9.14105e+06	1.26295e+07	1.69895e+07	1.9427e+07	9.04792e+06	1.05261e+07
564.58	1.49591	B	C	0.0110721	16.5975	P54652	STAGDTHLGGEDFDNR		Heat shock-related 70 kDa protein 2 OS=Homo sapiens OX=9606 GN=HSPA2 PE=1 SV=1	5.696e+06	6.41374e+06	4.96977e+06	5.6502e+06	6.50327e+06	5.71967e+06	4.41046e+06	3.06735e+06	4.519e+06	3.93384e+06
757.368	1.74946	A	B	0.451448	52.2935	P02679	YLQEIYNSNNQK		Fibrinogen gamma chain OS=Homo sapiens OX=9606 GN=FGG PE=1 SV=3	9.67936e+06	2.33772e+07	1.48978e+07	1.46335e+07	5.97525e+06	6.80223e+06	1.79033e+07	2.12905e+07	1.18749e+07	5.16491e+06
735.848	1.247	C	B	0.200469	15.6056	O95831	TGGLEIDSDFGGFR		Apoptosis-inducing factor 1, mitochondrial OS=Homo sapiens OX=9606 GN=AIFM1 PE=1 SV=1	6.90751e+06	9.34746e+06	8.89135e+06	9.08841e+06	6.9727e+06	8.21232e+06	1.06382e+07	7.98127e+06	1.00109e+07	1.17283e+07
600.827	1.97553	A	C	0.340902	63.8725	Q9NX63	VAEELALEQAK		MICOS complex subunit MIC19 OS=Homo sapiens OX=9606 GN=CHCHD3 PE=1 SV=1	5.47349e+06	7.75621e+06	7.6539e+06	3.64983e+06	5.37144e+06	5.17447e+06	3.96744e+06	258436	5.35711e+06	4.51184e+06
572.822	1.10958	B	C	0.735179	23.3853	P11310	TGEYPVPLIR		Medium-chain specific acyl-CoA dehydrogenase, mitochondrial OS=Homo sapiens OX=9606 GN=ACADM PE=1 SV=1	1.5072e+07	1.28838e+07	1.11834e+07	1.06606e+07	1.66137e+07	1.22565e+07	1.24284e+07	8.79685e+06	1.31402e+07	1.31368e+07
834.776	2.1854	B	A	0.0069781	28.2791	P11310	EEIIPVAAEYDKTGEYPVPLIR		Medium-chain specific acyl-CoA dehydrogenase, mitochondrial OS=Homo sapiens OX=9606 GN=ACADM PE=1 SV=1	1.79032e+07	1.18242e+07	1.26878e+07	2.21471e+07	3.96224e+07	3.09244e+07	2.96179e+07	2.13148e+07	2.84916e+07	2.67107e+07
762.96	1.54678	C	A	0.329045	48.0796	Q13423	ILIVGGGVAGLASAGAAK		NAD(P) transhydrogenase, mitochondrial OS=Homo sapiens OX=9606 GN=NNT PE=1 SV=3	1.96089e+07	1.35063e+07	1.06357e+07	1.80795e+07	2.63495e+07	9.17252e+06	2.80097e+07	1.58467e+07	2.62283e+07	2.01461e+07
507.76	1.21351	C	B	0.51616	59.1003	P08758	LYDAYELK		Annexin A5 OS=Homo sapiens OX=9606 GN=ANXA5 PE=1 SV=2	3.87971e+06	2.96243e+06	2.76045e+06	5.18044e+06	2.31519e+06	1.78203e+06	3.55712e+06	3.36205e+06	4.50094e+06	3.59129e+06
925.476	1.89829	C	B	0.486728	108.017	P50461	NFGPTGIGFGGLTQQVEK		Cysteine and glycine-rich protein 3 OS=Homo sapiens OX=9606 GN=CSRP3 PE=1 SV=1	5.00257e+07	7.06933e+06	3.07467e+07	5.39582e+07	1.32963e+07	5.257e+06	7.77349e+07	2.74458e+07	6.1828e+07	1.65217e+07
619.629	1.03719	A	B	0.976744	33.335	P08237	NVLGHMQQGGSPTPFDR	[6] Oxidation (M)	ATP-dependent 6-phosphofructokinase, muscle type OS=Homo sapiens OX=9606 GN=PFKM PE=1 SV=2	1.24522e+07	7.7771e+06	8.01946e+06	6.61977e+06	1.04653e+07	1.01508e+07	9.76711e+06	4.70417e+06	1.12361e+07	1.10723e+07
938.143	13.0438	A	C	0.00355294	97.8678	P12883	DQSPGKGTLEDQIIQANPALEAFGNAK		Myosin-7 OS=Homo sapiens OX=9606 GN=MYH7 PE=1 SV=5	7.32817e+07	9.72493e+07	8.06569e+07	4.83893e+06	5.07841e+06	2.4281e+07	1.97685e+06	1.34375e+07	4.81992e+06	5.44205e+06
494.256	1.30563	B	A	0.173023	20.8747	P11142	ARFEELNADLFR		Heat shock cognate 71 kDa protein OS=Homo sapiens OX=9606 GN=HSPA8 PE=1 SV=1	3.47237e+06	2.83173e+06	3.34451e+06	5.19531e+06	3.85656e+06	3.54566e+06	4.12184e+06	3.16231e+06	4.04927e+06	4.48916e+06
634.793	5.79161	B	C	0.150757	110.958	P17661	NISEAEEWYK		Desmin OS=Homo sapiens OX=9606 GN=DES PE=1 SV=3	554309	6.52139e+06	1.56107e+06	3.65904e+06	7.77967e+06	3.24608e+07	630451	5.821e+06	988377	2.66664e+06
568.283	2.77708	C	A	0.0810139	55.2712	P06732	HKTDLNHENLKGGDDLDPNYVLSSR		Creatine kinase M-type OS=Homo sapiens OX=9606 GN=CKM PE=1 SV=2	7.77497e+06	3.30262e+06	5.17878e+06	8.15504e+06	1.70751e+07	1.25328e+07	1.39535e+07	6.21051e+06	2.62958e+07	1.37339e+07
507.795	1.43528	C	A	0.175332	28.3156	P33121	LLLEGVENK		Long-chain-fatty-acid--CoA ligase 1 OS=Homo sapiens OX=9606 GN=ACSL1 PE=1 SV=1	4.5626e+06	4.40893e+06	4.61126e+06	3.85887e+06	5.8565e+06	5.6093e+06	5.31777e+06	6.58783e+06	9.06388e+06	5.02402e+06
499.275	1.12673	C	A	0.875346	85.472	Q9UIJ7	HLSSGDLLR		GTP:AMP phosphotransferase AK3, mitochondrial OS=Homo sapiens OX=9606 GN=AK3 PE=1 SV=4	3.16589e+06	5.22697e+06	297237	435263	4.89886e+06	3.84754e+06	2.76061e+06	4.705e+06	7102.04	5.58245e+06
802.707	5.84687	A	C	0.00571718	53.9687	P68133	KDLYANNVMSGGTTMYPGIADR	[9] Oxidation (M)|[15] Oxidation (M)	Actin, alpha skeletal muscle OS=Homo sapiens OX=9606 GN=ACTA1 PE=1 SV=1	2.06163e+07	6.75286e+07	4.23587e+07	8.6509e+06	1.02796e+07	1.469e+07	6.11729e+06	7.0893e+06	1.27313e+07	3.82245e+06
784.372	1.46639	C	A	0.0370132	20.9038	Q99798	VAMSHFEPNEYIHYDLLEK	[3] Oxidation (M)	Aconitate hydratase, mitochondrial OS=Homo sapiens OX=9606 GN=ACO2 PE=1 SV=2	2.37081e+07	1.8965e+07	2.25474e+07	3.21055e+07	2.80136e+07	2.0941e+07	3.20621e+07	2.97844e+07	2.86875e+07	3.69838e+07
645.645	1.05324	B	A	0.845505	17.8731	P27338	ENVLVETLNHEMYEAK	[12] Oxidation (M)	Amine oxidase [flavin-containing] B OS=Homo sapiens OX=9606 GN=MAOB PE=1 SV=3	9.85487e+06	1.40773e+07	1.30621e+07	1.33819e+07	1.28155e+07	1.27663e+07	1.27262e+07	1.0232e+07	1.15127e+07	1.5092e+07
431.559	1.42665	C	B	0.594005	52.0778	P36542	THSDQFLVAFK		ATP synthase subunit gamma, mitochondrial OS=Homo sapiens OX=9606 GN=ATP5F1C PE=1 SV=1	6.68931e+06	3.83113e+06	2.55545e+06	3.75397e+06	5.27818e+06	1.60342e+06	6.83592e+06	2.55432e+06	5.4765e+06	5.36417e+06
359.2	2.42563	B	A	0.0112424	35.7331	P99999	HKTGPNLHGLFGR		Cytochrome c OS=Homo sapiens OX=9606 GN=CYCS PE=1 SV=2	2.69509e+06	2.62498e+06	4.73318e+06	7.14978e+06	9.68042e+06	7.55526e+06	6.20637e+06	4.12968e+06	7.80364e+06	7.2716e+06
374.244	4.24157	C	A	0.00194287	45.4099	P25705	VGLKAPGIIPR		ATP synthase subunit alpha, mitochondrial OS=Homo sapiens OX=9606 GN=ATP5F1A PE=1 SV=1	979796	466047	482719	2.5009e+06	2.55886e+06	1.5203e+06	3.49362e+06	1.70218e+06	3.13074e+06	2.5803e+06
618.668	1.32388	C	A	0.0180394	13.2942	Q99623	IGGVQQDTILAEGLHFR		Prohibitin-2 OS=Homo sapiens OX=9606 GN=PHB2 PE=1 SV=2	6.56293e+06	6.01197e+06	7.7747e+06	8.24357e+06	8.29051e+06	7.79118e+06	9.32423e+06	7.74909e+06	9.47457e+06	9.37264e+06
620.097	1.951	C	A	0.00417961	22.0984	P14618	KGVNLPGAAVDLPAVSEKDIQDLK		Pyruvate kinase PKM OS=Homo sapiens OX=9606 GN=PKM PE=1 SV=4	9.13038e+06	6.39709e+06	8.19463e+06	1.64031e+07	1.28692e+07	1.45188e+07	1.55986e+07	1.234e+07	1.36406e+07	2.01298e+07
590.301	1.57993	C	A	0.0813528	25.636	P36542	NASEMIDKLTLTFNR	[5] Oxidation (M)	ATP synthase subunit gamma, mitochondrial OS=Homo sapiens OX=9606 GN=ATP5F1C PE=1 SV=1	1.06593e+07	9.48665e+06	7.84128e+06	1.11983e+07	1.48514e+07	8.92716e+06	1.84671e+07	1.07603e+07	1.41976e+07	1.55319e+07
557.298	1.36574	B	C	0.621503	46.3141	Q9UIJ7	TLPQAEALDR		GTP:AMP phosphotransferase AK3, mitochondrial OS=Homo sapiens OX=9606 GN=AK3 PE=1 SV=4	9.18613e+06	4.06644e+06	8.67956e+06	1.19127e+07	5.0467e+06	7.17972e+06	5.60213e+06	3.92894e+06	9.83406e+06	4.2012e+06
848.436	1.22195	A	B	0.710838	29.9879	P24539	QASIQHIQNAIDTEK		ATP synthase F(0) complex subunit B1, mitochondrial OS=Homo sapiens OX=9606 GN=ATP5PB PE=1 SV=2	1.80932e+07	1.49923e+07	1.07633e+07	1.22102e+07	1.52945e+07	8.37971e+06	1.43057e+07	8.37966e+06	1.38787e+07	1.84202e+07
625.817	8.94903	A	C	0.170034	135.674	P17661	VAELYEEELR		Desmin OS=Homo sapiens OX=9606 GN=DES PE=1 SV=3	1.8509e+06	4.29166e+07	5.49423e+06	2.58064e+06	5.47133e+06	1.93537e+07	581972	4.07115e+06	735449	2.10003e+06
364.257	1.17931	A	B	0.837246	37.8428	Q99497	ALVILAK		Protein/nucleic acid deglycase DJ-1 OS=Homo sapiens OX=9606 GN=PARK7 PE=1 SV=2	4.77012e+06	2.11131e+06	3.75545e+06	3.97137e+06	2.13899e+06	2.90924e+06	3.28669e+06	2.84105e+06	3.55338e+06	2.82112e+06
390.9	1.36032	B	C	0.875128	135.495	Q99798	LNRPLTLSEK		Aconitate hydratase, mitochondrial OS=Homo sapiens OX=9606 GN=ACO2 PE=1 SV=2	1.70566e+06	1.18066e+07	348775	688131	8.00469e+06	7.86057e+06	1.47511e+06	8.72498e+06	704785	5.32013e+06
893.434	47.7847	A	C	3.72464e-06	53.7102	P12883	ELEEISERLEEAGGATSVQIEMNK	[22] Oxidation (M)	Myosin-7 OS=Homo sapiens OX=9606 GN=MYH7 PE=1 SV=5	8.3639e+07	1.31415e+08	1.3507e+08	3.15937e+06	2.54394e+06	6.64288e+06	1.77521e+06	3.15066e+06	2.23424e+06	2.60939e+06
501.764	8.87936	A	C	0.127598	128.498	P17661	ADVDAATLAR		Desmin OS=Homo sapiens OX=9606 GN=DES PE=1 SV=3	912372	1.50513e+07	2.25637e+06	1.24664e+06	2.92015e+06	8.65787e+06	304845	1.60219e+06	25363.7	803544
638.849	1.86917	A	C	0.209374	44.3713	Q14896	NSPTDTILFIR		Myosin-binding protein C, cardiac-type OS=Homo sapiens OX=9606 GN=MYBPC3 PE=1 SV=4	5.87164e+06	1.34653e+07	9.74389e+06	3.67268e+06	8.11557e+06	7.60515e+06	3.19776e+06	8.50881e+06	4.4977e+06	4.53989e+06
584.926	1.04843	B	C	0.895643	58.284	P18206	NPGNQAAYEHFETMK	[14] Oxidation (M)	Vinculin OS=Homo sapiens OX=9606 GN=VCL PE=1 SV=4	1.11456e+07	2.0018e+07	1.65757e+07	2.18245e+07	1.19417e+07	1.39809e+07	9.95761e+06	2.80818e+07	8.92781e+06	1.37549e+07
494.607	1.25798	A	B	0.370488	23.5342	P11142	SQIHDIVLVGGSTR		Heat shock cognate 71 kDa protein OS=Homo sapiens OX=9606 GN=HSPA8 PE=1 SV=1	5.88634e+06	4.24427e+06	5.66264e+06	4.7169e+06	4.5999e+06	3.23765e+06	3.71702e+06	3.92939e+06	5.91734e+06	3.95456e+06
645.334	3.10145	A	C	0.000223939	24.9706	P12883	GSSFQTVSALHR		Myosin-7 OS=Homo sapiens OX=9606 GN=MYH7 PE=1 SV=5	5.25024e+07	7.20378e+07	5.24262e+07	1.82501e+07	2.02181e+07	1.87624e+07	1.57712e+07	1.41344e+07	2.2796e+07	2.33774e+07
611.309	1.96456	C	A	0.0419283	42.4125	P62937	SIYGEKFEDENFILK		Peptidyl-prolyl cis-trans isomerase A OS=Homo sapiens OX=9606 GN=PPIA PE=1 SV=2	8.77184e+06	5.51959e+06	5.33993e+06	7.71194e+06	1.13035e+07	4.62542e+06	1.44192e+07	1.24249e+07	1.44883e+07	1.00903e+07
500.753	3.42301	C	A	0.00615658	41.7399	P02787	YLGEEYVK		Serotransferrin OS=Homo sapiens OX=9606 GN=TF PE=1 SV=3	1.16011e+06	1.24959e+06	1.11659e+06	2.62563e+06	2.77247e+06	2.5978e+06	5.65497e+06	1.94254e+06	5.07534e+06	3.4212e+06
551.325	1.12835	B	A	0.632367	22.7269	P30084	GKNNTVGLIQLNRPK		Enoyl-CoA hydratase, mitochondrial OS=Homo sapiens OX=9606 GN=ECHS1 PE=1 SV=4	8.67849e+06	6.16154e+06	5.81042e+06	8.15322e+06	7.67852e+06	7.46914e+06	7.71656e+06	5.59055e+06	7.94144e+06	8.48785e+06
417.727	1.40844	C	B	0.63291	73.7798	O43920	FGLNIDR		NADH dehydrogenase [ubiquinone] iron-sulfur protein 5 OS=Homo sapiens OX=9606 GN=NDUFS5 PE=1 SV=3	6.17905e+06	6.00404e+06	633986	4.00874e+06	5.46673e+06	687514	4.6079e+06	4.35048e+06	5.75954e+06	4.36729e+06
479.958	2.55943	C	A	0.121651	63.7305	P48735	LVPGWTKPITIGR		Isocitrate dehydrogenase [NADP], mitochondrial OS=Homo sapiens OX=9606 GN=IDH2 PE=1 SV=2	4.56615e+06	1.38348e+06	1.99791e+06	2.87387e+06	6.52143e+06	6.9104e+06	1.07574e+07	3.91883e+06	8.56254e+06	3.88281e+06
915.12	1.41142	B	C	0.0648726	22.9369	P13929	DATNVGDEGGFAPNILENNEALELLK		Beta-enolase OS=Homo sapiens OX=9606 GN=ENO3 PE=1 SV=5	3.17154e+07	3.60531e+07	3.36272e+07	4.01478e+07	2.87025e+07	4.59526e+07	3.09428e+07	2.32296e+07	2.59189e+07	2.836e+07
487.257	1.2999	A	C	0.151559	20.7239	P00505	DDNGKPYVLPSVR		Aspartate aminotransferase, mitochondrial OS=Homo sapiens OX=9606 GN=GOT2 PE=1 SV=3	7.82621e+06	8.4414e+06	7.13313e+06	7.6634e+06	6.06723e+06	6.7478e+06	5.74042e+06	4.38992e+06	6.59927e+06	7.27301e+06
642.843	1.64349	C	B	0.599083	104.163	Q96A26	HETLTSLNLEK		Protein FAM162A OS=Homo sapiens OX=9606 GN=FAM162A PE=1 SV=2	1.0869e+07	4.42774e+06	190137	7.28016e+06	7.1749e+06	154841	8.85236e+06	1.92336e+06	1.01737e+07	1.10657e+07
438.733	1.32173	C	B	0.56585	46.3826	P07858	LPASFDAR		Cathepsin B OS=Homo sapiens OX=9606 GN=CTSB PE=1 SV=3	7.19185e+06	5.80286e+06	5.18968e+06	5.81775e+06	3.15584e+06	5.30115e+06	5.31233e+06	1.05988e+07	4.15056e+06	5.09472e+06
556.325	1.2165	A	B	0.924094	52.8919	Q86TX2	AATLILEPAGR		Acyl-coenzyme A thioesterase 1 OS=Homo sapiens OX=9606 GN=ACOT1 PE=1 SV=1	1.38716e+07	7.35102e+06	4.95373e+06	6.74278e+06	9.39698e+06	5.37799e+06	1.21679e+07	4.49297e+06	9.52243e+06	6.82097e+06
722.353	1.06804	B	C	0.817827	32.3056	P22695	VTSEELHYFVQNHFTSAR		Cytochrome b-c1 complex subunit 2, mitochondrial OS=Homo sapiens OX=9606 GN=UQCRC2 PE=1 SV=3	1.43404e+07	1.20927e+07	1.58462e+07	1.41312e+07	1.52139e+07	1.37487e+07	1.39452e+07	8.78543e+06	1.19319e+07	1.91357e+07
780.918	1.62014	A	C	0.00282504	14.7371	P30086	LYTLVLTDPDAPSR		Phosphatidylethanolamine-binding protein 1 OS=Homo sapiens OX=9606 GN=PEBP1 PE=1 SV=3	1.66208e+07	1.63217e+07	1.79924e+07	1.20519e+07	9.41707e+06	1.07116e+07	1.12554e+07	8.23808e+06	1.07353e+07	1.16894e+07
626.545	1.56411	B	A	0.0697969	24.8144	P21912	WDPDKAGDKPHMQTYEVDLNK	[12] Oxidation (M)	Succinate dehydrogenase [ubiquinone] iron-sulfur subunit, mitochondrial OS=Homo sapiens OX=9606 GN=SDHB PE=1 SV=3	9.62224e+06	9.04749e+06	8.36253e+06	1.29067e+07	1.24357e+07	1.69389e+07	1.52159e+07	8.9259e+06	1.46574e+07	1.06326e+07
468.581	1.17673	C	A	0.676161	32.9669	P38117	GIHVEVPPAEAER		Electron transfer flavoprotein subunit beta OS=Homo sapiens OX=9606 GN=ETFB PE=1 SV=3	1.73752e+07	8.82185e+06	1.639e+07	2.24538e+07	1.3014e+07	1.39656e+07	1.81942e+07	1.27315e+07	2.02226e+07	1.56699e+07
811.92	1.31817	B	C	0.772798	49.748	P14406	LFQEDDEIPLYLK		Cytochrome c oxidase subunit 7A2, mitochondrial OS=Homo sapiens OX=9606 GN=COX7A2 PE=1 SV=1	1.23791e+07	1.65184e+07	7.9602e+06	1.37248e+07	1.95312e+07	6.40614e+06	8.56882e+06	1.13037e+07	1.13076e+07	8.93834e+06
386.75	2.25489	A	B	0.00121837	19.82	Q99798	LTIQGLK		Aconitate hydratase, mitochondrial OS=Homo sapiens OX=9606 GN=ACO2 PE=1 SV=2	4.65133e+06	3.14342e+06	4.38408e+06	2.13252e+06	1.79865e+06	1.46991e+06	1.81593e+06	1.88222e+06	2.15099e+06	2.33803e+06
496.264	1.86677	A	C	0.0681805	42.0707	O14958	LEVQAFER		Calsequestrin-2 OS=Homo sapiens OX=9606 GN=CASQ2 PE=1 SV=2	3.17487e+06	3.97482e+06	5.44119e+06	3.01861e+06	2.26309e+06	2.83626e+06	1.91746e+06	1.4124e+06	3.60465e+06	2.05848e+06
496.919	2.24646	A	C	0.0252628	54.7653	P07951	ATDAEADVASLNRR		Tropomyosin beta chain OS=Homo sapiens OX=9606 GN=TPM2 PE=1 SV=1	2.30932e+07	2.4998e+07	2.23545e+07	1.29827e+07	9.87741e+06	2.69472e+07	1.21227e+07	1.09223e+07	1.03502e+07	8.41637e+06
793.713	1.42573	C	A	0.160526	24.6746	P24752	EEVKEAYMGNVLQGGEGQAPTR	[8] Oxidation (M)	Acetyl-CoA acetyltransferase, mitochondrial OS=Homo sapiens OX=9606 GN=ACAT1 PE=1 SV=1	1.53845e+07	1.12957e+07	1.17273e+07	1.78017e+07	1.33539e+07	1.25091e+07	1.66263e+07	1.87819e+07	2.41554e+07	1.34479e+07
649.823	1.86605	A	B	0.0252767	26.0703	Q13011	YQETFNVIER		Delta(3,5)-Delta(2,4)-dienoyl-CoA isomerase, mitochondrial OS=Homo sapiens OX=9606 GN=ECH1 PE=1 SV=2	1.18645e+07	6.95087e+06	9.45829e+06	5.9666e+06	4.45114e+06	4.73392e+06	4.84589e+06	6.3502e+06	7.35079e+06	4.61053e+06
614.835	2.18928	A	C	0.492776	89.032	P48735	GKLDGNQDLIR		Isocitrate dehydrogenase [NADP], mitochondrial OS=Homo sapiens OX=9606 GN=IDH2 PE=1 SV=2	1.64567e+07	6.62158e+06	3.13141e+06	1.7929e+06	7.65167e+06	6.00848e+06	8.58262e+06	3.03986e+06	19413.4	4.32055e+06
404.234	1.37527	A	C	0.0747368	22.6463	Q16134	FGILTEK		Electron transfer flavoprotein-ubiquinone oxidoreductase, mitochondrial OS=Homo sapiens OX=9606 GN=ETFDH PE=1 SV=2	2.6443e+06	2.23169e+06	2.3806e+06	2.22215e+06	2.01329e+06	2.1281e+06	1.54729e+06	1.3055e+06	2.13952e+06	2.04302e+06
670.047	1.25158	C	B	0.614415	70.1686	P51970	PGIVELPTLEELKVDEVK		NADH dehydrogenase [ubiquinone] 1 alpha subcomplex subunit 8 OS=Homo sapiens OX=9606 GN=NDUFA8 PE=1 SV=3	1.61248e+07	1.91539e+07	6.84462e+06	1.64528e+07	2.02926e+07	2.73002e+06	1.61506e+07	1.57861e+07	1.3792e+07	2.01471e+07
510.777	2.27762	A	C	0.252943	93.605	Q8WZ42	VGEAFALTGR		Titin OS=Homo sapiens OX=9606 GN=TTN PE=1 SV=4	3.64258e+06	1.21194e+07	9.53896e+06	3.65927e+06	4.53649e+06	1.04946e+07	813903	8.6979e+06	2.13698e+06	3.16258e+06
713.394	1.29909	B	A	0.576767	32.4925	P28331	NRLEEVSPNLVR		NADH-ubiquinone oxidoreductase 75 kDa subunit, mitochondrial OS=Homo sapiens OX=9606 GN=NDUFS1 PE=1 SV=3	6.45088e+06	8.94051e+06	5.14005e+06	6.36285e+06	1.16146e+07	8.69466e+06	6.36944e+06	6.92212e+06	6.48102e+06	1.16781e+07
655.311	1.27298	A	B	0.187542	23.9695	P07195	GEMMDLQHGSLFLQTPK	[3] Oxidation (M)|[4] Oxidation (M)	L-lactate dehydrogenase B chain OS=Homo sapiens OX=9606 GN=LDHB PE=1 SV=2	1.63942e+07	1.84835e+07	1.56984e+07	1.33172e+07	1.00329e+07	1.63804e+07	1.53208e+07	1.62385e+07	1.57968e+07	1.30131e+07
565.262	43.1116	B	C	0.15385	163.203	P07451	VVFDDTYDR		Carbonic anhydrase 3 OS=Homo sapiens OX=9606 GN=CA3 PE=1 SV=3	970186	678253	561160	1.02272e+06	410717	3.57316e+07	340801	375846	179547	253226
645.333	1.17694	A	C	0.63672	30.132	P14927	RLPENLYNDR		Cytochrome b-c1 complex subunit 7 OS=Homo sapiens OX=9606 GN=UQCRB PE=1 SV=2	4.30937e+07	3.18895e+07	2.78095e+07	2.90833e+07	3.09191e+07	3.33949e+07	3.10805e+07	1.80456e+07	2.80458e+07	3.92798e+07
547.298	3.15102	C	B	0.037146	55.1717	Q9UHQ9	GPSGLLTYTGK		NADH-cytochrome b5 reductase 1 OS=Homo sapiens OX=9606 GN=CYB5R1 PE=1 SV=1	5.76238e+06	3.19964e+06	1.84823e+06	3.98575e+06	2.52262e+06	1.22218e+06	1.07778e+07	5.67222e+06	1.04784e+07	5.5504e+06
476.284	2.42246	A	C	0.147764	53.307	Q8WZ42	VIDVPGPVR		Titin OS=Homo sapiens OX=9606 GN=TTN PE=1 SV=4	2.52722e+06	7.8377e+06	6.6575e+06	2.88498e+06	3.9784e+06	7.5325e+06	992728	3.52158e+06	1.57582e+06	3.27908e+06
451.278	1.75485	B	C	0.743375	85.6741	C9JRZ8	TTAQVLIR		Aldo-keto reductase family 1 member B15 OS=Homo sapiens OX=9606 GN=AKR1B15 PE=1 SV=2	4.43906e+06	6.63813e+06	262657	388318	8.76085e+06	5.85488e+06	2.65687e+06	2.93467e+06	3180.46	5.80536e+06
818.419	1.24865	A	B	0.749295	68.3252	Q9NZ45	HNEETGDNVGPLIIK		CDGSH iron-sulfur domain-containing protein 1 OS=Homo sapiens OX=9606 GN=CISD1 PE=1 SV=1	1.54413e+07	9.62276e+06	6.7295e+06	1.12459e+07	1.23924e+07	1.82406e+06	1.0428e+07	3.43947e+06	8.80354e+06	1.21241e+07
806.896	5.12351	C	B	0.360646	105.673	P02647	LLDNWDSVTSTFSK		Apolipoprotein A-I OS=Homo sapiens OX=9606 GN=APOA1 PE=1 SV=1	9.9468e+06	2.3543e+06	1.19465e+06	5.51619e+06	4.88777e+06	3.08907e+06	4.85247e+07	1.15661e+06	2.97688e+07	1.27254e+07
574.333	1.39831	A	C	0.0131286	13.6748	P40926	VNVPVIGGHAGK		Malate dehydrogenase, mitochondrial OS=Homo sapiens OX=9606 GN=MDH2 PE=1 SV=3	2.71898e+07	2.49442e+07	2.46935e+07	1.66738e+07	2.14088e+07	1.75537e+07	1.62505e+07	1.60957e+07	1.99732e+07	2.09379e+07
676.378	1.6597	C	A	0.237299	45.1069	P55084	KAQDEGLLSDVVPFKVPGK		Trifunctional enzyme subunit beta, mitochondrial OS=Homo sapiens OX=9606 GN=HADHB PE=1 SV=3	7.91563e+06	6.45286e+06	7.49381e+06	1.30706e+07	6.88965e+06	5.89532e+06	8.98636e+06	1.98137e+07	9.65983e+06	9.91997e+06
596.306	1.14995	B	A	0.904416	34.083	P18206	MSAEINEIIR	[1] Oxidation (M)	Vinculin OS=Homo sapiens OX=9606 GN=VCL PE=1 SV=4	5.39804e+06	6.61059e+06	5.43808e+06	9.11992e+06	6.29528e+06	4.64765e+06	4.89056e+06	8.94426e+06	4.40078e+06	7.86888e+06
661.33	1.78556	A	C	0.431182	61.9647	P35609	QYEHNIINYK		Alpha-actinin-2 OS=Homo sapiens OX=9606 GN=ACTN2 PE=1 SV=1	5.56737e+06	1.52663e+07	1.24015e+07	3.66464e+06	7.90748e+06	1.29209e+07	2.71313e+06	1.05666e+07	3.24462e+06	8.29343e+06
867.403	1.72172	A	C	0.0496867	23.8663	P21796	TDEFQLHTNVNDGTEFGGSIYQK		Voltage-dependent anion-selective channel protein 1 OS=Homo sapiens OX=9606 GN=VDAC1 PE=1 SV=2	2.69285e+07	4.17005e+07	4.28065e+07	2.40126e+07	3.48491e+07	3.83449e+07	2.03729e+07	2.74077e+07	2.27359e+07	1.57816e+07
410.226	1.98992	A	C	0.510829	93.9847	P48735	GKLDGNQDLIR		Isocitrate dehydrogenase [NADP], mitochondrial OS=Homo sapiens OX=9606 GN=IDH2 PE=1 SV=2	8.77818e+06	3.07934e+06	1.9668e+06	971203	3.88901e+06	3.65091e+06	5.23695e+06	1.73016e+06	6314.26	2.28948e+06
548.251	1.07103	A	C	0.963712	32.6789	O95169	DMFPGPYPR	[2] Oxidation (M)	NADH dehydrogenase [ubiquinone] 1 beta subcomplex subunit 8, mitochondrial OS=Homo sapiens OX=9606 GN=NDUFB8 PE=1 SV=1	1.05044e+07	1.32246e+07	6.64121e+06	8.85363e+06	1.25531e+07	7.35092e+06	7.48056e+06	6.55568e+06	1.19355e+07	1.18365e+07
632.816	1.54551	A	C	0.326729	34.9447	P11177	VTGADVPMPYAK	[8] Oxidation (M)	Pyruvate dehydrogenase E1 component subunit beta, mitochondrial OS=Homo sapiens OX=9606 GN=PDHB PE=1 SV=3	2.58619e+07	2.98112e+07	1.41674e+07	1.23036e+07	2.48376e+07	2.35083e+07	1.66941e+07	1.28786e+07	1.98328e+07	1.08467e+07
1117.57	7.7377	B	A	0.000177084	39.3469	P17174	IVASTLSNPELFEEWTGNVK		Aspartate aminotransferase, cytoplasmic OS=Homo sapiens OX=9606 GN=GOT1 PE=1 SV=3	7.87327e+06	4.59948e+06	5.67848e+06	3.78987e+07	4.39837e+07	5.85663e+07	3.90347e+07	2.22011e+07	2.8212e+07	5.44642e+07
565.638	1.18166	A	B	0.559171	19.6389	P07195	LIAPVAEEEATVPNNK		L-lactate dehydrogenase B chain OS=Homo sapiens OX=9606 GN=LDHB PE=1 SV=2	6.08904e+06	7.36062e+06	5.00006e+06	5.60702e+06	4.79464e+06	5.21176e+06	7.04125e+06	4.50379e+06	5.12015e+06	6.14236e+06
500.789	3.20481	A	C	0.192974	89.8089	Q8WZ42	VGVGPTIETK		Titin OS=Homo sapiens OX=9606 GN=TTN PE=1 SV=4	2.24587e+06	1.2327e+07	8.39515e+06	4.40041e+06	5.50739e+06	9.02955e+06	1.00587e+06	4.10052e+06	113642	4.33562e+06
447.237	1.17391	B	A	0.823575	30.9929	P82909	DNPKPNVSEALR		28S ribosomal protein S36, mitochondrial OS=Homo sapiens OX=9606 GN=MRPS36 PE=1 SV=2	5.50778e+06	4.77563e+06	3.89803e+06	6.69119e+06	6.38532e+06	3.57116e+06	5.86131e+06	3.86627e+06	4.2546e+06	6.19089e+06
521.764	2.59191	C	B	0.0743535	52.7731	Q14894	LVTFYEDR		Ketimine reductase mu-crystallin OS=Homo sapiens OX=9606 GN=CRYM PE=1 SV=1	5.15133e+06	1.48487e+06	4.58918e+06	1.99968e+06	2.9569e+06	2.93987e+06	1.05191e+07	6.62264e+06	5.86552e+06	4.2819e+06
569.619	2.26607	C	A	0.000779473	21.453	P38646	ETGVDLTKDNMALQR	[11] Oxidation (M)	Stress-70 protein, mitochondrial OS=Homo sapiens OX=9606 GN=HSPA9 PE=1 SV=2	3.76408e+06	3.43588e+06	3.26243e+06	7.16746e+06	8.07284e+06	7.6167e+06	8.43562e+06	8.8147e+06	8.97825e+06	5.38269e+06
722.907	1.24375	C	B	0.080744	13.5762	O95831	ALGTEVIQLFPEK		Apoptosis-inducing factor 1, mitochondrial OS=Homo sapiens OX=9606 GN=AIFM1 PE=1 SV=1	1.04576e+07	1.25597e+07	1.26152e+07	1.36449e+07	1.0665e+07	1.11276e+07	1.54557e+07	1.27382e+07	1.36867e+07	1.68865e+07
676.329	17.8922	A	C	0.000905322	55.5561	P12883	LTGAIMHFGNMK	[6] Oxidation (M)|[11] Oxidation (M)	Myosin-7 OS=Homo sapiens OX=9606 GN=MYH7 PE=1 SV=5	5.16322e+07	6.24777e+07	3.22665e+07	2.88177e+06	4.39736e+06	8.24499e+06	2.28958e+06	3.9406e+06	770406	3.90743e+06
645.338	2.19075	C	A	0.0859488	41.5076	Q9BUR5	SQLEESISQLR		MICOS complex subunit MIC26 OS=Homo sapiens OX=9606 GN=APOO PE=1 SV=1	7.83822e+06	6.5962e+06	3.95397e+06	1.26503e+07	1.1391e+07	5.11833e+06	1.65129e+07	8.20562e+06	1.58132e+07	1.31807e+07
580.981	1.60357	B	C	0.372816	84.7098	P56556	QATSTASTFVKPIFSR		NADH dehydrogenase [ubiquinone] 1 alpha subcomplex subunit 6 OS=Homo sapiens OX=9606 GN=NDUFA6 PE=1 SV=4	1.40083e+07	1.09918e+07	9.54508e+06	1.08139e+07	1.57632e+07	1.28868e+07	1.71703e+07	732891	5.51407e+06	9.39628e+06
592.312	1.55266	B	A	0.627045	62.3139	P12109	VAVVQYSGTGQQRPER		Collagen alpha-1(VI) chain OS=Homo sapiens OX=9606 GN=COL6A1 PE=1 SV=3	7.72941e+06	7.66063e+06	9.40446e+06	2.18827e+07	6.72237e+06	9.89227e+06	9.17861e+06	1.80339e+07	8.61434e+06	8.13396e+06
830.931	1.12796	B	C	0.708846	35.1617	P17174	NLDYVATSIHEAVTK		Aspartate aminotransferase, cytoplasmic OS=Homo sapiens OX=9606 GN=GOT1 PE=1 SV=3	2.23635e+07	1.74229e+07	2.25593e+07	2.05095e+07	2.13645e+07	2.50086e+07	2.24989e+07	1.22678e+07	1.62364e+07	2.80574e+07
1280.63	1.11154	A	B	0.452977	12.6743	P10809	LVQDVANNTNEEAGDGTTTATVLAR		60 kDa heat shock protein, mitochondrial OS=Homo sapiens OX=9606 GN=HSPD1 PE=1 SV=2	2.19211e+07	2.27764e+07	2.49358e+07	1.89841e+07	2.22369e+07	2.1425e+07	2.34023e+07	1.7511e+07	2.16838e+07	2.31064e+07
527.599	1.72354	C	A	0.53	80.8158	O95168	EYLLQYNDPNRR		NADH dehydrogenase [ubiquinone] 1 beta subcomplex subunit 4 OS=Homo sapiens OX=9606 GN=NDUFB4 PE=1 SV=3	7.46451e+06	5.53363e+06	651775	6.78192e+06	9.78852e+06	672717	6.40845e+06	4.37022e+06	1.01798e+07	1.04097e+07
614.641	1.24411	C	B	0.572991	33.5627	P24539	YGPFVADFADKLNEQK		ATP synthase F(0) complex subunit B1, mitochondrial OS=Homo sapiens OX=9606 GN=ATP5PB PE=1 SV=2	1.78058e+07	1.96195e+07	9.71426e+06	1.54949e+07	1.63874e+07	8.34726e+06	1.88534e+07	1.34932e+07	1.61841e+07	1.82025e+07
612.332	2.14435	C	A	3.32176e-05	10.3451	P24752	LEDLIVKDGLTDVYNK		Acetyl-CoA acetyltransferase, mitochondrial OS=Homo sapiens OX=9606 GN=ACAT1 PE=1 SV=1	3.75207e+06	3.2784e+06	3.52672e+06	6.97785e+06	6.02594e+06	5.91019e+06	6.87724e+06	6.90078e+06	7.97863e+06	8.42779e+06
764.076	1.30345	C	A	0.370481	40.1352	P40939	MGLVDQLVEPLGPGLKPPEER	[1] Oxidation (M)	Trifunctional enzyme subunit alpha, mitochondrial OS=Homo sapiens OX=9606 GN=HADHA PE=1 SV=2	2.07582e+07	1.75959e+07	2.02809e+07	2.94789e+07	1.41198e+07	1.71746e+07	2.04173e+07	3.40897e+07	2.59006e+07	2.14963e+07
454.745	1.08924	C	B	0.933221	27.7228	P36871	LIFTDGSR		Phosphoglucomutase-1 OS=Homo sapiens OX=9606 GN=PGM1 PE=1 SV=3	7.45346e+06	5.53816e+06	4.95762e+06	7.2226e+06	5.06203e+06	5.45826e+06	7.32075e+06	4.06892e+06	8.20122e+06	6.17741e+06
359.545	1.38338	B	C	0.535907	76.4893	P17174	KVNLGVGAYR		Aspartate aminotransferase, cytoplasmic OS=Homo sapiens OX=9606 GN=GOT1 PE=1 SV=3	2.33992e+06	1.70775e+06	2.21798e+06	2.0437e+06	3.1287e+06	2.78317e+06	3.10914e+06	1.5407e+06	0	3.01793e+06
642.83	2.87528	A	C	0.21078	85.0247	Q8WZ42	ITGYVVEMQTK	[8] Oxidation (M)	Titin OS=Homo sapiens OX=9606 GN=TTN PE=1 SV=4	3.78413e+06	1.69642e+07	9.12965e+06	3.31591e+06	6.8916e+06	1.92072e+07	786773	5.65063e+06	1.76354e+06	5.65416e+06
791.947	1.70944	B	C	0.339252	56.2839	Q14315	SPFVVNVAPPLDLSK		Filamin-C OS=Homo sapiens OX=9606 GN=FLNC PE=1 SV=3	4.6904e+06	1.8472e+07	1.59557e+07	1.559e+07	1.41539e+07	2.15391e+07	7.60472e+06	1.32686e+07	7.30986e+06	1.18168e+07
501.285	2.64111	B	A	0.0115443	44.0997	O43678	ALENVLSGKA		NADH dehydrogenase [ubiquinone] 1 alpha subcomplex subunit 2 OS=Homo sapiens OX=9606 GN=NDUFA2 PE=1 SV=3	1.88657e+06	1.77185e+06	719090	3.59964e+06	4.17455e+06	3.7873e+06	3.55014e+06	2.38917e+06	4.0534e+06	4.56115e+06
508.268	1.51891	A	C	0.483175	64.3759	P36957	LGFMSAFVK	[4] Oxidation (M)	Dihydrolipoyllysine-residue succinyltransferase component of 2-oxoglutarate dehydrogenase complex, mitochondrial OS=Homo sapiens OX=9606 GN=DLST PE=1 SV=4	4.26957e+06	4.3682e+06	4.73815e+06	4.22401e+06	3.91791e+06	3.32392e+06	3.75856e+06	109736	3.78541e+06	4.08801e+06
882.443	1.25591	C	A	0.661959	32.3633	P11177	IMEGPAFNFLDAPAVR	[2] Oxidation (M)	Pyruvate dehydrogenase E1 component subunit beta, mitochondrial OS=Homo sapiens OX=9606 GN=PDHB PE=1 SV=3	1.94104e+07	1.56078e+07	9.83733e+06	1.18269e+07	2.19816e+07	1.47058e+07	2.47059e+07	1.50319e+07	2.27236e+07	1.26513e+07
458.93	3.46206	A	C	0.137758	73.6671	Q8WZ42	VLDRPGPPEGPLK		Titin OS=Homo sapiens OX=9606 GN=TTN PE=1 SV=4	3.59423e+06	1.8627e+07	1.04978e+07	3.81384e+06	8.77805e+06	1.90475e+07	759988	5.10598e+06	1.91592e+06	4.81911e+06
577.826	1.22921	A	B	0.807661	71.1907	Q13423	AVVLAANHFGR		NAD(P) transhydrogenase, mitochondrial OS=Homo sapiens OX=9606 GN=NNT PE=1 SV=3	9.21514e+06	7.25601e+06	3.13623e+06	4.80383e+06	9.33278e+06	1.81462e+06	6.84164e+06	3.0513e+06	5.60861e+06	6.16817e+06
493.26	3.36665	C	A	9.5111e-05	29.4206	Q99798	EGWPLDIR		Aconitate hydratase, mitochondrial OS=Homo sapiens OX=9606 GN=ACO2 PE=1 SV=2	2.36074e+06	1.29513e+06	1.78341e+06	6.12437e+06	4.98422e+06	4.77172e+06	6.425e+06	6.0769e+06	6.27896e+06	5.63536e+06
721.373	2.55084	B	C	0.743941	85.5099	Q02978	AATASAGAGGIDGKPR	[N-term] Acetyl (Protein N-term)	Mitochondrial 2-oxoglutarate/malate carrier protein OS=Homo sapiens OX=9606 GN=SLC25A11 PE=1 SV=3	1.28124e+07	2.88857e+07	6.52444e+06	370518	2.42466e+07	2.81727e+07	6.1378e+06	2.39335e+06	1.01931e+07	8.86918e+06
672.861	3.94014	C	A	8.54368e-05	37.9419	P10809	TVIIEQSWGSPK		60 kDa heat shock protein, mitochondrial OS=Homo sapiens OX=9606 GN=HSPD1 PE=1 SV=2	3.74478e+06	1.94758e+06	2.12959e+06	1.01392e+07	1.00244e+07	9.59204e+06	1.16257e+07	8.70469e+06	1.09923e+07	9.77021e+06
839.408	1.12753	A	B	0.627333	19.1711	P11021	NQLTSNPENTVFDAK		Endoplasmic reticulum chaperone BiP OS=Homo sapiens OX=9606 GN=HSPA5 PE=1 SV=2	1.27519e+07	1.19716e+07	1.69214e+07	1.44992e+07	1.08885e+07	1.1547e+07	1.43185e+07	1.11075e+07	1.28668e+07	1.28837e+07
421.226	1.20885	B	A	0.751633	52.2302	P11216	FSAFLEK		Glycogen phosphorylase, brain form OS=Homo sapiens OX=9606 GN=PYGB PE=1 SV=5	2.6334e+06	2.06231e+06	2.33274e+06	4.54011e+06	1.99102e+06	1.96522e+06	2.71648e+06	2.39447e+06	2.48863e+06	3.61204e+06
842.459	3.60754	C	A	0.0693047	59.4245	P18669	ALPFWNEEIVPQIK		Phosphoglycerate mutase 1 OS=Homo sapiens OX=9606 GN=PGAM1 PE=1 SV=2	9.6252e+06	3.84668e+06	6.21901e+06	1.90402e+07	3.03033e+07	1.08762e+07	4.18361e+07	7.70569e+06	2.44237e+07	2.07487e+07
730.87	7.52336	A	C	0.000218807	55.0293	P07951	KATDAEADVASLNR		Tropomyosin beta chain OS=Homo sapiens OX=9606 GN=TPM2 PE=1 SV=1	1.90334e+07	2.28008e+07	2.94495e+07	3.84158e+06	4.50051e+06	9.95671e+06	2.72053e+06	3.3445e+06	2.71775e+06	3.85052e+06
975.483	1.26877	C	A	0.882972	54.3023	P48735	YFDLGLPNRDQTDDQVTIDSALATQK		Isocitrate dehydrogenase [NADP], mitochondrial OS=Homo sapiens OX=9606 GN=IDH2 PE=1 SV=2	3.36604e+07	1.45391e+07	1.45471e+07	1.57918e+07	2.81801e+07	2.22175e+07	4.43229e+07	1.06078e+07	3.06666e+07	2.0551e+07
789.891	1.28413	C	B	0.804562	50.759	Q13423	QGFNVVVESGAGEASK		NAD(P) transhydrogenase, mitochondrial OS=Homo sapiens OX=9606 GN=NNT PE=1 SV=3	3.22764e+07	2.06911e+07	1.07391e+07	1.70561e+07	2.51644e+07	9.78346e+06	3.20863e+07	1.12336e+07	2.66089e+07	1.9111e+07
842.397	1.22972	C	B	0.406983	29.6154	P25705	NVQAEEMVEFSSGLK	[7] Oxidation (M)	ATP synthase subunit alpha, mitochondrial OS=Homo sapiens OX=9606 GN=ATP5F1A PE=1 SV=1	6.45547e+07	4.68785e+07	4.58096e+07	5.44894e+07	6.65732e+07	3.58304e+07	8.14979e+07	5.18407e+07	6.04344e+07	6.34736e+07
516.3	2.12627	A	C	0.00283963	21.879	Q9Y277	LTLDTIFVPNTGKK		Voltage-dependent anion-selective channel protein 3 OS=Homo sapiens OX=9606 GN=VDAC3 PE=1 SV=1	7.17863e+06	9.24241e+06	9.1698e+06	4.52641e+06	5.57183e+06	6.40315e+06	3.59241e+06	5.2596e+06	3.94084e+06	3.25455e+06
821.376	1.37339	C	B	0.386632	49.7961	P07737	DSLLQDGEFSMDLR	[11] Oxidation (M)	Profilin-1 OS=Homo sapiens OX=9606 GN=PFN1 PE=1 SV=2	1.4868e+07	7.53664e+06	6.04563e+06	1.11673e+07	9.95837e+06	5.36522e+06	1.47004e+07	9.85738e+06	1.32138e+07	1.07384e+07
570.302	1.10033	C	A	0.864644	33.1262	P19367	TTVGVDGSLYK		Hexokinase-1 OS=Homo sapiens OX=9606 GN=HK1 PE=1 SV=3	6.65187e+06	7.21827e+06	3.99097e+06	8.9764e+06	5.15393e+06	5.354e+06	6.60462e+06	4.86499e+06	6.6765e+06	8.05799e+06
826.459	1.5598	C	A	0.0270215	22.7191	P14618	KGVNLPGAAVDLPAVSEKDIQDLK		Pyruvate kinase PKM OS=Homo sapiens OX=9606 GN=PKM PE=1 SV=4	1.50155e+07	1.03892e+07	1.33195e+07	2.10707e+07	1.76603e+07	2.09991e+07	1.93286e+07	1.66439e+07	1.77699e+07	2.67938e+07
473.258	1.22832	A	B	0.373092	20.7149	P0DMV8	LVNHFVEEFKR		Heat shock 70 kDa protein 1A OS=Homo sapiens OX=9606 GN=HSPA1A PE=1 SV=1	5.41847e+06	6.55518e+06	6.70255e+06	6.04533e+06	4.48887e+06	4.67052e+06	4.48508e+06	7.30028e+06	6.34718e+06	5.36787e+06
443.585	1.511	B	C	0.471071	62.2641	Q9NX63	VAEELALEQAKK		MICOS complex subunit MIC19 OS=Homo sapiens OX=9606 GN=CHCHD3 PE=1 SV=1	3.00143e+06	5.41263e+06	4.6551e+06	2.75671e+06	5.63757e+06	5.08114e+06	3.67443e+06	3.54758e+06	255959	4.41301e+06
379.222	1.13529	C	B	0.773092	36.5734	P30041	VVFVFGPDKK		Peroxiredoxin-6 OS=Homo sapiens OX=9606 GN=PRDX6 PE=1 SV=3	3.29856e+06	1.92969e+06	4.21834e+06	3.41695e+06	2.49187e+06	2.69881e+06	2.86482e+06	3.17717e+06	3.68944e+06	3.29811e+06
638.833	1.15301	A	C	0.536053	18.9527	P16219	LADMALALESAR	[4] Oxidation (M)	Short-chain specific acyl-CoA dehydrogenase, mitochondrial OS=Homo sapiens OX=9606 GN=ACADS PE=1 SV=1	1.33739e+07	1.22052e+07	1.03054e+07	1.07884e+07	1.23081e+07	9.38909e+06	1.09324e+07	1.16196e+07	7.45881e+06	1.14857e+07
429.244	1.55183	B	C	0.465509	50.8457	Q14315	TGVEVGKPTHFTVLTK		Filamin-C OS=Homo sapiens OX=9606 GN=FLNC PE=1 SV=3	1.751e+06	5.70452e+06	4.62166e+06	3.99641e+06	4.7156e+06	7.42171e+06	1.83725e+06	5.2702e+06	2.0752e+06	4.67941e+06
633.967	1.14065	A	B	0.860097	54.3788	P11177	TIRPMDMETIEASVMK	[5] Oxidation (M)|[7] Oxidation (M)|[15] Oxidation (M)	Pyruvate dehydrogenase E1 component subunit beta, mitochondrial OS=Homo sapiens OX=9606 GN=PDHB PE=1 SV=3	3.72739e+07	2.33657e+07	2.17598e+07	2.23175e+07	3.10336e+07	1.88878e+07	2.63206e+07	1.57868e+07	4.39102e+07	1.43218e+07
560.311	1.84603	A	C	0.597696	64.2914	P24310	GGIVDNILYR		Cytochrome c oxidase subunit 7A1, mitochondrial OS=Homo sapiens OX=9606 GN=COX7A1 PE=1 SV=2	8.91339e+06	9.44655e+06	2.27716e+06	4.34861e+06	7.5323e+06	1.71402e+06	3.01135e+06	3.09158e+06	5.73697e+06	3.06568e+06
563.274	1.22176	C	B	0.527332	31.3375	P08133	GTVRPANDFNPDADAK		Annexin A6 OS=Homo sapiens OX=9606 GN=ANXA6 PE=1 SV=3	7.82266e+06	8.0353e+06	4.28858e+06	7.41344e+06	7.33046e+06	4.07289e+06	8.68651e+06	7.32946e+06	6.99994e+06	7.63694e+06
769.376	1.41457	C	B	0.304005	33.3081	P40939	DLNSDMDSILASLK	[6] Oxidation (M)	Trifunctional enzyme subunit alpha, mitochondrial OS=Homo sapiens OX=9606 GN=HADHA PE=1 SV=2	1.09953e+07	1.03198e+07	1.3299e+07	1.34846e+07	8.63167e+06	7.27804e+06	1.08953e+07	2.03986e+07	1.0724e+07	1.34228e+07
622.302	2.26419	A	C	0.303893	66.4941	Q8WZ42	LTTGEEYQFR		Titin OS=Homo sapiens OX=9606 GN=TTN PE=1 SV=4	2.79738e+06	7.67016e+06	1.02918e+07	2.50175e+06	4.43323e+06	8.61288e+06	863955	5.18901e+06	1.85448e+06	4.31729e+06
550.283	1.69052	A	C	0.138493	50.6322	Q03135	YVDSEGHLYTVPIR		Caveolin-1 OS=Homo sapiens OX=9606 GN=CAV1 PE=1 SV=4	6.88283e+06	5.95723e+06	6.94649e+06	5.40665e+06	4.77134e+06	6.05745e+06	2.6094e+06	5.90139e+06	5.24856e+06	1.84651e+06
640.332	3.36712	A	C	0.0619281	101.484	Q8N257	KESYSIYVYK		Histone H2B type 3-B OS=Homo sapiens OX=9606 GN=HIST3H2BB PE=1 SV=3	7.46041e+06	1.19075e+07	1.06072e+07	3.88605e+06	5.01148e+06	1.54242e+07	808658	7.41921e+06	1.59814e+06	2.04371e+06
502.57	1.52871	A	B	0.637091	81.7551	Q9NZ45	IVHAFDMEDLGDK	[7] Oxidation (M)	CDGSH iron-sulfur domain-containing protein 1 OS=Homo sapiens OX=9606 GN=CISD1 PE=1 SV=1	1.49091e+07	5.73697e+06	4.33455e+06	9.26338e+06	6.52331e+06	554287	6.35382e+06	1.72893e+06	7.39877e+06	7.14095e+06
784.763	1.50702	B	A	0.186152	25.2628	P00505	ISVAGVTSSNVGYLAHAIHQVTK		Aspartate aminotransferase, mitochondrial OS=Homo sapiens OX=9606 GN=GOT2 PE=1 SV=3	1.15916e+07	9.74491e+06	1.53451e+07	2.23314e+07	1.88309e+07	1.41176e+07	1.82758e+07	1.15708e+07	1.26016e+07	1.92449e+07
557.282	2.70749	C	A	0.000390411	24.7853	P40926	AKAGAGSATLSMAYAGAR	[12] Oxidation (M)	Malate dehydrogenase, mitochondrial OS=Homo sapiens OX=9606 GN=MDH2 PE=1 SV=3	3.19849e+06	1.94577e+06	2.47042e+06	6.59481e+06	7.81748e+06	5.76644e+06	6.57479e+06	5.48827e+06	7.69746e+06	7.72843e+06
786.891	1.29792	A	C	0.16945	19.9812	P13929	VVIGMDVAASEFYR	[5] Oxidation (M)	Beta-enolase OS=Homo sapiens OX=9606 GN=ENO3 PE=1 SV=5	1.03985e+07	1.29285e+07	1.24221e+07	1.07293e+07	9.49921e+06	1.26132e+07	1.09786e+07	6.62121e+06	9.66602e+06	9.45861e+06
595.333	1.51227	A	C	0.0021598	13.9644	P36957	VEGGTPLFTLR		Dihydrolipoyllysine-residue succinyltransferase component of 2-oxoglutarate dehydrogenase complex, mitochondrial OS=Homo sapiens OX=9606 GN=DLST PE=1 SV=4	9.63172e+06	9.50458e+06	1.06458e+07	7.58255e+06	6.5309e+06	5.7404e+06	7.15682e+06	5.7253e+06	6.47757e+06	6.89845e+06
428.779	1.16686	A	C	0.706004	28.6202	P38117	VDLVLLGK		Electron transfer flavoprotein subunit beta OS=Homo sapiens OX=9606 GN=ETFB PE=1 SV=3	5.69605e+06	3.91267e+06	5.74407e+06	5.80049e+06	5.08588e+06	3.60296e+06	4.65258e+06	2.65989e+06	4.56208e+06	5.66866e+06
800.4	1.14928	A	C	0.716811	53.1614	P05091	ELGEYGLQAYTEVK		Aldehyde dehydrogenase, mitochondrial OS=Homo sapiens OX=9606 GN=ALDH2 PE=1 SV=2	1.37726e+07	9.60455e+06	1.10805e+07	1.23583e+07	9.65611e+06	1.0709e+07	1.08227e+07	2.25978e+06	1.38555e+07	1.30381e+07
711.352	1.52341	C	A	0.0768077	23.2557	P07355	SLYYYIQQDTK		Annexin A2 OS=Homo sapiens OX=9606 GN=ANXA2 PE=1 SV=2	8.20492e+06	7.21534e+06	7.53695e+06	1.16059e+07	7.27535e+06	9.14016e+06	1.0852e+07	1.51984e+07	8.92505e+06	1.16554e+07
460.758	1.35062	C	B	0.151862	30.1042	Q13162	GLFIIDDK		Peroxiredoxin-4 OS=Homo sapiens OX=9606 GN=PRDX4 PE=1 SV=1	4.76506e+06	3.44185e+06	3.53444e+06	4.01158e+06	2.14298e+06	3.17209e+06	4.13649e+06	4.43389e+06	3.897e+06	4.32828e+06
618.856	1.38505	C	B	0.140373	28.9022	P05023	LNIPVSQVNPR		Sodium/potassium-transporting ATPase subunit alpha-1 OS=Homo sapiens OX=9606 GN=ATP1A1 PE=1 SV=1	6.87856e+06	4.16844e+06	5.05775e+06	4.08598e+06	3.53219e+06	6.03656e+06	6.22711e+06	6.06146e+06	6.37373e+06	6.5543e+06
585.629	1.16676	C	A	0.251411	14.5037	P0DP23	VFDKDGNGYISAAELR		Calmodulin-1 OS=Homo sapiens OX=9606 GN=CALM1 PE=1 SV=1	5.66837e+06	4.73237e+06	5.50628e+06	5.93351e+06	4.48525e+06	5.71046e+06	5.82186e+06	6.21591e+06	7.23225e+06	5.47628e+06
711.882	1.40005	A	C	0.214171	30.7912	P21912	IKNEVDSTLTFR		Succinate dehydrogenase [ubiquinone] iron-sulfur subunit, mitochondrial OS=Homo sapiens OX=9606 GN=SDHB PE=1 SV=3	7.43308e+06	6.41437e+06	7.07442e+06	6.66602e+06	5.1915e+06	5.88086e+06	6.16195e+06	2.74478e+06	5.28059e+06	5.73754e+06
684.686	1.12002	B	A	0.988768	53.5515	P54296	IAAVNLAGIGEPSDPSEHFK		Myomesin-2 OS=Homo sapiens OX=9606 GN=MYOM2 PE=1 SV=2	1.0175e+07	7.50615e+06	8.56916e+06	4.32208e+06	1.02954e+07	1.47834e+07	8.80835e+06	4.26924e+06	1.16177e+07	1.09177e+07
626.312	1.15139	B	C	0.641305	33.5848	P11142	MVNHFIAEFK	[1] Oxidation (M)	Heat shock cognate 71 kDa protein OS=Homo sapiens OX=9606 GN=HSPA8 PE=1 SV=1	1.58147e+07	1.01933e+07	8.43271e+06	1.28223e+07	1.14634e+07	1.26332e+07	1.22036e+07	8.84425e+06	9.9143e+06	1.17908e+07
720.372	1.37195	A	C	0.470592	53.412	Q14896	LTVELADHDAEVK		Myosin-binding protein C, cardiac-type OS=Homo sapiens OX=9606 GN=MYBPC3 PE=1 SV=4	6.23231e+06	1.16793e+07	7.73406e+06	4.42596e+06	7.7943e+06	6.79248e+06	3.69749e+06	1.11262e+07	4.87943e+06	5.22081e+06
488.783	1.99012	A	B	0.432737	72.8214	P48735	NILGGTVFR		Isocitrate dehydrogenase [NADP], mitochondrial OS=Homo sapiens OX=9606 GN=IDH2 PE=1 SV=2	8.82368e+06	3.65096e+06	3.71263e+06	1.84944e+06	3.30914e+06	2.97525e+06	5.27004e+06	245181	3.25919e+06	2.6027e+06
481.018	1.61983	B	A	0.574881	61.7261	P45379	KVLAIDHLNEDQLREK		Troponin T, cardiac muscle OS=Homo sapiens OX=9606 GN=TNNT2 PE=1 SV=3	4.54026e+06	3.61838e+06	2.71915e+06	8.04206e+06	7.89007e+06	1.68804e+06	3.88088e+06	4.55161e+06	7.51931e+06	7.33445e+06
1054.56	1.13542	A	B	0.691819	32.6148	P31930	MVLAAAGGVEHQQLLDLAQK	[1] Oxidation (M)	Cytochrome b-c1 complex subunit 1, mitochondrial OS=Homo sapiens OX=9606 GN=UQCRC1 PE=1 SV=3	2.18282e+07	2.18438e+07	2.18741e+07	2.12443e+07	1.93959e+07	1.70884e+07	1.90391e+07	1.19285e+07	2.00428e+07	2.75922e+07
864.429	1.04355	B	C	0.897859	25.0937	P47985	EIEQEAAVELSQLRDPQHDLDR		Cytochrome b-c1 complex subunit Rieske, mitochondrial OS=Homo sapiens OX=9606 GN=UQCRFS1 PE=1 SV=2	1.42627e+07	1.1731e+07	1.51971e+07	1.50576e+07	1.25094e+07	1.40473e+07	1.51103e+07	8.71107e+06	1.30517e+07	1.62969e+07
623.825	2.75587	A	C	0.29389	89.0354	Q8WZ42	VPGLIEGNEYR		Titin OS=Homo sapiens OX=9606 GN=TTN PE=1 SV=4	3.46042e+06	1.85715e+07	1.31826e+07	3.31097e+06	6.01652e+06	1.66655e+07	839368	9.03585e+06	1.61719e+06	5.54494e+06
924.811	1.22786	A	C	0.750527	48.7027	P54296	HGLSEPSEITSPIQAQDVTVVPSAPGR		Myomesin-2 OS=Homo sapiens OX=9606 GN=MYOM2 PE=1 SV=2	2.21675e+07	1.93035e+07	1.56457e+07	8.5309e+06	2.22865e+07	2.60937e+07	1.75247e+07	8.03277e+06	1.6931e+07	1.95348e+07
755.355	1.02672	B	C	0.927321	45.7322	P18206	MLGQMTDQVADLR	[1] Oxidation (M)|[5] Oxidation (M)	Vinculin OS=Homo sapiens OX=9606 GN=VCL PE=1 SV=4	1.06924e+07	1.48051e+07	1.57042e+07	1.6992e+07	1.16664e+07	1.29279e+07	8.69202e+06	2.22432e+07	9.65229e+06	1.34179e+07
597.636	4.53065	A	C	9.35457e-05	25.5714	P63267	SYELPDGQVITIGNER		Actin, gamma-enteric smooth muscle OS=Homo sapiens OX=9606 GN=ACTG2 PE=1 SV=1	1.86905e+07	3.00292e+07	2.11842e+07	4.72677e+06	6.5289e+06	6.9684e+06	3.89037e+06	6.24391e+06	4.86186e+06	5.57601e+06
444.263	1.13154	A	C	0.77191	57.7417	Q9UIJ7	GTEIGVLAK		GTP:AMP phosphotransferase AK3, mitochondrial OS=Homo sapiens OX=9606 GN=AK3 PE=1 SV=4	9.45122e+06	5.23525e+06	4.30367e+06	7.1983e+06	5.86017e+06	5.10599e+06	6.58709e+06	6.39884e+06	950206	8.44067e+06
452.929	2.10429	B	A	0.00230849	19.32	O43676	IEGTPLETIQKK		NADH dehydrogenase [ubiquinone] 1 beta subcomplex subunit 3 OS=Homo sapiens OX=9606 GN=NDUFB3 PE=1 SV=3	2.43423e+06	2.64683e+06	2.73812e+06	4.27743e+06	5.96688e+06	6.20952e+06	4.06629e+06	4.08533e+06	5.87769e+06	5.49568e+06
422.73	3.06448	A	C	0.854805	155.066	P00403	LLDVDNR		Cytochrome c oxidase subunit 2 OS=Homo sapiens OX=9606 GN=MT-CO2 PE=1 SV=1	834728	1.21945e+07	93144.1	75402.3	8.66229e+06	3.98417e+06	229090	3.3271e+06	47627.7	2.10565e+06
798.093	1.27956	B	A	0.473669	27.2184	Q02218	NITLSLVANPSHLEAADPVVMGK	[21] Oxidation (M)	2-oxoglutarate dehydrogenase, mitochondrial OS=Homo sapiens OX=9606 GN=OGDH PE=1 SV=3	1.31248e+07	9.88565e+06	1.05785e+07	1.7833e+07	1.50191e+07	1.0127e+07	1.47573e+07	9.45533e+06	1.44523e+07	1.80536e+07
632.816	1.19058	A	B	0.842126	38.722	P11177	VTGADVPMPYAK	[8] Oxidation (M)	Pyruvate dehydrogenase E1 component subunit beta, mitochondrial OS=Homo sapiens OX=9606 GN=PDHB PE=1 SV=3	2.88218e+07	1.97168e+07	1.29965e+07	1.23216e+07	2.16655e+07	1.7698e+07	2.31701e+07	1.71945e+07	2.0832e+07	1.32128e+07
385.552	1.17222	B	C	0.921045	73.8323	Q13423	AVVLAANHFGR		NAD(P) transhydrogenase, mitochondrial OS=Homo sapiens OX=9606 GN=NNT PE=1 SV=3	4.02667e+06	2.44521e+06	2.07589e+06	3.2281e+06	5.03591e+06	663452	2.23406e+06	1.43333e+06	4.41161e+06	2.07549e+06
842.479	1.1908	C	A	0.205734	14.723	P38117	IEVIKPGDLGVDLTSK		Electron transfer flavoprotein subunit beta OS=Homo sapiens OX=9606 GN=ETFB PE=1 SV=3	9.74477e+06	7.5331e+06	8.67736e+06	1.12103e+07	1.05736e+07	8.38727e+06	1.02922e+07	9.88616e+06	9.4664e+06	1.15652e+07
496.757	1.29772	A	B	0.103543	18.8205	P19367	DFNPTATVK		Hexokinase-1 OS=Homo sapiens OX=9606 GN=HK1 PE=1 SV=3	1.22938e+07	1.42792e+07	9.73554e+06	1.02809e+07	9.52243e+06	8.17519e+06	9.89182e+06	9.6737e+06	8.71072e+06	1.06676e+07
888.937	10.182	C	A	5.78683e-06	24.9051	P13804	ASSTSPVEISEWLDQK		Electron transfer flavoprotein subunit alpha, mitochondrial OS=Homo sapiens OX=9606 GN=ETFA PE=1 SV=1	3.22224e+06	1.95871e+06	3.03619e+06	3.29332e+07	2.10762e+07	2.68075e+07	3.5667e+07	2.35718e+07	2.32593e+07	2.90579e+07
847.929	1.15586	C	A	0.413395	22.5821	P38646	NAVITVPAYFNDSQR		Stress-70 protein, mitochondrial OS=Homo sapiens OX=9606 GN=HSPA9 PE=1 SV=2	2.02082e+07	1.27293e+07	1.68082e+07	1.9309e+07	1.42669e+07	1.72825e+07	1.88427e+07	2.08606e+07	1.70389e+07	1.99231e+07
593.786	1.60238	A	B	0.0976704	25.6907	P23327	VPREEDEEVSAELGHQAPSHR		Sarcoplasmic reticulum histidine-rich calcium-binding protein OS=Homo sapiens OX=9606 GN=HRC PE=1 SV=1	1.75744e+07	2.41711e+07	1.49198e+07	9.76849e+06	1.45616e+07	1.10331e+07	1.17787e+07	1.89383e+07	1.21121e+07	1.18644e+07
587.312	1.62092	A	C	0.110479	34.9198	P21796	AVPPTYADLGK	[N-term] Acetyl (Protein N-term)	Voltage-dependent anion-selective channel protein 1 OS=Homo sapiens OX=9606 GN=VDAC1 PE=1 SV=2	1.53131e+07	2.4849e+07	2.01179e+07	1.31593e+07	1.67012e+07	2.57045e+07	1.05508e+07	1.58409e+07	1.4044e+07	9.14921e+06
499.257	2.19725	C	B	0.0612069	49.6857	P00568	YGYTHLSTGDLLR		Adenylate kinase isoenzyme 1 OS=Homo sapiens OX=9606 GN=AK1 PE=1 SV=3	5.07446e+06	2.46864e+06	2.14807e+06	2.37894e+06	3.04348e+06	3.4339e+06	7.4495e+06	4.18372e+06	9.90506e+06	4.40779e+06
579.592	1.21417	A	C	0.712491	50.6741	P09669	NYDVMKDFEEMRK	[5] Oxidation (M)|[11] Oxidation (M)	Cytochrome c oxidase subunit 6C OS=Homo sapiens OX=9606 GN=COX6C PE=1 SV=2	3.099e+07	3.38547e+07	2.54902e+07	3.01185e+07	3.8193e+07	1.39867e+07	1.71487e+07	2.66348e+07	4.17616e+07	1.36554e+07
648.308	1.70828	A	C	0.145183	35.764	Q86TD4	ADNLATQMLMR	[8] Oxidation (M)|[10] Oxidation (M)	Sarcalumenin OS=Homo sapiens OX=9606 GN=SRL PE=2 SV=2	7.36125e+06	1.11592e+07	6.41155e+06	2.91334e+06	5.97142e+06	6.0033e+06	6.49254e+06	3.55726e+06	5.9594e+06	3.45059e+06
470.216	1.79678	B	C	0.303942	64.61	O43676	MELPDYR	[1] Oxidation (M)	NADH dehydrogenase [ubiquinone] 1 beta subcomplex subunit 3 OS=Homo sapiens OX=9606 GN=NDUFB3 PE=1 SV=3	4.86473e+06	5.62553e+06	5.08066e+06	3.53828e+06	6.67555e+06	6.28591e+06	3.25754e+06	3.60635e+06	331773	5.04824e+06
376.193	2.29954	C	B	0.47336	69.0971	P02042	LHVDPENFR		Hemoglobin subunit delta OS=Homo sapiens OX=9606 GN=HBD PE=1 SV=2	2.54118e+06	1.8837e+06	4.38267e+06	1.97624e+06	1.13906e+06	2.43101e+06	3.83806e+06	8.12699e+06	4.05329e+06	986899
733.925	1.1769	A	C	0.598163	26.3807	P30084	NNTVGLIQLNRPK		Enoyl-CoA hydratase, mitochondrial OS=Homo sapiens OX=9606 GN=ECHS1 PE=1 SV=4	8.78835e+06	7.12618e+06	5.94336e+06	7.68834e+06	6.60069e+06	5.72895e+06	7.53987e+06	4.34482e+06	5.28802e+06	7.59049e+06
573.309	1.18434	B	A	0.280151	20.5426	O43674	TMAVLQIEAEKAELR	[2] Oxidation (M)	NADH dehydrogenase [ubiquinone] 1 beta subcomplex subunit 5, mitochondrial OS=Homo sapiens OX=9606 GN=NDUFB5 PE=1 SV=1	9.28085e+06	1.06292e+07	9.12274e+06	9.49428e+06	1.40703e+07	1.082e+07	1.07218e+07	1.03838e+07	1.14705e+07	1.20508e+07
461.766	1.51469	C	B	0.485039	85.4266	P16671	VAIIDTYK		Platelet glycoprotein 4 OS=Homo sapiens OX=9606 GN=CD36 PE=1 SV=2	5.21274e+06	2.34969e+06	605891	3.6e+06	1.3542e+06	2.0414e+06	3.37879e+06	4.51678e+06	3.51898e+06	2.71366e+06
725.926	2.19143	A	C	0.0144827	38.4517	P22695	MALIGLGVSHPVLK	[1] Oxidation (M)	Cytochrome b-c1 complex subunit 2, mitochondrial OS=Homo sapiens OX=9606 GN=UQCRC2 PE=1 SV=3	1.52529e+07	1.26838e+07	1.47476e+07	8.25881e+06	7.73155e+06	7.12263e+06	8.03585e+06	5.03263e+06	3.78817e+06	9.11383e+06
486.266	1.43918	C	A	0.0411994	19.4179	O75306	NITLNFGPQHPAAHGVLR		NADH dehydrogenase [ubiquinone] iron-sulfur protein 2, mitochondrial OS=Homo sapiens OX=9606 GN=NDUFS2 PE=1 SV=2	4.87625e+06	5.00065e+06	4.45213e+06	5.38577e+06	7.86818e+06	6.23631e+06	7.65592e+06	5.6958e+06	6.20891e+06	7.93536e+06
660.849	1.21276	A	B	0.337835	17.6798	P78417	GSAPPGPVPEGSIR		Glutathione S-transferase omega-1 OS=Homo sapiens OX=9606 GN=GSTO1 PE=1 SV=2	3.26422e+07	2.39605e+07	2.71811e+07	2.51681e+07	1.98774e+07	2.40397e+07	2.36191e+07	3.00331e+07	1.98347e+07	2.3082e+07
838.789	1.77397	B	A	0.0624913	33.964	P17174	VGNLTVVGKEPESILQVLSQMEK	[21] Oxidation (M)	Aspartate aminotransferase, cytoplasmic OS=Homo sapiens OX=9606 GN=GOT1 PE=1 SV=3	1.71202e+07	1.60228e+07	2.04382e+07	2.62309e+07	3.59539e+07	3.28667e+07	2.8973e+07	1.79439e+07	2.29098e+07	3.95037e+07
512.579	2.24912	A	B	0.358267	83.362	P02675	AHYGGFTVQNEANK		Fibrinogen beta chain OS=Homo sapiens OX=9606 GN=FGB PE=1 SV=2	7.42359e+06	1.08061e+07	5.08896e+06	4.86146e+06	3.48166e+06	2.02481e+06	7.78998e+06	6.4694e+06	461879	2.0482e+06
493.288	1.08272	C	A	0.786846	27.1386	Q9UBQ7	ILDAAGANLK		Glyoxylate reductase/hydroxypyruvate reductase OS=Homo sapiens OX=9606 GN=GRHPR PE=1 SV=1	7.51179e+06	5.0713e+06	4.61893e+06	6.93412e+06	6.14936e+06	5.37954e+06	5.89695e+06	5.43821e+06	5.71056e+06	7.78768e+06
882.121	1.5613	C	A	0.237493	51.8113	P42765	DGTVTAGNASGVADGAGAVIIASEDAVKK		3-ketoacyl-CoA thiolase, mitochondrial OS=Homo sapiens OX=9606 GN=ACAA2 PE=1 SV=2	1.14048e+07	6.67585e+06	1.95139e+07	1.46878e+07	1.61101e+07	1.33795e+07	1.61211e+07	2.83796e+07	1.42805e+07	1.94806e+07
756.843	1.69212	B	A	0.535305	61.2215	P02511	APSWFDTGLSEMR	[12] Oxidation (M)	Alpha-crystallin B chain OS=Homo sapiens OX=9606 GN=CRYAB PE=1 SV=2	3.89037e+06	9.12162e+06	6.7956e+06	5.28364e+06	9.7046e+06	1.85287e+07	7.16219e+06	1.97885e+07	7.35581e+06	6.96203e+06
533.784	1.19577	A	C	0.639917	35.1462	O14958	AIGFVMVDAK	[6] Oxidation (M)	Calsequestrin-2 OS=Homo sapiens OX=9606 GN=CASQ2 PE=1 SV=2	7.62103e+06	1.03412e+07	7.73273e+06	1.00016e+07	1.01306e+07	5.33703e+06	6.17924e+06	4.71104e+06	7.129e+06	1.06316e+07
877.441	1.35923	A	C	0.302205	26.2271	Q99798	DINQEVYNFLATAGAK		Aconitate hydratase, mitochondrial OS=Homo sapiens OX=9606 GN=ACO2 PE=1 SV=2	4.502e+07	3.03031e+07	2.84962e+07	3.30902e+07	3.05407e+07	1.9433e+07	2.35007e+07	2.70307e+07	2.01879e+07	3.11218e+07
716.361	2.40518	C	A	0.00789752	33.7027	Q16698	EQWDTIEELIR		2,4-dienoyl-CoA reductase, mitochondrial OS=Homo sapiens OX=9606 GN=DECR1 PE=1 SV=1	4.60838e+06	2.55269e+06	3.72208e+06	7.89995e+06	8.26267e+06	9.57943e+06	1.25156e+07	5.76661e+06	7.19676e+06	9.42221e+06
489.784	1.84534	A	B	0.132739	38.8303	P05091	ILGYINTGK		Aldehyde dehydrogenase, mitochondrial OS=Homo sapiens OX=9606 GN=ALDH2 PE=1 SV=2	6.92137e+06	4.61686e+06	3.14994e+06	2.85419e+06	2.97553e+06	2.12988e+06	2.71673e+06	5.52663e+06	3.59165e+06	3.45168e+06
628.639	1.18104	C	B	0.819173	34.6698	P14618	LNFSHGTHEYHAETIK		Pyruvate kinase PKM OS=Homo sapiens OX=9606 GN=PKM PE=1 SV=4	9.14531e+06	6.04247e+06	8.04879e+06	7.91863e+06	7.02455e+06	6.82848e+06	7.03843e+06	5.58715e+06	9.24222e+06	1.24165e+07
721.386	2.59987	A	C	0.223301	70.5368	Q8WZ42	VLDRPGPPEGPVQVTGVTSEK		Titin OS=Homo sapiens OX=9606 GN=TTN PE=1 SV=4	6.90998e+06	2.85278e+07	1.85341e+07	6.48837e+06	1.18243e+07	2.70374e+07	2.48177e+06	1.27251e+07	3.71474e+06	8.75767e+06
559.938	2.48562	C	A	0.25034	81.3249	P0DOX5	FNWYVDGVEVHNAK		Immunoglobulin gamma-1 heavy chain OS=Homo sapiens OX=9606 PE=1 SV=2	8.35793e+06	4.05152e+06	5.04437e+06	1.52313e+07	9.33704e+06	8.03408e+06	1.29537e+07	3.15347e+07	6.69686e+06	6.65937e+06
398.552	1.81119	C	A	0.569913	64.9446	P09622	VGKFPFAANSR		Dihydrolipoyl dehydrogenase, mitochondrial OS=Homo sapiens OX=9606 GN=DLD PE=1 SV=2	4.00599e+06	2.49044e+06	2.23235e+06	4.94064e+06	4.53438e+06	2.57899e+06	5.89931e+06	1.78117e+06	9.73959e+06	3.65921e+06
497.919	2.16379	A	B	0.16577	65.5105	P02679	YEASILTHDSSIR		Fibrinogen gamma chain OS=Homo sapiens OX=9606 GN=FGG PE=1 SV=3	6.57572e+06	5.55028e+06	8.29675e+06	5.52596e+06	1.97136e+06	1.94107e+06	6.08199e+06	6.29496e+06	3.50955e+06	1.86328e+06
374.533	1.3499	A	C	0.144722	21.4026	O75947	AGLVDDFEKK		ATP synthase subunit d, mitochondrial OS=Homo sapiens OX=9606 GN=ATP5PD PE=1 SV=3	5.06546e+06	3.84006e+06	5.44627e+06	4.77996e+06	3.15249e+06	3.69025e+06	3.17219e+06	3.31301e+06	4.27608e+06	3.4144e+06
457.787	2.12014	C	B	0.329975	60.7429	Q5VTE0	QTVAVGVIK		Putative elongation factor 1-alpha-like 3 OS=Homo sapiens OX=9606 GN=EEF1A1P5 PE=5 SV=1	6.7809e+06	3.6691e+06	2.8437e+06	2.56992e+06	2.19702e+06	2.41533e+06	8.8474e+06	3.5018e+06	6.14507e+06	1.80894e+06
757.397	1.42778	C	B	0.367123	33.7847	P08238	GVVDSEDLPLNISR		Heat shock protein HSP 90-beta OS=Homo sapiens OX=9606 GN=HSP90AB1 PE=1 SV=4	7.78177e+06	1.23195e+07	8.71438e+06	6.78532e+06	9.48644e+06	6.33062e+06	1.18549e+07	9.21453e+06	1.52186e+07	6.74038e+06
458.906	1.74849	A	C	0.321697	52.2179	P02511	RPFFPFHSPSR		Alpha-crystallin B chain OS=Homo sapiens OX=9606 GN=CRYAB PE=1 SV=2	8.51947e+06	2.26954e+07	1.58163e+07	5.04387e+06	8.94198e+06	1.39609e+07	5.11514e+06	1.57796e+07	7.24135e+06	7.7282e+06
492.257	1.46766	C	A	0.120098	28.3296	O14773	LFGGNFAHQASVAR		Tripeptidyl-peptidase 1 OS=Homo sapiens OX=9606 GN=TPP1 PE=1 SV=2	3.9855e+06	2.70099e+06	3.52106e+06	4.17667e+06	3.25484e+06	2.94457e+06	3.68959e+06	6.86579e+06	5.27433e+06	4.14518e+06
588.32	2.76764	A	C	0.174921	66.4516	Q8WZ42	FGISEPLTSPK		Titin OS=Homo sapiens OX=9606 GN=TTN PE=1 SV=4	2.33376e+06	9.46249e+06	8.21617e+06	2.79321e+06	4.94536e+06	1.02591e+07	767532	4.1659e+06	1.3769e+06	3.3308e+06
558.327	1.345	C	A	0.475985	70.6091	P07585	VSPGAFTPLVK		Decorin OS=Homo sapiens OX=9606 GN=DCN PE=1 SV=1	7.5535e+06	2.43595e+06	2.49372e+06	6.52757e+06	4.16835e+06	3.24402e+06	5.17679e+06	6.04004e+06	7.26427e+06	3.90538e+06
508.267	1.14015	A	C	0.190598	10.0031	P36957	LGFMSAFVK	[4] Oxidation (M)	Dihydrolipoyllysine-residue succinyltransferase component of 2-oxoglutarate dehydrogenase complex, mitochondrial OS=Homo sapiens OX=9606 GN=DLST PE=1 SV=4	6.24137e+06	5.82009e+06	5.10866e+06	5.74424e+06	5.09378e+06	5.07657e+06	5.23704e+06	4.59882e+06	4.81797e+06	5.42562e+06
635.843	3.8997	B	A	0.000142848	22.9955	P04406	AENGKLVINGNPITIFQERDPSK		Glyceraldehyde-3-phosphate dehydrogenase OS=Homo sapiens OX=9606 GN=GAPDH PE=1 SV=3	4.09246e+06	2.75965e+06	4.32208e+06	1.61414e+07	1.35679e+07	1.38667e+07	1.37576e+07	9.26268e+06	1.24083e+07	1.64321e+07
504.61	1.88033	A	C	0.393401	57.8105	Q8WZ42	LSQDDLEIVRPAR		Titin OS=Homo sapiens OX=9606 GN=TTN PE=1 SV=4	1.37662e+06	5.22354e+06	3.3846e+06	1.56477e+06	3.15429e+06	2.87127e+06	754601	2.18773e+06	2.11261e+06	2.02518e+06
620.335	1.31862	B	C	0.26585	26.7427	P52179	TPVTGYFVDLK		Myomesin-1 OS=Homo sapiens OX=9606 GN=MYOM1 PE=1 SV=2	4.17841e+06	5.38097e+06	7.13804e+06	5.48789e+06	5.82e+06	8.05488e+06	4.26149e+06	5.17338e+06	4.69758e+06	5.44636e+06
526.809	1.26294	A	C	0.652802	47.1341	Q16891	QHITLALEK		MICOS complex subunit MIC60 OS=Homo sapiens OX=9606 GN=IMMT PE=1 SV=1	7.31309e+06	8.39825e+06	5.40766e+06	3.66863e+06	8.04037e+06	5.11724e+06	5.3446e+06	7.03188e+06	1.9786e+06	7.94101e+06
594.336	1.19162	C	A	0.492924	24.6128	P25705	RTGAIVDVPVGEELLGR		ATP synthase subunit alpha, mitochondrial OS=Homo sapiens OX=9606 GN=ATP5F1A PE=1 SV=1	6.22823e+06	5.04301e+06	4.85021e+06	5.1764e+06	6.07395e+06	5.27546e+06	8.3628e+06	4.86185e+06	5.43664e+06	6.95283e+06
750.857	14.5628	A	C	8.58374e-06	33.2914	P62736	QEYDEAGPSIVHR		Actin, aortic smooth muscle OS=Homo sapiens OX=9606 GN=ACTA2 PE=1 SV=1	3.11321e+07	4.72691e+07	2.50545e+07	2.25784e+06	2.35455e+06	3.32367e+06	1.60182e+06	2.96683e+06	2.13553e+06	2.76798e+06
559.316	1.40166	C	A	0.710853	51.3053	Q13423	AQYPIADLVK		NAD(P) transhydrogenase, mitochondrial OS=Homo sapiens OX=9606 GN=NNT PE=1 SV=3	2.08367e+07	9.63205e+06	8.81312e+06	1.62093e+07	2.12672e+07	7.08208e+06	2.33062e+07	7.62621e+06	2.25147e+07	1.99662e+07
881.772	3.10262	C	A	0.00537394	40.6458	P55084	DFMYVSQDPKDQLLLGPTYATPK	[3] Oxidation (M)	Trifunctional enzyme subunit beta, mitochondrial OS=Homo sapiens OX=9606 GN=HADHB PE=1 SV=3	9.41666e+06	7.7172e+06	8.67399e+06	2.21218e+07	1.36465e+07	1.3106e+07	1.87547e+07	4.26682e+07	2.15551e+07	2.37847e+07
733.433	1.36318	B	A	0.687545	52.3599	P11310	TRPVVAAGAVGLAQR		Medium-chain specific acyl-CoA dehydrogenase, mitochondrial OS=Homo sapiens OX=9606 GN=ACADM PE=1 SV=1	5.66388e+06	7.53624e+06	3.9605e+06	4.57439e+06	1.23888e+07	6.42981e+06	4.42122e+06	4.66334e+06	5.83665e+06	9.05916e+06
578.288	1.39689	C	B	0.425279	37.078	Q14894	LIYDSWSSGK		Ketimine reductase mu-crystallin OS=Homo sapiens OX=9606 GN=CRYM PE=1 SV=1	8.73194e+06	6.74387e+06	6.2248e+06	5.44987e+06	6.88562e+06	6.9199e+06	1.3053e+07	7.16595e+06	1.01239e+07	5.52072e+06
567.793	1.68824	A	C	0.612951	71.9281	P13929	TAIQAAGYPDK		Beta-enolase OS=Homo sapiens OX=9606 GN=ENO3 PE=1 SV=5	6.71798e+06	1.25749e+07	2.28631e+06	1.62759e+06	7.63585e+06	9.66184e+06	5.17963e+06	4.36984e+06	86670.5	7.4067e+06
673.335	4.4731	B	A	0.000163056	35.095	O75438	ELQPSEEVTWK		NADH dehydrogenase [ubiquinone] 1 beta subcomplex subunit 1 OS=Homo sapiens OX=9606 GN=NDUFB1 PE=1 SV=1	4.66979e+06	3.00419e+06	2.39436e+06	1.42618e+07	1.78865e+07	1.28884e+07	1.4077e+07	1.02277e+07	1.56947e+07	1.62052e+07
499.244	2.83518	A	C	0.211804	73.4466	Q8WZ42	VTGLTEGHSYEFR		Titin OS=Homo sapiens OX=9606 GN=TTN PE=1 SV=4	2.07962e+06	9.33998e+06	6.18367e+06	1.99048e+06	4.06304e+06	9.27322e+06	518167	3.67786e+06	1.14863e+06	2.93385e+06
468.921	3.649	B	A	0.803054	89.3254	P31040	KHTLSYVDVGTGK		Succinate dehydrogenase [ubiquinone] flavoprotein subunit, mitochondrial OS=Homo sapiens OX=9606 GN=SDHA PE=1 SV=2	1.12141e+06	3.96478e+06	782935	425270	8.77019e+06	1.2221e+07	3.83628e+06	6.51608e+06	195758	8.01347e+06
618.335	1.17059	A	B	0.662111	74.345	O75746	LATATFAGIENK		Calcium-binding mitochondrial carrier protein Aralar1 OS=Homo sapiens OX=9606 GN=SLC25A12 PE=1 SV=2	7.14424e+06	8.90964e+06	4.61267e+06	5.75844e+06	1.0322e+07	1.57442e+06	6.6359e+06	6.29992e+06	7.70809e+06	5.11007e+06
396.9	1.223	B	A	0.739015	70.1077	P42765	ITAHLVHELR		3-ketoacyl-CoA thiolase, mitochondrial OS=Homo sapiens OX=9606 GN=ACAA2 PE=1 SV=2	3.27702e+06	1.64371e+06	2.53011e+06	2.41506e+06	4.02805e+06	2.66923e+06	2.77352e+06	4.67971e+06	102588	3.55735e+06
712.033	1.86331	A	B	0.409521	47.059	P15259	ELKPTKPMQFLGDEETVR	[8] Oxidation (M)	Phosphoglycerate mutase 2 OS=Homo sapiens OX=9606 GN=PGAM2 PE=1 SV=3	3.76959e+07	1.3773e+07	2.48538e+07	1.31434e+07	1.7082e+07	1.07354e+07	2.33165e+07	6.38537e+06	1.86205e+07	2.21165e+07
1150.04	85.0399	A	C	2.34714e-06	40.3922	P12883	NDLQLQVQAEQDNLADAEER		Myosin-7 OS=Homo sapiens OX=9606 GN=MYH7 PE=1 SV=5	6.12363e+07	9.45494e+07	8.70324e+07	2.96143e+06	1.37372e+06	3.29816e+06	897588	1.42637e+06	620631	862535
676.409	1.76869	C	A	0.0192608	22.2862	P33121	VLQPTVFPVVPR		Long-chain-fatty-acid--CoA ligase 1 OS=Homo sapiens OX=9606 GN=ACSL1 PE=1 SV=1	5.58162e+06	5.87292e+06	5.98636e+06	5.6897e+06	8.45534e+06	7.59604e+06	9.76901e+06	1.18225e+07	1.22785e+07	7.26012e+06
522.8	3.12291	B	C	0.123795	71.36	Q8WZ42	TTPATLALEK		Titin OS=Homo sapiens OX=9606 GN=TTN PE=1 SV=4	2.16824e+06	7.59418e+06	6.92831e+06	2.8075e+06	5.12175e+06	1.04511e+07	459890	2.65418e+06	1.17993e+06	3.5535e+06
513.271	1.29658	C	B	0.362026	32.9464	O75521	ATEMLIFGK	[4] Oxidation (M)	Enoyl-CoA delta isomerase 2, mitochondrial OS=Homo sapiens OX=9606 GN=ECI2 PE=1 SV=4	9.73666e+06	5.86845e+06	5.56716e+06	6.95753e+06	6.67763e+06	4.82178e+06	9.98462e+06	7.08066e+06	7.91606e+06	6.92655e+06
679.376	1.08446	C	A	0.95545	35.0676	O76041	QNQLAATLASNVK		Nebulette OS=Homo sapiens OX=9606 GN=NEBL PE=1 SV=1	9.25916e+06	8.11295e+06	1.01657e+07	1.25789e+07	7.07569e+06	8.10532e+06	9.68152e+06	1.48654e+07	8.53298e+06	6.73816e+06
730.345	1.76142	A	C	0.0515271	28.2134	P21796	TKSENGLEFTSSGSANTETTK		Voltage-dependent anion-selective channel protein 1 OS=Homo sapiens OX=9606 GN=VDAC1 PE=1 SV=2	9.66943e+06	1.42287e+07	1.04301e+07	6.98509e+06	1.15323e+07	1.23972e+07	5.57555e+06	7.33945e+06	8.45432e+06	4.61604e+06
491.754	1.51813	A	B	0.255967	38.6306	Q86TD4	FGQNFLEK		Sarcalumenin OS=Homo sapiens OX=9606 GN=SRL PE=2 SV=2	4.35905e+06	5.29914e+06	4.52371e+06	2.56195e+06	3.53407e+06	3.24566e+06	5.05307e+06	2.90665e+06	5.61373e+06	2.48178e+06
746.887	1.29263	B	C	0.402015	30.7562	O75251	QSDVMIVAGTLTNK	[5] Oxidation (M)	NADH dehydrogenase [ubiquinone] iron-sulfur protein 7, mitochondrial OS=Homo sapiens OX=9606 GN=NDUFS7 PE=1 SV=3	8.37349e+06	1.08806e+07	5.75344e+06	7.83618e+06	1.17875e+07	1.0294e+07	8.75636e+06	6.24308e+06	6.76877e+06	9.09161e+06
869.925	5.48589	A	C	0.029125	82.0752	P08590	VFDKEGNGTVMGAELR	[11] Oxidation (M)	Myosin light chain 3 OS=Homo sapiens OX=9606 GN=MYL3 PE=1 SV=3	2.62886e+07	3.78441e+07	3.46972e+07	4.72192e+06	8.28828e+06	2.35539e+07	1.49088e+06	1.07279e+07	7.63555e+06	4.16602e+06
573.285	1.23663	B	A	0.687669	33.4854	P11216	YEFGIFNQK		Glycogen phosphorylase, brain form OS=Homo sapiens OX=9606 GN=PYGB PE=1 SV=5	4.92038e+06	3.04318e+06	4.76765e+06	7.10309e+06	3.60843e+06	5.03223e+06	5.43214e+06	3.95756e+06	3.82742e+06	6.3803e+06
471.773	1.3759	A	C	0.204269	34.3647	P22061	VQLVVGDGR		Protein-L-isoaspartate(D-aspartate) O-methyltransferase OS=Homo sapiens OX=9606 GN=PCMT1 PE=1 SV=4	7.53143e+06	6.33482e+06	9.00792e+06	7.66481e+06	3.8142e+06	5.41037e+06	5.43614e+06	6.67129e+06	5.59659e+06	4.46245e+06
1031.49	1.08868	A	B	0.891261	51.7143	P40939	DSIFSNLTGQLDYQGFEK		Trifunctional enzyme subunit alpha, mitochondrial OS=Homo sapiens OX=9606 GN=HADHA PE=1 SV=2	1.80593e+07	1.30048e+07	2.08003e+07	2.41716e+07	1.57187e+07	7.74954e+06	1.05998e+07	2.79986e+07	1.34644e+07	1.55459e+07
537.3	1.23368	A	B	0.336202	29.7001	P35613	GSDQAIITLR		Basigin OS=Homo sapiens OX=9606 GN=BSG PE=1 SV=2	3.8269e+06	4.87372e+06	5.77524e+06	3.96374e+06	2.72428e+06	5.04581e+06	4.40507e+06	5.21779e+06	4.79231e+06	4.61805e+06
654.307	2.50392	B	A	0.00500867	32.8803	Q14896	APARPAPDAPEDTGDSDEWVFDKK		Myosin-binding protein C, cardiac-type OS=Homo sapiens OX=9606 GN=MYBPC3 PE=1 SV=4	4.21566e+06	4.60803e+06	4.54408e+06	1.00116e+07	1.27798e+07	1.06803e+07	5.73838e+06	1.31857e+07	8.69975e+06	9.78652e+06
399.248	1.75022	A	C	0.440023	78.9437	P54296	APEILVR		Myomesin-2 OS=Homo sapiens OX=9606 GN=MYOM2 PE=1 SV=2	7.823e+06	5.24179e+06	3.31029e+06	1.94281e+06	6.93802e+06	4.69017e+06	4.12818e+06	2.09593e+06	286356	5.96422e+06
653.311	1.07504	C	A	0.925106	26.7929	Q9HCC0	TFYNQAIMSSK	[8] Oxidation (M)	Methylcrotonoyl-CoA carboxylase beta chain, mitochondrial OS=Homo sapiens OX=9606 GN=MCCC2 PE=1 SV=1	5.28224e+06	8.57104e+06	6.23151e+06	7.47016e+06	4.67573e+06	8.04816e+06	7.52426e+06	4.80846e+06	8.94414e+06	7.51241e+06
630.817	1.36355	A	B	0.466444	33.2106	Q01995	VPENPPSMVFK	[8] Oxidation (M)	Transgelin OS=Homo sapiens OX=9606 GN=TAGLN PE=1 SV=4	1.2845e+07	9.55533e+06	6.45686e+06	8.0703e+06	7.46527e+06	5.62772e+06	7.81649e+06	1.17892e+07	8.29417e+06	6.3536e+06
631.964	1.29187	C	B	0.355664	31.5142	P24752	EAYMGNVLQGGEGQAPTR	[4] Oxidation (M)	Acetyl-CoA acetyltransferase, mitochondrial OS=Homo sapiens OX=9606 GN=ACAT1 PE=1 SV=1	1.68263e+07	1.33819e+07	1.23021e+07	1.28525e+07	1.02065e+07	1.06492e+07	1.27726e+07	1.23565e+07	2.13382e+07	1.1595e+07
482.266	1.19541	A	C	0.548028	29.2995	O75746	LTVNDFVR		Calcium-binding mitochondrial carrier protein Aralar1 OS=Homo sapiens OX=9606 GN=SLC25A12 PE=1 SV=2	3.71636e+06	3.98583e+06	4.50744e+06	2.51915e+06	4.43259e+06	3.387e+06	2.83446e+06	4.4766e+06	3.98581e+06	2.32148e+06
700.037	1.07948	C	B	0.761227	19.7915	P30041	PGGLLLGDVAPNFEANTTVGR		Peroxiredoxin-6 OS=Homo sapiens OX=9606 GN=PRDX6 PE=1 SV=3	7.85433e+06	7.26981e+06	8.86664e+06	8.57351e+06	8.65878e+06	5.96634e+06	6.93784e+06	8.84414e+06	8.54542e+06	9.06263e+06
610.319	1.29517	C	B	0.253981	24.224	P50993	VAEIPFNSTNK		Sodium/potassium-transporting ATPase subunit alpha-2 OS=Homo sapiens OX=9606 GN=ATP1A2 PE=1 SV=1	6.81642e+06	4.15244e+06	5.53029e+06	4.14345e+06	3.56716e+06	5.2969e+06	5.86649e+06	4.51283e+06	6.53846e+06	5.54478e+06
468.754	1.98819	B	C	0.133898	50.3509	Q14315	TARPNITDNKDGTITVR		Filamin-C OS=Homo sapiens OX=9606 GN=FLNC PE=1 SV=3	2.45486e+06	7.40886e+06	4.89524e+06	4.93539e+06	7.32118e+06	6.69519e+06	2.31733e+06	4.05376e+06	1.92287e+06	4.41556e+06
538.291	1.72064	A	C	0.322966	55.719	P04792	QLSSGVSEIR		Heat shock protein beta-1 OS=Homo sapiens OX=9606 GN=HSPB1 PE=1 SV=2	6.78322e+06	8.77472e+06	5.26988e+06	3.60573e+06	6.05525e+06	4.87059e+06	5.41664e+06	6.00075e+06	985192	3.737e+06
500.805	1.37132	A	B	0.460483	65.5071	P18206	IPTISTQLK		Vinculin OS=Homo sapiens OX=9606 GN=VCL PE=1 SV=4	2.72347e+06	3.37678e+06	4.29731e+06	4.04852e+06	2.76963e+06	763988	2.5033e+06	3.21994e+06	2.70771e+06	3.64624e+06
643.674	1.49941	A	B	0.404437	50.6491	P00915	HDTSLKPISVSYNPATAK		Carbonic anhydrase 1 OS=Homo sapiens OX=9606 GN=CA1 PE=1 SV=2	1.10476e+07	7.67653e+06	8.01504e+06	5.97807e+06	4.45716e+06	7.39798e+06	8.55188e+06	1.50012e+07	7.35868e+06	4.39786e+06
406.766	1.12888	A	B	0.7071	19.6055	P27338	VPLGSVIK		Amine oxidase [flavin-containing] B OS=Homo sapiens OX=9606 GN=MAOB PE=1 SV=3	2.75554e+06	3.89269e+06	2.88342e+06	3.19053e+06	2.86672e+06	2.38619e+06	2.74253e+06	2.16784e+06	3.37181e+06	3.24596e+06
639.842	1.9935	A	C	0.326607	95.5464	Q8WZ42	VLGYVVEMQPK	[8] Oxidation (M)	Titin OS=Homo sapiens OX=9606 GN=TTN PE=1 SV=4	5.99491e+06	1.87818e+07	1.40941e+07	5.18133e+06	9.53578e+06	1.52164e+07	981552	1.49607e+07	2.86847e+06	7.18768e+06
580.977	1.8799	A	C	0.00148871	16.1236	P07205	VSHVSTGGGASLELLEGK		Phosphoglycerate kinase 2 OS=Homo sapiens OX=9606 GN=PGK2 PE=1 SV=3	1.70369e+07	1.23784e+07	1.59585e+07	9.26536e+06	7.57992e+06	7.87351e+06	8.93509e+06	6.39164e+06	8.29119e+06	8.56369e+06
491.23	1.22865	C	A	0.78426	67.5974	P07858	SGVYQHVTGEMMGGHAIR	[11] Oxidation (M)|[12] Oxidation (M)	Cathepsin B OS=Homo sapiens OX=9606 GN=CTSB PE=1 SV=3	8.46961e+06	8.82764e+06	7.56376e+06	7.99827e+06	8.87418e+06	1.01824e+07	1.15475e+07	1.56055e+07	162055	1.34124e+07
740.399	1.26644	A	B	0.485901	35.2325	Q99798	GHLDNISNNLLIGAINIENGK		Aconitate hydratase, mitochondrial OS=Homo sapiens OX=9606 GN=ACO2 PE=1 SV=2	1.24915e+07	1.03738e+07	1.99458e+07	1.36444e+07	1.09279e+07	9.23199e+06	1.46461e+07	1.34313e+07	1.09866e+07	1.52615e+07
654.328	2.37649	C	B	0.0778609	52.8399	Q14894	SLGMAVEDTVAAK	[4] Oxidation (M)	Ketimine reductase mu-crystallin OS=Homo sapiens OX=9606 GN=CRYM PE=1 SV=1	5.56626e+06	1.59632e+06	4.85012e+06	2.93782e+06	3.11415e+06	2.88818e+06	1.04089e+07	6.50836e+06	4.63983e+06	6.7711e+06
442.926	1.33332	A	B	0.693918	69.1656	P10412	KASGPPVSELITK		Histone H1.4 OS=Homo sapiens OX=9606 GN=H1-4 PE=1 SV=2	1.32472e+07	6.52549e+06	8.50511e+06	7.02456e+06	5.66537e+06	8.51868e+06	3.70502e+06	1.46638e+07	9.35955e+06	3.31369e+06
771.929	1.28528	C	A	0.446659	33.4554	P07355	GVDEVTIVNILTNR		Annexin A2 OS=Homo sapiens OX=9606 GN=ANXA2 PE=1 SV=2	9.47161e+06	8.82443e+06	1.15177e+07	1.35982e+07	7.5663e+06	9.01179e+06	1.02275e+07	1.91611e+07	1.10874e+07	1.06159e+07
550.767	1.44047	B	C	0.0318951	17.6451	P09104	DGKYDLDFK		Gamma-enolase OS=Homo sapiens OX=9606 GN=ENO2 PE=1 SV=3	3.157e+06	4.15472e+06	3.58744e+06	4.3181e+06	3.98421e+06	4.63071e+06	2.77758e+06	2.37854e+06	3.22171e+06	3.59327e+06
498.75	2.45301	A	C	0.29673	83.2267	P00505	MNLGVGAYR	[1] Oxidation (M)	Aspartate aminotransferase, mitochondrial OS=Homo sapiens OX=9606 GN=GOT2 PE=1 SV=3	8.64375e+06	7.33889e+06	7.15388e+06	3.23152e+06	4.35804e+06	4.67691e+06	2.80254e+06	3.22486e+06	81806	6.46662e+06
1044.52	7.58705	A	C	0.199149	131.653	P17661	ELQAQLQEQQVQVEMDMSKPDLTAALR	[15] Oxidation (M)|[17] Oxidation (M)	Desmin OS=Homo sapiens OX=9606 GN=DES PE=1 SV=3	8.70224e+06	2.36883e+08	3.75509e+07	1.70894e+07	3.28697e+07	1.17338e+08	2.31091e+06	2.90354e+07	3.37656e+06	1.5035e+07
647.326	1.57366	C	A	0.185268	42.9455	A6NMY6	TDLEKDIISDTSGDFRK		Putative annexin A2-like protein OS=Homo sapiens OX=9606 GN=ANXA2P2 PE=5 SV=2	7.76107e+06	6.69751e+06	7.65049e+06	9.44316e+06	6.21082e+06	8.33789e+06	8.3825e+06	1.9025e+07	9.35241e+06	9.62954e+06
568.33	1.07757	C	B	0.847947	19.0524	P30041	VVFVFGPDKK		Peroxiredoxin-6 OS=Homo sapiens OX=9606 GN=PRDX6 PE=1 SV=3	4.70842e+06	4.29866e+06	5.24572e+06	4.684e+06	5.14913e+06	3.66446e+06	3.75263e+06	4.49077e+06	5.87132e+06	5.27813e+06
402.896	1.88457	A	B	0.233817	47.0105	P07108	AYINKVEELK		Acyl-CoA-binding protein OS=Homo sapiens OX=9606 GN=DBI PE=1 SV=2	4.02802e+06	1.53827e+06	3.47601e+06	2.2538e+06	778092	1.76617e+06	2.23075e+06	1.15011e+06	1.94948e+06	1.37603e+06
608.814	1.43317	B	C	0.335564	33.9372	P12111	VVESLDVGQDR		Collagen alpha-3(VI) chain OS=Homo sapiens OX=9606 GN=COL6A3 PE=1 SV=5	8.49513e+06	8.35247e+06	1.20627e+07	1.21539e+07	6.29666e+06	1.25759e+07	4.36536e+06	1.01384e+07	7.16863e+06	7.19259e+06
649.339	1.32281	B	C	0.548185	41.9321	P51884	SLEDLQLTHNK		Lumican OS=Homo sapiens OX=9606 GN=LUM PE=1 SV=2	9.02713e+06	1.38334e+07	9.60846e+06	7.59299e+06	1.06196e+07	1.72926e+07	6.23378e+06	1.13471e+07	8.60722e+06	9.59945e+06
658.822	1.29363	C	B	0.366401	42.7308	P11021	NELESYAYSLK		Endoplasmic reticulum chaperone BiP OS=Homo sapiens OX=9606 GN=HSPA5 PE=1 SV=2	5.34828e+06	4.52637e+06	9.71835e+06	8.16309e+06	4.67756e+06	5.26781e+06	8.03106e+06	8.00813e+06	7.92689e+06	7.26802e+06
687.833	1.32588	B	C	0.43197	30.5238	P21796	WTEYGLTFTEK		Voltage-dependent anion-selective channel protein 1 OS=Homo sapiens OX=9606 GN=VDAC1 PE=1 SV=2	4.47896e+06	6.08062e+06	6.41183e+06	4.88581e+06	7.5848e+06	9.27135e+06	5.90167e+06	6.79465e+06	5.55092e+06	3.61695e+06
561.252	1.14687	B	C	0.575635	21.7179	Q9Y6M9	AMYPDYFAK	[2] Oxidation (M)	NADH dehydrogenase [ubiquinone] 1 beta subcomplex subunit 9 OS=Homo sapiens OX=9606 GN=NDUFB9 PE=1 SV=3	9.44732e+06	1.12172e+07	1.10307e+07	8.56067e+06	1.32572e+07	1.21893e+07	9.58136e+06	8.65313e+06	1.0557e+07	1.0745e+07
909.487	1.66689	B	C	0.483281	66.7507	Q8WZ42	APEPISSKPVIVTGLQDTTVSSDSVAK		Titin OS=Homo sapiens OX=9606 GN=TTN PE=1 SV=4	5.48651e+06	1.88851e+07	1.64709e+07	1.06739e+07	1.27986e+07	2.5877e+07	3.13097e+06	1.72463e+07	5.66598e+06	1.34309e+07
492.592	2.64335	A	C	0.29805	71.1636	Q8WZ42	VFAENETGLSRPR		Titin OS=Homo sapiens OX=9606 GN=TTN PE=1 SV=4	2.06239e+06	1.03669e+07	5.2363e+06	1.65588e+06	4.60477e+06	6.91864e+06	552684	3.69511e+06	1.73432e+06	2.92858e+06
493.745	1.52543	A	B	0.507361	54.097	O95298	TYGEIFEK		NADH dehydrogenase [ubiquinone] 1 subunit C2 OS=Homo sapiens OX=9606 GN=NDUFC2 PE=1 SV=1	5.10495e+06	5.95593e+06	2.27466e+06	3.04886e+06	4.41875e+06	1.27457e+06	2.89785e+06	2.66552e+06	4.41963e+06	4.94131e+06
746.888	1.3339	B	A	0.107747	16.9633	O75251	QSDVMIVAGTLTNK	[5] Oxidation (M)	NADH dehydrogenase [ubiquinone] iron-sulfur protein 7, mitochondrial OS=Homo sapiens OX=9606 GN=NDUFS7 PE=1 SV=3	6.66047e+06	7.78552e+06	6.60204e+06	7.63493e+06	9.68032e+06	1.07608e+07	7.51749e+06	8.01572e+06	7.27029e+06	9.81314e+06
1014.14	36.3273	A	C	0.000151596	83.0563	P12883	EEQAEPDGTEEADKSAYLMGLNSADLLK	[19] Oxidation (M)	Myosin-7 OS=Homo sapiens OX=9606 GN=MYH7 PE=1 SV=5	4.6233e+07	6.90332e+07	6.29677e+07	1.72124e+06	1.87316e+06	6.76128e+06	734715	2.90692e+06	1.31598e+06	1.58417e+06
781.927	1.38769	A	C	0.60763	69.0396	P05413	QVASMTKPTTIIEK	[5] Oxidation (M)	Fatty acid-binding protein, heart OS=Homo sapiens OX=9606 GN=FABP3 PE=1 SV=4	3.48648e+07	2.31295e+07	1.01922e+07	8.49514e+06	2.26271e+07	2.09118e+07	1.79417e+07	2.52773e+07	29267.8	2.22673e+07
650.374	2.44459	A	C	0.293166	79.8627	Q8WZ42	VLDTPGPVLNLRPTDITK		Titin OS=Homo sapiens OX=9606 GN=TTN PE=1 SV=4	2.63673e+06	1.12672e+07	1.12312e+07	3.14949e+06	5.61215e+06	1.28544e+07	751144	6.08926e+06	1.40613e+06	5.46269e+06
689.689	1.23313	B	A	0.209531	14.9067	P31040	VRIDEYDYSKPIQGQQK		Succinate dehydrogenase [ubiquinone] flavoprotein subunit, mitochondrial OS=Homo sapiens OX=9606 GN=SDHA PE=1 SV=2	8.00191e+06	6.8472e+06	6.14174e+06	7.60304e+06	8.44302e+06	9.8383e+06	9.6975e+06	6.81522e+06	8.0069e+06	8.97158e+06
499.306	1.11461	A	B	0.842518	35.3692	P49753	GPGVGLLGISK		Acyl-coenzyme A thioesterase 2, mitochondrial OS=Homo sapiens OX=9606 GN=ACOT2 PE=1 SV=6	4.60562e+06	2.86848e+06	2.43663e+06	2.87868e+06	4.0522e+06	1.96079e+06	3.64288e+06	2.3975e+06	4.0635e+06	3.07341e+06
753.389	2.03898	A	C	0.14565	50.7834	Q14315	VAVGQEQAFSVNTR		Filamin-C OS=Homo sapiens OX=9606 GN=FLNC PE=1 SV=3	6.89758e+06	2.13501e+07	1.44561e+07	9.84861e+06	9.26554e+06	1.81294e+07	4.89962e+06	8.727e+06	5.64126e+06	8.65712e+06
532.582	2.66304	A	C	0.267801	78.7084	Q8WZ42	VTGLTEDHEYEFR		Titin OS=Homo sapiens OX=9606 GN=TTN PE=1 SV=4	1.86363e+06	8.29224e+06	4.82495e+06	1.37145e+06	3.82327e+06	8.39758e+06	410382	3.45334e+06	882833	2.75406e+06
619.79	1.85544	A	B	0.0135346	26.5593	P0DMV8	FGDPVVQSDMK	[10] Oxidation (M)	Heat shock 70 kDa protein 1A OS=Homo sapiens OX=9606 GN=HSPA1A PE=1 SV=1	7.13714e+06	7.647e+06	5.38749e+06	4.46713e+06	3.82916e+06	2.57531e+06	3.31603e+06	4.77964e+06	3.5196e+06	3.70861e+06
784.421	1.33902	B	A	0.79844	44.2508	P09622	NLGLEELGIELDPR		Dihydrolipoyl dehydrogenase, mitochondrial OS=Homo sapiens OX=9606 GN=DLD PE=1 SV=2	1.15503e+07	8.20877e+06	5.81899e+06	1.012e+07	1.68546e+07	7.27482e+06	1.21916e+07	3.34122e+06	1.23897e+07	1.15884e+07
720.854	1.6762	A	C	0.116327	43.3918	P31930	ADLTEYLSTHYK		Cytochrome b-c1 complex subunit 1, mitochondrial OS=Homo sapiens OX=9606 GN=UQCRC1 PE=1 SV=3	1.03284e+07	8.8725e+06	9.66956e+06	7.50105e+06	7.05024e+06	6.99113e+06	7.37908e+06	2.84897e+06	4.52672e+06	8.21022e+06
579.969	1.86137	A	C	0.340555	54.8757	P00367	HGGTIPIVPTAEFQDR		Glutamate dehydrogenase 1, mitochondrial OS=Homo sapiens OX=9606 GN=GLUD1 PE=1 SV=2	1.31787e+07	6.30045e+06	1.48295e+07	6.35548e+06	6.91299e+06	5.33563e+06	8.50859e+06	1.26108e+06	8.26826e+06	6.5379e+06
507.754	1.19966	B	C	0.614616	64.3354	P35613	FFVSSSQGR		Basigin OS=Homo sapiens OX=9606 GN=BSG PE=1 SV=2	3.13079e+06	3.30553e+06	2.75035e+06	2.59132e+06	3.4909e+06	3.27616e+06	3.9037e+06	2.84711e+06	176775	3.47358e+06
732.322	2.18243	A	B	0.345785	62.078	P02689	LVSSENFDDYMK	[11] Oxidation (M)	Myelin P2 protein OS=Homo sapiens OX=9606 GN=PMP2 PE=1 SV=3	1.05379e+07	5.66206e+06	2.05922e+07	8.64051e+06	3.07263e+06	5.14519e+06	3.45712e+06	1.29812e+07	8.03349e+06	4.1895e+06
482.915	1.84924	B	A	0.440702	66.0288	P02511	MDIAIHHPWIR	[N-term] Acetyl (Protein N-term)|[1] Oxidation (M)	Alpha-crystallin B chain OS=Homo sapiens OX=9606 GN=CRYAB PE=1 SV=2	2.25848e+06	4.05804e+06	3.57374e+06	3.47783e+06	4.78448e+06	1.00271e+07	2.85929e+06	1.02908e+07	3.57336e+06	4.06536e+06
788.362	1.24408	C	B	0.548915	41.9014	Q9NX63	YSGAYGASVSDEELK		MICOS complex subunit MIC19 OS=Homo sapiens OX=9606 GN=CHCHD3 PE=1 SV=1	1.44409e+07	9.81616e+06	1.10401e+07	7.82847e+06	1.54139e+07	7.92188e+06	9.85173e+06	1.22473e+07	1.78387e+07	1.17567e+07
548.948	1.58491	A	B	0.858789	74.9593	P09972	LSQIGVENTEENRR		Fructose-bisphosphate aldolase C OS=Homo sapiens OX=9606 GN=ALDOC PE=1 SV=2	1.69366e+07	1.77214e+07	1.63632e+06	1.84551e+06	1.20594e+07	8.99506e+06	8.22533e+06	1.16957e+07	158416	1.52019e+07
642.858	1.3093	C	B	0.174472	19.1109	P05023	NMVPQQALVIR	[2] Oxidation (M)	Sodium/potassium-transporting ATPase subunit alpha-1 OS=Homo sapiens OX=9606 GN=ATP1A1 PE=1 SV=1	8.31678e+06	5.90127e+06	6.2562e+06	5.90724e+06	5.23867e+06	7.27157e+06	8.20776e+06	6.36667e+06	9.35728e+06	8.22036e+06
567.811	2.56042	A	C	0.188136	64.7847	Q8WZ42	VYAENIAGIGK		Titin OS=Homo sapiens OX=9606 GN=TTN PE=1 SV=4	2.42745e+06	8.75218e+06	4.97593e+06	1.98081e+06	3.73303e+06	7.59986e+06	883034	3.48101e+06	1.48032e+06	2.56859e+06
769.889	1.06096	B	C	0.805087	13.9148	P16219	ITEIYEGTSEIQR		Short-chain specific acyl-CoA dehydrogenase, mitochondrial OS=Homo sapiens OX=9606 GN=ACADS PE=1 SV=1	6.93366e+06	6.86731e+06	7.91273e+06	8.20865e+06	7.71463e+06	6.23379e+06	8.08547e+06	7.01232e+06	5.9516e+06	6.79596e+06
764.387	1.27732	C	A	0.602584	30.8029	P07954	LMNESLMLVTALNPHIGYDK	[2] Oxidation (M)|[7] Oxidation (M)	Fumarate hydratase, mitochondrial OS=Homo sapiens OX=9606 GN=FH PE=1 SV=3	1.14214e+07	9.86082e+06	1.37883e+07	1.43249e+07	1.53278e+07	1.02991e+07	1.40557e+07	1.71022e+07	8.93946e+06	1.96307e+07
560.607	1.39111	A	C	0.244849	27.7061	O14958	AFEEAAEHFQPYIK		Calsequestrin-2 OS=Homo sapiens OX=9606 GN=CASQ2 PE=1 SV=2	3.97678e+06	6.13356e+06	7.07135e+06	4.57223e+06	4.58196e+06	4.45357e+06	4.07878e+06	3.06079e+06	5.59254e+06	3.73599e+06
456.798	1.63576	A	C	0.00159473	13.9014	P10809	VGLQVVAVK		60 kDa heat shock protein, mitochondrial OS=Homo sapiens OX=9606 GN=HSPD1 PE=1 SV=2	6.21055e+06	5.60544e+06	4.69118e+06	3.45778e+06	3.63496e+06	3.14215e+06	3.26516e+06	2.86759e+06	3.58879e+06	3.73371e+06
599.837	1.91924	A	C	0.066993	56.7639	P16402	ASGPPVSELITK		Histone H1.3 OS=Homo sapiens OX=9606 GN=H1-3 PE=1 SV=2	1.61086e+07	1.30109e+07	1.46164e+07	7.1438e+06	7.81993e+06	9.02679e+06	4.01886e+06	1.36974e+07	7.46674e+06	5.20113e+06
530.788	1.6071	A	B	0.300992	38.1552	P18859	FEVIEKPQA		ATP synthase-coupling factor 6, mitochondrial OS=Homo sapiens OX=9606 GN=ATP5PF PE=1 SV=1	1.04832e+07	6.47863e+06	5.08193e+06	5.65077e+06	5.36013e+06	2.70565e+06	5.28891e+06	3.39047e+06	6.13986e+06	6.47172e+06
584.846	1.56924	A	B	0.00409139	17.0911	Q16718	ILDVLEEIPK		NADH dehydrogenase [ubiquinone] 1 alpha subcomplex subunit 5 OS=Homo sapiens OX=9606 GN=NDUFA5 PE=1 SV=3	6.44579e+06	6.78518e+06	7.28843e+06	3.88729e+06	4.80577e+06	4.38296e+06	4.16197e+06	4.33228e+06	3.67324e+06	5.45425e+06
517.519	1.35576	B	A	0.0857317	20.1056	P31040	VRIDEYDYSKPIQGQQK		Succinate dehydrogenase [ubiquinone] flavoprotein subunit, mitochondrial OS=Homo sapiens OX=9606 GN=SDHA PE=1 SV=2	4.36145e+06	3.76657e+06	3.75172e+06	5.67019e+06	4.73186e+06	5.70402e+06	5.578e+06	3.97527e+06	6.4363e+06	4.85169e+06
769.373	1.4028	C	B	0.255702	35.5559	P40939	DLNSDMDSILASLK	[6] Oxidation (M)	Trifunctional enzyme subunit alpha, mitochondrial OS=Homo sapiens OX=9606 GN=HADHA PE=1 SV=2	1.30901e+07	1.175e+07	1.26433e+07	1.44828e+07	7.36516e+06	9.25743e+06	1.10045e+07	2.02307e+07	1.44103e+07	1.25341e+07
988.02	1.58385	C	B	0.348718	48.0536	P07339	ISVNNVLPVFDNLMQQK	[14] Oxidation (M)	Cathepsin D OS=Homo sapiens OX=9606 GN=CTSD PE=1 SV=1	4.30335e+07	2.24104e+07	2.5942e+07	2.6354e+07	1.92468e+07	3.20374e+07	3.29966e+07	7.04684e+07	3.00068e+07	3.04841e+07
435.248	1.17075	B	A	0.612144	46.2539	P49821	AAYIYIR		NADH dehydrogenase [ubiquinone] flavoprotein 1, mitochondrial OS=Homo sapiens OX=9606 GN=NDUFV1 PE=1 SV=4	2.48318e+06	4.14758e+06	1.64139e+06	2.88284e+06	3.43007e+06	3.37168e+06	2.73776e+06	2.61664e+06	2.9811e+06	4.09451e+06
868.514	1.47097	A	B	0.169782	24.7085	P13804	GLLPEELTPLILATQK		Electron transfer flavoprotein subunit alpha, mitochondrial OS=Homo sapiens OX=9606 GN=ETFA PE=1 SV=1	3.40383e+07	2.06076e+07	3.11171e+07	2.35574e+07	1.81989e+07	1.65476e+07	2.2364e+07	2.58832e+07	1.60732e+07	2.3346e+07
871.124	1.38946	A	C	0.299733	37.1521	P04406	VIHDNFGIVEGLMTTVHAITATQK	[13] Oxidation (M)	Glyceraldehyde-3-phosphate dehydrogenase OS=Homo sapiens OX=9606 GN=GAPDH PE=1 SV=3	2.60205e+07	1.79161e+07	2.19929e+07	1.81168e+07	2.15637e+07	1.48326e+07	1.47619e+07	9.28938e+06	1.56622e+07	2.35527e+07
792.915	1.88131	B	C	0.343192	63.1251	Q14315	GAGTGGLGLAIEGPSEAK		Filamin-C OS=Homo sapiens OX=9606 GN=FLNC PE=1 SV=3	4.2914e+06	2.08874e+07	1.46672e+07	1.02678e+07	1.08106e+07	2.03209e+07	4.1749e+06	1.25096e+07	3.6732e+06	8.98295e+06
563.366	1.20357	C	B	0.547159	47.2644	P03905	LTLILNPLTK		NADH-ubiquinone oxidoreductase chain 4 OS=Homo sapiens OX=9606 GN=MT-ND4 PE=1 SV=1	3.80044e+06	4.34578e+06	3.94627e+06	4.37383e+06	5.5821e+06	1.91288e+06	4.17968e+06	5.04345e+06	4.254e+06	5.56953e+06
914.79	4.27778	C	A	1.21494e-05	18.3563	P30041	VATPVDWKDGDSVMVLPTIPEEEAK	[14] Oxidation (M)	Peroxiredoxin-6 OS=Homo sapiens OX=9606 GN=PRDX6 PE=1 SV=3	5.75734e+06	3.96512e+06	4.94337e+06	2.02417e+07	1.57675e+07	1.51401e+07	1.90544e+07	1.84104e+07	2.26514e+07	2.35334e+07
449.725	2.53722	A	C	0.275919	72.4546	Q8WZ42	GNEYIFR		Titin OS=Homo sapiens OX=9606 GN=TTN PE=1 SV=4	1.53003e+06	6.5511e+06	4.52973e+06	1.37417e+06	3.08596e+06	6.13779e+06	330651	2.879e+06	978962	2.43852e+06
407.229	1.30569	C	B	0.758755	53.1202	P02765	FSVVYAK		Alpha-2-HS-glycoprotein OS=Homo sapiens OX=9606 GN=AHSG PE=1 SV=2	3.34006e+06	1.75284e+06	1.19423e+06	2.21329e+06	2.07328e+06	668599	2.99464e+06	1.13601e+06	3.03292e+06	1.46298e+06
868.907	1.3165	A	B	0.393871	30.2134	P14927	YEEENFYLEPYLK		Cytochrome b-c1 complex subunit 7 OS=Homo sapiens OX=9606 GN=UQCRB PE=1 SV=2	1.34896e+07	1.19456e+07	1.3066e+07	9.96996e+06	9.87809e+06	9.39704e+06	1.24745e+07	6.2551e+06	1.14815e+07	1.38946e+07
713.368	1.19208	C	B	0.187944	16.261	P06733	YISPDQLADLYK		Alpha-enolase OS=Homo sapiens OX=9606 GN=ENO1 PE=1 SV=2	9.80443e+06	8.83975e+06	7.77232e+06	1.0182e+07	8.41584e+06	7.39721e+06	9.16833e+06	1.17307e+07	1.07003e+07	9.71812e+06
616.311	1.47142	C	B	0.303484	43.443	P40939	LPPKSEVSSDEDIQFR		Trifunctional enzyme subunit alpha, mitochondrial OS=Homo sapiens OX=9606 GN=HADHA PE=1 SV=2	2.88003e+07	2.21756e+07	2.50185e+07	3.43921e+07	1.82166e+07	1.62165e+07	2.45313e+07	5.11285e+07	3.36842e+07	2.56839e+07
1037.98	2.17564	A	B	0.273532	78.9244	P68871	FFESFGDLSTPDAVMGNPK	[15] Oxidation (M)	Hemoglobin subunit beta OS=Homo sapiens OX=9606 GN=HBB PE=1 SV=2	2.35155e+07	1.91506e+07	2.76207e+07	9.88388e+06	8.42878e+06	1.39937e+07	1.80683e+07	4.27978e+07	1.32846e+07	6.30593e+06
593.842	2.80638	A	C	0.24897	98.5463	P05091	VIQVAAGSSNLK		Aldehyde dehydrogenase, mitochondrial OS=Homo sapiens OX=9606 GN=ALDH2 PE=1 SV=2	1.01484e+07	6.15838e+06	7.50827e+06	4.13105e+06	3.55888e+06	3.6784e+06	4.12661e+06	1.04282e+06	46218.1	6.09907e+06
517.784	2.56649	A	C	0.325076	82.1818	Q8WZ42	IDGGQYILR		Titin OS=Homo sapiens OX=9606 GN=TTN PE=1 SV=4	2.08175e+06	9.67437e+06	8.90359e+06	1.81106e+06	3.98832e+06	7.85469e+06	713589	5.66537e+06	1.36989e+06	2.98419e+06
551.616	1.30851	C	A	0.802597	54.0947	P82909	KLVSQEEMEFIQR	[8] Oxidation (M)	28S ribosomal protein S36, mitochondrial OS=Homo sapiens OX=9606 GN=MRPS36 PE=1 SV=2	5.37049e+06	6.2851e+06	2.5136e+06	7.81965e+06	6.05483e+06	2.16628e+06	7.41072e+06	2.75238e+06	7.06854e+06	7.48899e+06
495.787	3.04768	C	B	0.981843	140.657	P55084	KLMLDLNK	[3] Oxidation (M)	Trifunctional enzyme subunit beta, mitochondrial OS=Homo sapiens OX=9606 GN=HADHB PE=1 SV=3	5.85959e+06	1.2041e+07	298345	515099	6.80604e+06	7.0916e+06	5.10188e+06	4.51212e+07	97785.6	8.24638e+06
782.957	1.60793	C	B	0.324143	79.3635	P55290	SIVVSPILIPENQR		Cadherin-13 OS=Homo sapiens OX=9606 GN=CDH13 PE=1 SV=1	1.08784e+07	4.47221e+06	5.51617e+06	1.08729e+07	4.18381e+06	2.16803e+06	1.09443e+07	5.88486e+06	1.07518e+07	9.34727e+06
677.312	2.24251	A	B	0.166094	64.5	P23327	VGDEGVSGEEVFAEHGGQAR		Sarcoplasmic reticulum histidine-rich calcium-binding protein OS=Homo sapiens OX=9606 GN=HRC PE=1 SV=1	1.54448e+07	9.39271e+06	9.8599e+06	5.84377e+06	8.08747e+06	1.54131e+06	1.12913e+07	4.48828e+06	4.95768e+06	7.05329e+06
1044.19	1.44151	A	C	0.218371	33.051	P31930	DVVFNYLHATAFQGTPLAQAVEGPSENVR		Cytochrome b-c1 complex subunit 1, mitochondrial OS=Homo sapiens OX=9606 GN=UQCRC1 PE=1 SV=3	6.56309e+07	4.1e+07	5.21143e+07	4.24896e+07	3.22333e+07	3.61747e+07	3.30573e+07	2.15938e+07	4.2645e+07	4.95365e+07
535.611	1.36394	C	B	0.103814	21.982	O14773	LYQQHGAGLFDVTR		Tripeptidyl-peptidase 1 OS=Homo sapiens OX=9606 GN=TPP1 PE=1 SV=2	4.55195e+06	3.16892e+06	3.86317e+06	4.3942e+06	3.3008e+06	3.80276e+06	4.51781e+06	6.86277e+06	5.18575e+06	4.34335e+06
575.758	1.95842	A	B	0.291004	58.5822	P02679	TSTADYAMFK	[8] Oxidation (M)	Fibrinogen gamma chain OS=Homo sapiens OX=9606 GN=FGG PE=1 SV=3	9.71642e+06	1.96129e+07	1.28394e+07	1.15982e+07	4.57581e+06	5.35801e+06	1.34281e+07	2.09914e+07	8.11616e+06	5.07626e+06
760.884	1.76339	A	B	0.524936	105.08	P16403	SETAPAAPAAAPPAEK	[N-term] Acetyl (Protein N-term)	Histone H1.2 OS=Homo sapiens OX=9606 GN=H1-2 PE=1 SV=2	2.6914e+07	1.62019e+07	2.23642e+07	1.19338e+07	9.19917e+06	1.60001e+07	6.08287e+06	4.67522e+07	1.4844e+07	5.96491e+06
574.818	3.45142	A	C	0.0118102	64.5464	Q8WZ42	VYAENIVGVGK		Titin OS=Homo sapiens OX=9606 GN=TTN PE=1 SV=4	1.03438e+07	1.23207e+07	9.38491e+06	3.2214e+06	3.20705e+06	8.94222e+06	1.92975e+06	4.26727e+06	2.59417e+06	3.58997e+06
466.277	1.09373	C	B	0.895224	23.7755	P52179	IALSATDLK		Myomesin-1 OS=Homo sapiens OX=9606 GN=MYOM1 PE=1 SV=2	3.1362e+06	2.42975e+06	2.02246e+06	1.91408e+06	2.66709e+06	2.57665e+06	2.27096e+06	1.9531e+06	2.86828e+06	3.34597e+06
551.917	1.41	A	B	0.239621	29.3148	O75521	NAINTEMYHEIMR	[7] Oxidation (M)|[12] Oxidation (M)	Enoyl-CoA delta isomerase 2, mitochondrial OS=Homo sapiens OX=9606 GN=ECI2 PE=1 SV=4	6.74584e+06	5.53341e+06	5.99017e+06	4.23916e+06	4.69253e+06	4.02534e+06	6.87575e+06	3.37707e+06	5.16854e+06	6.66198e+06
561.543	1.23232	C	B	0.665084	37.9733	P08237	ALVFQPVAELKDQTDFEHR		ATP-dependent 6-phosphofructokinase, muscle type OS=Homo sapiens OX=9606 GN=PFKM PE=1 SV=2	7.30245e+06	4.423e+06	3.60821e+06	3.37998e+06	5.25514e+06	5.15148e+06	6.33587e+06	3.87324e+06	5.34144e+06	7.10213e+06
621.346	1.40757	A	C	0.309046	39.2843	O75746	LQVAGEITTGPR		Calcium-binding mitochondrial carrier protein Aralar1 OS=Homo sapiens OX=9606 GN=SLC25A12 PE=1 SV=2	5.29571e+06	6.56809e+06	4.02819e+06	3.56038e+06	6.69675e+06	3.56374e+06	3.35522e+06	3.11781e+06	4.71649e+06	3.86435e+06
496.997	1.37752	A	B	0.450935	33.8628	P08237	KNVLGHMQQGGSPTPFDR	[7] Oxidation (M)	ATP-dependent 6-phosphofructokinase, muscle type OS=Homo sapiens OX=9606 GN=PFKM PE=1 SV=2	7.70659e+06	4.98814e+06	4.06761e+06	3.31129e+06	4.47497e+06	4.3822e+06	5.62527e+06	3.16086e+06	5.9757e+06	5.79573e+06
607.344	3.50903	C	A	0.28171	103.135	P69905	VLSPADKTNVK	[N-term] Acetyl (Protein N-term)	Hemoglobin subunit alpha OS=Homo sapiens OX=9606 GN=HBA1 PE=1 SV=2	3.22028e+06	2.01415e+06	2.71714e+06	4.49572e+06	3.27975e+06	8.38789e+06	6.0373e+06	2.34793e+07	5.39039e+06	2.29605e+06
406.535	1.28624	A	C	0.57826	71.4984	Q99623	ESVFTVEGGHR		Prohibitin-2 OS=Homo sapiens OX=9606 GN=PHB2 PE=1 SV=2	3.50585e+06	3.73949e+06	2.38788e+06	1.7008e+06	3.34609e+06	3.20999e+06	3.39078e+06	2.49674e+06	4910.88	4.09344e+06
689	1.28275	C	B	0.340844	29.913	P07355	RAEDGSVIDYELIDQDAR		Annexin A2 OS=Homo sapiens OX=9606 GN=ANXA2 PE=1 SV=2	6.39915e+06	9.1408e+06	8.73e+06	9.20497e+06	4.9702e+06	7.06081e+06	8.13225e+06	1.02618e+07	7.51745e+06	1.04091e+07
531.276	1.15967	B	A	0.57075	20.4545	P30084	KLFYSTFATDDRK		Enoyl-CoA hydratase, mitochondrial OS=Homo sapiens OX=9606 GN=ECHS1 PE=1 SV=4	7.49837e+06	5.98246e+06	6.03506e+06	8.12823e+06	6.96471e+06	7.53906e+06	7.36179e+06	5.05051e+06	8.22134e+06	8.08417e+06
431.22	2.70259	A	C	0.0851576	64.0955	Q8WZ42	LIEGHEYQFR		Titin OS=Homo sapiens OX=9606 GN=TTN PE=1 SV=4	1.42586e+06	3.20585e+06	4.55147e+06	1.88449e+06	1.57351e+06	4.75709e+06	671383	1.54447e+06	1.06704e+06	1.24767e+06
823.444	1.28376	C	B	0.223406	18.2542	P38646	VINEPTAAALAYGLDK		Stress-70 protein, mitochondrial OS=Homo sapiens OX=9606 GN=HSPA9 PE=1 SV=2	1.04529e+07	7.73468e+06	8.5826e+06	9.52933e+06	7.89849e+06	6.61069e+06	1.08783e+07	1.20567e+07	8.00627e+06	1.02051e+07
438.893	2.14437	C	B	0.240765	72.7803	P68871	VNVDEVGGEALGR		Hemoglobin subunit beta OS=Homo sapiens OX=9606 GN=HBB PE=1 SV=2	9.95096e+06	9.03678e+06	1.2685e+07	5.0916e+06	4.07799e+06	7.31006e+06	7.00248e+06	2.39485e+07	1.14203e+07	4.74659e+06
527.29	1.20672	B	C	0.761303	39.4904	P11216	VIFLENYR		Glycogen phosphorylase, brain form OS=Homo sapiens OX=9606 GN=PYGB PE=1 SV=5	5.12301e+06	4.00075e+06	5.38285e+06	7.97761e+06	3.52958e+06	5.443e+06	4.30051e+06	4.65735e+06	4.09674e+06	5.67412e+06
720.399	2.60894	A	B	0.00415855	32.3354	P06576	VALTGLTVAEYFR		ATP synthase subunit beta, mitochondrial OS=Homo sapiens OX=9606 GN=ATP5F1B PE=1 SV=3	1.40664e+07	1.32751e+07	1.22924e+07	6.15096e+06	5.31204e+06	3.72855e+06	8.23259e+06	3.71995e+06	5.26251e+06	6.01438e+06
766.411	1.20633	B	A	0.67531	29.1499	P46976	LVVLATPQVSDSMR	[13] Oxidation (M)	Glycogenin-1 OS=Homo sapiens OX=9606 GN=GYG1 PE=1 SV=4	9.79954e+06	8.67736e+06	1.27591e+07	1.62128e+07	1.16373e+07	9.83086e+06	1.30848e+07	7.19805e+06	9.31597e+06	1.39344e+07
624.828	1.41526	A	C	0.0492891	18.8083	O43674	TMAVLQIEAEK	[2] Oxidation (M)	NADH dehydrogenase [ubiquinone] 1 beta subcomplex subunit 5, mitochondrial OS=Homo sapiens OX=9606 GN=NDUFB5 PE=1 SV=1	4.74246e+06	5.60344e+06	5.13572e+06	3.29309e+06	4.40409e+06	3.28411e+06	2.68212e+06	3.84539e+06	3.75613e+06	4.30182e+06
585.297	1.23724	A	C	0.518902	30.7644	Q99798	DINQEVYNFLATAGAK		Aconitate hydratase, mitochondrial OS=Homo sapiens OX=9606 GN=ACO2 PE=1 SV=2	1.90507e+07	1.28631e+07	1.35133e+07	1.58888e+07	1.35341e+07	8.32446e+06	1.06487e+07	1.297e+07	9.74877e+06	1.55879e+07
438.218	1.81166	A	C	0.0180942	32.4104	O14958	FFATFDK		Calsequestrin-2 OS=Homo sapiens OX=9606 GN=CASQ2 PE=1 SV=2	3.46607e+06	3.50351e+06	4.23647e+06	2.43822e+06	2.37722e+06	2.49549e+06	2.15407e+06	1.46221e+06	2.96472e+06	1.66634e+06
487.78	2.92148	B	C	0.168337	72.2392	Q8WZ42	SLEVTNIAK		Titin OS=Homo sapiens OX=9606 GN=TTN PE=1 SV=4	1.49161e+06	4.96485e+06	4.25657e+06	1.37151e+06	3.3948e+06	6.94052e+06	365975	1.99947e+06	888072	2.08936e+06
318.515	1.77166	B	C	0.961239	123.032	Q13423	FGIHPVAGR		NAD(P) transhydrogenase, mitochondrial OS=Homo sapiens OX=9606 GN=NNT PE=1 SV=3	1.48783e+06	1.51239e+06	16423.3	28536.7	3.81949e+06	966460	911965	839943	3307.38	1.86811e+06
544.615	1.18629	A	C	0.346089	22.5078	Q16134	TIGLHVTEYEDNLK		Electron transfer flavoprotein-ubiquinone oxidoreductase, mitochondrial OS=Homo sapiens OX=9606 GN=ETFDH PE=1 SV=2	4.64338e+06	6.32727e+06	4.16542e+06	4.51274e+06	4.50936e+06	5.17235e+06	4.09232e+06	4.07352e+06	4.8364e+06	4.00997e+06
876.446	4.88717	B	A	0.000663313	33.0638	P40925	EVGVYEALKDDSWLK		Malate dehydrogenase, cytoplasmic OS=Homo sapiens OX=9606 GN=MDH1 PE=1 SV=4	3.79123e+06	2.46601e+06	3.58224e+06	2.0285e+07	1.77095e+07	1.00928e+07	1.60355e+07	8.28823e+06	1.37397e+07	1.3325e+07
584.798	1.85239	A	B	0.132966	41.8742	P55809	FYTDPVEAVK		Succinyl-CoA:3-ketoacid coenzyme A transferase 1, mitochondrial OS=Homo sapiens OX=9606 GN=OXCT1 PE=1 SV=1	6.30149e+06	9.24583e+06	6.58325e+06	4.16838e+06	5.5341e+06	2.24453e+06	5.76932e+06	1.8826e+06	4.72868e+06	3.55126e+06
500.285	1.59071	A	C	0.364176	49.724	Q14624	LALDNGGLAR		Inter-alpha-trypsin inhibitor heavy chain H4 OS=Homo sapiens OX=9606 GN=ITIH4 PE=1 SV=4	2.15774e+06	6.81265e+06	5.58562e+06	4.16424e+06	3.97533e+06	5.19863e+06	1.98585e+06	5.06615e+06	2.02537e+06	3.12349e+06
565.609	1.03738	A	C	0.987693	62.3487	P53597	QGTFHSQQALEYGTK		Succinate--CoA ligase [ADP/GDP-forming] subunit alpha, mitochondrial OS=Homo sapiens OX=9606 GN=SUCLG1 PE=1 SV=4	7.7693e+06	2.69915e+06	3.60007e+06	1.75924e+06	7.59567e+06	4.68653e+06	6.51232e+06	2.70578e+06	5.69472e+06	3.16935e+06
550.768	2.27226	C	B	0.53391	59.2359	Q9UHQ9	MSQYLDSLK	[1] Oxidation (M)	NADH-cytochrome b5 reductase 1 OS=Homo sapiens OX=9606 GN=CYB5R1 PE=1 SV=1	4.86524e+06	2.68458e+06	1.3764e+06	2.98445e+06	2.09084e+06	803444	6.20816e+06	869216	6.58505e+06	4.14825e+06
602.822	1.07198	A	B	0.865638	19.7324	Q99623	DLQMVNISLR	[4] Oxidation (M)	Prohibitin-2 OS=Homo sapiens OX=9606 GN=PHB2 PE=1 SV=2	8.3462e+06	6.0673e+06	7.27185e+06	6.77468e+06	6.81004e+06	6.64447e+06	7.17373e+06	4.86168e+06	7.876e+06	7.44399e+06
730.679	1.43956	C	A	0.0957254	21.3473	P21397	NEHVDYVDVGGAYVGPTQNR		Amine oxidase [flavin-containing] A OS=Homo sapiens OX=9606 GN=MAOA PE=1 SV=1	5.78479e+06	8.91046e+06	8.09978e+06	9.46916e+06	8.14533e+06	8.87271e+06	9.10455e+06	1.40089e+07	9.14746e+06	1.14923e+07
947.822	1.22087	C	A	0.940444	48.6127	Q13423	SLGVGYAAVDNPIFYKPNTAMLLGDAK	[21] Oxidation (M)	NAD(P) transhydrogenase, mitochondrial OS=Homo sapiens OX=9606 GN=NNT PE=1 SV=3	1.82201e+07	7.7167e+06	9.17624e+06	1.49169e+07	1.76505e+07	5.97251e+06	2.06314e+07	5.03633e+06	1.5929e+07	1.5561e+07
683.026	1.38215	B	A	0.792379	93.8683	O94875	APHYPGIGPVDESGIPTAIR		Sorbin and SH3 domain-containing protein 2 OS=Homo sapiens OX=9606 GN=SORBS2 PE=1 SV=3	9.60665e+06	8.13121e+06	1.11862e+07	2.72654e+07	9.6323e+06	3.07975e+06	1.04925e+07	1.35198e+07	1.23889e+07	1.30371e+07
554.27	1.23463	C	B	0.352447	31.5814	P08133	SELDMLDIR	[5] Oxidation (M)	Annexin A6 OS=Homo sapiens OX=9606 GN=ANXA6 PE=1 SV=3	4.86423e+06	5.00791e+06	2.65527e+06	4.2839e+06	4.51814e+06	3.60471e+06	5.98813e+06	4.58853e+06	5.36053e+06	4.48649e+06
766.376	1.16661	A	C	0.737284	35.8554	P05091	TIPIDGDFFSYTR		Aldehyde dehydrogenase, mitochondrial OS=Homo sapiens OX=9606 GN=ALDH2 PE=1 SV=2	1.1669e+07	7.09199e+06	9.6087e+06	9.47962e+06	7.51868e+06	7.37321e+06	8.0663e+06	4.0117e+06	1.02997e+07	1.00464e+07
589.965	1.29961	A	B	0.524777	31.5389	P07954	IEYDTFGELKVPNDK		Fumarate hydratase, mitochondrial OS=Homo sapiens OX=9606 GN=FH PE=1 SV=3	8.06786e+06	4.71651e+06	9.13098e+06	5.89103e+06	5.81157e+06	5.16037e+06	7.97929e+06	4.98812e+06	6.02905e+06	7.17612e+06
453.75	1.95571	A	C	0.0732634	35.416	P11310	GIVFEDVK		Medium-chain specific acyl-CoA dehydrogenase, mitochondrial OS=Homo sapiens OX=9606 GN=ACADM PE=1 SV=1	5.95233e+06	4.59704e+06	3.22839e+06	2.67918e+06	2.94747e+06	2.78863e+06	2.93445e+06	1.16171e+06	2.38094e+06	2.9161e+06
466.277	4.14419	C	B	0.938829	161.109	P01876	TPLTATLSK		Immunoglobulin heavy constant alpha 1 OS=Homo sapiens OX=9606 GN=IGHA1 PE=1 SV=2	3.30593e+06	2.99645e+06	1.75378e+06	3.01833e+06	1.18022e+06	1.39258e+06	2.87352e+06	2.63103e+07	88185.7	1.62227e+06
451.769	2.96564	A	C	0.190863	73.6347	Q8WZ42	VTLVDVTR		Titin OS=Homo sapiens OX=9606 GN=TTN PE=1 SV=4	1.43779e+06	6.10696e+06	3.85862e+06	1.24547e+06	2.46035e+06	5.29177e+06	289780	2.23457e+06	676931	1.92559e+06
731.839	1.93559	C	A	0.19052	60.9639	P07339	YYTVFDRDNNR		Cathepsin D OS=Homo sapiens OX=9606 GN=CTSD PE=1 SV=1	8.28465e+06	4.96129e+06	3.88841e+06	5.6809e+06	4.98253e+06	8.02712e+06	7.32499e+06	2.11453e+07	7.48e+06	8.26974e+06
655.856	2.73446	A	C	0.200127	75.1243	Q8WZ42	ILGYIVEMQTK	[8] Oxidation (M)	Titin OS=Homo sapiens OX=9606 GN=TTN PE=1 SV=4	2.71398e+06	1.18622e+07	1.26805e+07	3.72898e+06	7.65206e+06	1.2714e+07	1.14733e+06	6.37545e+06	1.4253e+06	4.34237e+06
812.076	1.28966	C	A	0.0361381	16.9749	P38646	EQQIVIQSSGGLSKDDIENMVK	[20] Oxidation (M)	Stress-70 protein, mitochondrial OS=Homo sapiens OX=9606 GN=HSPA9 PE=1 SV=2	7.81798e+06	5.63556e+06	6.3053e+06	7.41861e+06	7.3579e+06	8.4499e+06	8.63739e+06	8.89222e+06	8.55749e+06	7.88923e+06
526.909	1.51178	A	B	0.478932	70.4164	P16615	EEMHLEDSANFIK	[3] Oxidation (M)	Sarcoplasmic/endoplasmic reticulum calcium ATPase 2 OS=Homo sapiens OX=9606 GN=ATP2A2 PE=1 SV=1	6.97127e+06	3.9243e+06	5.03718e+06	1.42018e+06	6.243e+06	2.87586e+06	2.83465e+06	4.19002e+06	8.72885e+06	2.95141e+06
430.766	1.0804	C	A	0.996978	51.3351	P10515	VFVSPLAK		Dihydrolipoyllysine-residue acetyltransferase component of pyruvate dehydrogenase complex, mitochondrial OS=Homo sapiens OX=9606 GN=DLAT PE=1 SV=3	3.87635e+06	2.44106e+06	2.02484e+06	1.44295e+06	3.71805e+06	3.24092e+06	3.60337e+06	2.52405e+06	4.75312e+06	1.13672e+06
501.615	1.17304	A	C	0.261022	14.2246	P27338	LERPVIYIDQTR		Amine oxidase [flavin-containing] B OS=Homo sapiens OX=9606 GN=MAOB PE=1 SV=3	4.2748e+06	5.54302e+06	4.49102e+06	4.44785e+06	4.24017e+06	4.11934e+06	4.53654e+06	3.34018e+06	4.26871e+06	4.1187e+06
466.237	1.43757	A	C	0.649844	56.9288	P68366	LDHKFDLMYAK	[8] Oxidation (M)	Tubulin alpha-4A chain OS=Homo sapiens OX=9606 GN=TUBA4A PE=1 SV=1	2.6466e+06	8.07915e+06	4.09721e+06	2.92447e+06	3.43237e+06	7.44188e+06	2.27267e+06	5.6368e+06	3.04988e+06	2.78882e+06
862.838	6.11121	C	A	0.000330746	38.5369	P55084	AMDSDWFAENYMGR	[2] Oxidation (M)|[12] Oxidation (M)	Trifunctional enzyme subunit beta, mitochondrial OS=Homo sapiens OX=9606 GN=HADHB PE=1 SV=3	3.8306e+06	2.52288e+06	2.86857e+06	1.71679e+07	1.00476e+07	8.57066e+06	1.62433e+07	2.83792e+07	1.42401e+07	1.62812e+07
397.224	4.40586	A	C	0.133978	67.1927	Q14192	NSLVDKPFAAK		Four and a half LIM domains protein 2 OS=Homo sapiens OX=9606 GN=FHL2 PE=1 SV=3	1.90484e+06	6.77008e+06	8.13261e+06	928495	1.9564e+06	2.36496e+06	1.25751e+06	2.20425e+06	142168	1.48249e+06
604.99	1.02369	A	C	0.993756	28.9369	P13804	LLYDLADQLHAAVGASR		Electron transfer flavoprotein subunit alpha, mitochondrial OS=Homo sapiens OX=9606 GN=ETFA PE=1 SV=1	1.31243e+07	7.52346e+06	1.32456e+07	1.24623e+07	1.34764e+07	7.93412e+06	9.87739e+06	7.60343e+06	1.30532e+07	1.36112e+07
463.9	1.07234	B	C	0.881841	23.6618	P11216	INPSSMFDVHVK	[6] Oxidation (M)	Glycogen phosphorylase, brain form OS=Homo sapiens OX=9606 GN=PYGB PE=1 SV=5	3.45882e+06	4.46971e+06	4.82232e+06	5.2455e+06	3.22561e+06	4.37325e+06	3.61145e+06	3.32397e+06	3.66457e+06	5.37045e+06
730.395	1.35657	B	C	0.335324	36.5982	Q14315	GGLVGTPAPFSIDTK		Filamin-C OS=Homo sapiens OX=9606 GN=FLNC PE=1 SV=3	4.40411e+06	9.64659e+06	7.61851e+06	8.6372e+06	7.6139e+06	8.34002e+06	5.20946e+06	7.51996e+06	4.6127e+06	6.82784e+06
641.844	2.27889	A	C	0.0127275	34.0168	Q14896	IAFQYGVTDLR		Myosin-binding protein C, cardiac-type OS=Homo sapiens OX=9606 GN=MYBPC3 PE=1 SV=4	7.07459e+06	1.16317e+07	8.61534e+06	3.65212e+06	6.64013e+06	4.03896e+06	2.87234e+06	4.40058e+06	4.96842e+06	3.74397e+06
917.465	2.42356	A	B	0.130866	56.5244	P01009	VFSNGADLSGVTEEAPLK		Alpha-1-antitrypsin OS=Homo sapiens OX=9606 GN=SERPINA1 PE=1 SV=3	2.76821e+07	1.38993e+07	2.91131e+07	1.58921e+07	7.92906e+06	5.34852e+06	2.46226e+07	3.19342e+07	1.45044e+07	9.25726e+06
488.258	1.73764	C	B	0.55417	76.2519	P40939	DATLTALDR		Trifunctional enzyme subunit alpha, mitochondrial OS=Homo sapiens OX=9606 GN=HADHA PE=1 SV=2	4.32659e+06	3.87801e+06	4.29073e+06	4.98629e+06	2.51829e+06	2.87507e+06	4.46908e+06	1.27834e+07	4.15492e+06	2.6407e+06
882.406	2.8699	B	A	0.00157139	27.8569	P04406	LISWYDNEFGYSNR		Glyceraldehyde-3-phosphate dehydrogenase OS=Homo sapiens OX=9606 GN=GAPDH PE=1 SV=3	6.58133e+06	4.03741e+06	5.64249e+06	1.71192e+07	1.4776e+07	1.4773e+07	1.21469e+07	9.09429e+06	1.37442e+07	1.79439e+07
526.775	2.26292	C	B	0.475997	61.9308	Q9NPC6	VATPFGGFEK		Myozenin-2 OS=Homo sapiens OX=9606 GN=MYOZ2 PE=1 SV=1	5.33119e+06	3.24134e+06	3.41814e+06	4.77686e+06	3.57788e+06	2.38763e+06	1.2113e+07	1.62192e+06	1.20229e+07	6.65429e+06
662.388	1.21419	C	B	0.463001	30.7571	P56385	MVPPVQVSPLIK	[1] Oxidation (M)	ATP synthase subunit e, mitochondrial OS=Homo sapiens OX=9606 GN=ATP5ME PE=1 SV=2	3.81088e+07	3.25636e+07	1.99729e+07	3.21333e+07	2.80959e+07	2.23773e+07	3.25828e+07	3.43e+07	3.60512e+07	3.07996e+07
422.228	1.80274	B	A	0.00300804	16.4843	Q16134	ITTHYTIYPR		Electron transfer flavoprotein-ubiquinone oxidoreductase, mitochondrial OS=Homo sapiens OX=9606 GN=ETFDH PE=1 SV=2	3.5487e+06	2.5579e+06	2.96112e+06	5.16184e+06	5.4723e+06	5.71262e+06	4.63996e+06	3.6107e+06	5.20073e+06	4.78218e+06
592.362	1.26196	B	A	0.339479	29.242	Q7Z4W1	AVIQVSQIVAR		L-xylulose reductase OS=Homo sapiens OX=9606 GN=DCXR PE=1 SV=2	4.7546e+06	5.71338e+06	5.13926e+06	6.32909e+06	6.2914e+06	7.07519e+06	8.97287e+06	4.81359e+06	5.57268e+06	5.79086e+06
818.439	1.74536	A	B	0.259096	94.919	Q02978	AVVVNAAQLASYSQSK		Mitochondrial 2-oxoglutarate/malate carrier protein OS=Homo sapiens OX=9606 GN=SLC25A11 PE=1 SV=3	1.12412e+07	1.37079e+07	7.97906e+06	4.37645e+06	1.29796e+07	1.50996e+06	5.79997e+06	6.94017e+06	7.7321e+06	5.84334e+06
731.072	1.2524	A	C	0.598466	70.484	P16615	DIVPGDIVEIAVGDKVPADIR		Sarcoplasmic/endoplasmic reticulum calcium ATPase 2 OS=Homo sapiens OX=9606 GN=ATP2A2 PE=1 SV=1	1.47845e+07	1.01882e+07	1.3204e+07	4.48925e+06	1.84889e+07	8.01447e+06	8.14209e+06	1.00018e+07	1.45848e+07	7.91527e+06
701.824	2.00387	A	C	0.101652	45.8939	Q14896	VFSQNMVGFSDR	[6] Oxidation (M)	Myosin-binding protein C, cardiac-type OS=Homo sapiens OX=9606 GN=MYBPC3 PE=1 SV=4	7.4779e+06	1.21424e+07	7.20722e+06	4.0194e+06	7.72369e+06	6.22698e+06	2.41957e+06	7.16605e+06	3.46791e+06	4.79696e+06
643.353	2.25928	A	C	0.110208	61.7153	Q14315	ILVGPSEIGDASK		Filamin-C OS=Homo sapiens OX=9606 GN=FLNC PE=1 SV=3	8.93706e+06	2.92149e+07	1.35317e+07	9.99959e+06	1.09747e+07	1.73316e+07	6.05695e+06	1.05804e+07	5.98771e+06	7.87644e+06
659.362	7.79929	A	C	3.08051e-05	32.4493	P12883	LEAQTRPFDLK		Myosin-7 OS=Homo sapiens OX=9606 GN=MYH7 PE=1 SV=5	2.46912e+07	1.70297e+07	2.11892e+07	2.92768e+06	3.52758e+06	3.86358e+06	2.02122e+06	1.84991e+06	3.44322e+06	3.4405e+06
631.002	1.275	C	A	0.327184	20.8753	Q99798	KQGLLPLTFADPADYNK		Aconitate hydratase, mitochondrial OS=Homo sapiens OX=9606 GN=ACO2 PE=1 SV=2	1.49532e+07	1.16868e+07	1.47601e+07	1.75834e+07	1.62339e+07	1.16032e+07	1.88526e+07	1.49215e+07	1.43826e+07	2.22237e+07
513.944	1.90331	C	A	0.188048	59.1764	P30044	THLPGFVEQAEALK		Peroxiredoxin-5, mitochondrial OS=Homo sapiens OX=9606 GN=PRDX5 PE=1 SV=4	8.88666e+06	4.10307e+06	2.95652e+06	6.93019e+06	9.37844e+06	3.83689e+06	1.15347e+07	5.6655e+06	1.29873e+07	1.028e+07
648.309	1.43392	A	B	0.241096	37.4678	Q86TD4	ADNLATQMLMR	[8] Oxidation (M)|[10] Oxidation (M)	Sarcalumenin OS=Homo sapiens OX=9606 GN=SRL PE=2 SV=2	6.92854e+06	7.75977e+06	6.83081e+06	3.37447e+06	4.58128e+06	7.0514e+06	5.59671e+06	3.49292e+06	7.42131e+06	4.51044e+06
781.901	1.45522	C	A	0.747136	48.7353	O14949	HVISYSLSPFEQR		Cytochrome b-c1 complex subunit 8 OS=Homo sapiens OX=9606 GN=UQCRQ PE=1 SV=4	1.52455e+07	8.68467e+06	1.33464e+07	1.56316e+07	1.88939e+07	1.54461e+07	2.37097e+07	4.95662e+06	2.11534e+07	2.25078e+07
588.835	1.48607	A	B	0.163475	38.0738	P08133	DAFVAIVQSVK		Annexin A6 OS=Homo sapiens OX=9606 GN=ANXA6 PE=1 SV=3	6.0226e+06	5.86306e+06	4.17509e+06	5.00817e+06	3.53171e+06	2.26768e+06	5.26816e+06	5.35912e+06	4.13178e+06	4.25716e+06
533.259	5.53654	A	C	0.000467692	46.6883	P09493	GTEDELDKYSEALK		Tropomyosin alpha-1 chain OS=Homo sapiens OX=9606 GN=TPM1 PE=1 SV=2	7.18994e+06	1.22243e+07	8.92507e+06	2.00028e+06	1.81819e+06	4.01485e+06	1.2291e+06	1.70368e+06	2.0223e+06	1.86972e+06
430.747	1.43625	A	B	0.501829	53.3521	O43920	PFLDIQK		NADH dehydrogenase [ubiquinone] iron-sulfur protein 5 OS=Homo sapiens OX=9606 GN=NDUFS5 PE=1 SV=3	5.30652e+06	5.65199e+06	2.53548e+06	3.46468e+06	4.61112e+06	1.31951e+06	3.52916e+06	3.11351e+06	3.85943e+06	4.14316e+06
575.317	2.85465	A	C	0.135386	60.0679	Q8WZ42	ITGYVIEAQR		Titin OS=Homo sapiens OX=9606 GN=TTN PE=1 SV=4	2.97127e+06	9.69205e+06	7.76926e+06	2.4844e+06	4.47825e+06	8.59182e+06	861360	3.77994e+06	1.6475e+06	3.25472e+06
534.603	1.15185	C	B	0.481683	25.7319	Q99798	NAVTQEFGPVPDTAR		Aconitate hydratase, mitochondrial OS=Homo sapiens OX=9606 GN=ACO2 PE=1 SV=2	4.24456e+06	3.20376e+06	4.36079e+06	4.68384e+06	4.25228e+06	2.76965e+06	5.03649e+06	4.47349e+06	4.03857e+06	4.42915e+06
735.894	1.11282	C	B	0.66308	25.1608	Q8IZP2	VAAIEALNDGELQK		Putative protein FAM10A4 OS=Homo sapiens OX=9606 GN=ST13P4 PE=5 SV=1	5.50326e+06	5.52419e+06	4.43121e+06	6.44899e+06	3.90622e+06	4.91299e+06	6.1527e+06	5.21214e+06	6.55092e+06	4.73865e+06
528.844	1.16987	A	B	0.702943	32.0039	Q02218	KPLIIFTPK		2-oxoglutarate dehydrogenase, mitochondrial OS=Homo sapiens OX=9606 GN=OGDH PE=1 SV=3	6.40989e+06	5.65316e+06	5.01528e+06	5.5832e+06	5.93585e+06	3.07944e+06	5.87138e+06	2.9336e+06	5.65283e+06	5.52595e+06
771.913	1.13174	A	C	0.277041	10.5906	Q13011	EVDVGLAADVGTLQR		Delta(3,5)-Delta(2,4)-dienoyl-CoA isomerase, mitochondrial OS=Homo sapiens OX=9606 GN=ECH1 PE=1 SV=2	1.73277e+07	2.07706e+07	1.76586e+07	1.81598e+07	1.76507e+07	1.48398e+07	1.47565e+07	1.69526e+07	1.63208e+07	1.76591e+07
625.005	1.45358	C	B	0.586835	93.871	P03915	TISQHQISTSIITSTQK		NADH-ubiquinone oxidoreductase chain 5 OS=Homo sapiens OX=9606 GN=MT-ND5 PE=1 SV=2	7.51082e+06	4.64721e+06	80659	3.73636e+06	7.377e+06	260067	4.78425e+06	2.61268e+06	7.01635e+06	7.62969e+06
573.269	1.1007	B	A	0.919201	36.3326	P36871	FFGNLMDASK	[6] Oxidation (M)	Phosphoglucomutase-1 OS=Homo sapiens OX=9606 GN=PGM1 PE=1 SV=3	9.2207e+06	6.53442e+06	5.78871e+06	9.33246e+06	5.24445e+06	9.13641e+06	9.94602e+06	3.68982e+06	8.29772e+06	7.21959e+06
536.804	1.2938	A	B	0.514686	31.6199	P08133	SEIDLLNIR		Annexin A6 OS=Homo sapiens OX=9606 GN=ANXA6 PE=1 SV=3	4.13694e+06	3.91412e+06	2.16967e+06	3.04415e+06	3.09489e+06	1.76077e+06	3.97816e+06	3.15987e+06	2.59827e+06	3.12648e+06
924.944	2.48001	A	B	0.186064	61.8147	P48735	DQTDDQVTIDSALATQK		Isocitrate dehydrogenase [NADP], mitochondrial OS=Homo sapiens OX=9606 GN=IDH2 PE=1 SV=2	2.54765e+07	1.3271e+07	1.00298e+07	3.67281e+06	7.96057e+06	8.03479e+06	1.40889e+07	3.88249e+06	1.19264e+07	4.16215e+06
845.16	2.10638	B	C	0.285175	85.4919	Q8WZ42	TIKPPPVEPEPTPIAAPVTVPVVGK		Titin OS=Homo sapiens OX=9606 GN=TTN PE=1 SV=4	4.89702e+06	1.94503e+07	2.60363e+07	1.20149e+07	1.57846e+07	2.58617e+07	2.11661e+06	1.67909e+07	2.69533e+06	1.23646e+07
521.612	7.8704	C	A	3.3786e-05	28.6248	P04075	PYQYPALTPEQKK		Fructose-bisphosphate aldolase A OS=Homo sapiens OX=9606 GN=ALDOA PE=1 SV=2	3.18468e+06	2.24825e+06	2.06114e+06	1.83962e+07	1.55596e+07	2.46341e+07	2.23736e+07	1.28324e+07	2.57531e+07	1.76828e+07
972.49	1.15168	B	C	0.369708	17.3949	P31040	VSDSISAQYPVVDHEFDAVVVGAGGAGLR		Succinate dehydrogenase [ubiquinone] flavoprotein subunit, mitochondrial OS=Homo sapiens OX=9606 GN=SDHA PE=1 SV=2	4.59407e+07	3.69464e+07	4.43867e+07	4.27934e+07	4.71417e+07	3.86227e+07	4.25175e+07	2.79743e+07	3.767e+07	4.06737e+07
590.822	1.98788	B	A	0.196418	59.1819	Q13642	QVIGTGSFFPK		Four and a half LIM domains protein 1 OS=Homo sapiens OX=9606 GN=FHL1 PE=1 SV=4	4.74017e+06	6.78336e+06	3.12726e+06	1.0107e+07	7.84059e+06	1.11765e+07	9.46022e+06	2.85588e+06	8.42005e+06	2.96647e+06
611.803	1.74408	A	C	0.00526121	17.9011	P07355	TPAQYDASELK		Annexin A2 OS=Homo sapiens OX=9606 GN=ANXA2 PE=1 SV=2	6.15742e+06	6.79987e+06	4.73663e+06	3.9069e+06	3.7802e+06	3.73322e+06	2.82186e+06	4.03865e+06	2.96944e+06	3.69688e+06
585.28	1.27828	B	A	0.9496	75.0877	P35609	ETADTDTAEQVIASFR		Alpha-actinin-2 OS=Homo sapiens OX=9606 GN=ACTN2 PE=1 SV=1	3.50144e+06	8.89048e+06	7.90736e+06	3.63704e+06	7.72157e+06	1.45896e+07	4.35454e+06	1.70821e+07	3.71351e+06	7.69706e+06
445.594	1.62572	A	C	0.489206	67.536	P07108	AYINKVEELKK		Acyl-CoA-binding protein OS=Homo sapiens OX=9606 GN=DBI PE=1 SV=2	3.84497e+06	2.65244e+06	2.6693e+06	2.34395e+06	2.24502e+06	2.85045e+06	2.35912e+06	2.31693e+06	8221.8	2.8338e+06
515.302	1.34793	C	A	0.0464293	15.5431	Q16851	EFPTVPLVK		UTP--glucose-1-phosphate uridylyltransferase OS=Homo sapiens OX=9606 GN=UGP2 PE=1 SV=5	3.07216e+06	3.21047e+06	3.06884e+06	4.72352e+06	3.49235e+06	3.89667e+06	4.40422e+06	4.49935e+06	3.34056e+06	4.56266e+06
758.052	1.2898	B	C	0.417388	48.1406	P04075	GVVPLAGTNGETTTQGLDGLSER		Fructose-bisphosphate aldolase A OS=Homo sapiens OX=9606 GN=ALDOA PE=1 SV=2	6.73725e+06	6.20789e+06	9.56991e+06	8.04711e+06	6.33786e+06	8.41571e+06	6.45878e+06	4.61129e+06	2.9393e+06	9.56093e+06
805.391	1.45181	C	B	0.287403	38.4144	P40939	MVGVPAALDMMLTGR	[1] Oxidation (M)|[10] Oxidation (M)|[11] Oxidation (M)	Trifunctional enzyme subunit alpha, mitochondrial OS=Homo sapiens OX=9606 GN=HADHA PE=1 SV=2	2.12899e+07	1.77439e+07	1.90223e+07	2.51875e+07	1.52298e+07	1.34526e+07	1.96358e+07	4.09925e+07	2.24371e+07	2.1213e+07
767.032	51.3341	A	C	1.09967e-06	37.7444	P12883	NDLQLQVQAEQDNLADAEER		Myosin-7 OS=Homo sapiens OX=9606 GN=MYH7 PE=1 SV=5	2.61857e+07	4.08141e+07	3.70889e+07	1.75808e+06	870267	1.94997e+06	644388	846616	591287	621274
918.97	1.28759	A	B	0.185336	22.91	P11021	SQIFSTASDNQPTVTIK		Endoplasmic reticulum chaperone BiP OS=Homo sapiens OX=9606 GN=HSPA5 PE=1 SV=2	1.17719e+07	1.24608e+07	1.57573e+07	1.29573e+07	8.31732e+06	9.78338e+06	1.19207e+07	8.44068e+06	1.11999e+07	1.01835e+07
472.23	2.80774	A	B	0.0706905	57.3109	Q14192	YISFEER		Four and a half LIM domains protein 2 OS=Homo sapiens OX=9606 GN=FHL2 PE=1 SV=3	2.74824e+06	8.50826e+06	6.08689e+06	1.39631e+06	1.87052e+06	2.91017e+06	1.52271e+06	4.17868e+06	1.96599e+06	1.39559e+06
607.861	1.7211	A	B	0.0524676	32.6685	P08237	ALVFQPVAELK		ATP-dependent 6-phosphofructokinase, muscle type OS=Homo sapiens OX=9606 GN=PFKM PE=1 SV=2	8.87738e+06	6.2867e+06	4.60411e+06	3.67494e+06	3.87226e+06	3.93858e+06	5.92992e+06	4.56023e+06	4.43431e+06	5.9553e+06
489.275	1.52682	A	B	0.180098	41.7223	P0DMV8	AQIHDLVLVGGSTR		Heat shock 70 kDa protein 1A OS=Homo sapiens OX=9606 GN=HSPA1A PE=1 SV=1	1.1933e+07	9.09265e+06	8.3468e+06	9.50127e+06	4.9238e+06	4.81263e+06	8.93858e+06	9.9437e+06	9.48256e+06	5.88629e+06
634.33	1.43569	A	B	0.448309	56.75	Q09666	AEGPEVDVNLPK		Neuroblast differentiation-associated protein AHNAK OS=Homo sapiens OX=9606 GN=AHNAK PE=1 SV=2	1.54718e+07	5.90129e+06	6.69886e+06	9.48211e+06	4.63909e+06	5.43168e+06	1.17e+07	7.8592e+06	1.03565e+07	6.91704e+06
456.484	2.11713	C	A	0.00485549	27.8992	P05413	LGVEFDETTADDRKVK		Fatty acid-binding protein, heart OS=Homo sapiens OX=9606 GN=FABP3 PE=1 SV=4	2.9708e+06	3.06052e+06	2.85905e+06	6.77794e+06	3.7918e+06	5.79678e+06	6.94538e+06	6.90755e+06	6.45973e+06	4.78338e+06
606.335	2.41351	A	C	0.259823	81.9716	Q8WZ42	ASQTPGPVVDLK		Titin OS=Homo sapiens OX=9606 GN=TTN PE=1 SV=4	3.12238e+06	1.25371e+07	9.01419e+06	3.14554e+06	5.11984e+06	1.20846e+07	954817	7.14368e+06	1.62356e+06	3.90875e+06
577.789	1.32531	C	A	0.119151	22.9586	P10768	SGYHQSASEHGLVVIAPDTSPR		S-formylglutathione hydrolase OS=Homo sapiens OX=9606 GN=ESD PE=1 SV=2	6.4759e+06	4.06223e+06	5.86971e+06	5.23944e+06	4.45958e+06	6.81052e+06	6.934e+06	6.34838e+06	7.86182e+06	7.84967e+06
715.85	2.47952	B	A	0.00580561	30.0988	P11021	TWNDPSVQQDIK		Endoplasmic reticulum chaperone BiP OS=Homo sapiens OX=9606 GN=HSPA5 PE=1 SV=2	2.69801e+06	1.56589e+06	2.49583e+06	7.49313e+06	4.3134e+06	4.95436e+06	5.49241e+06	3.78221e+06	6.37758e+06	5.47596e+06
682.874	1.86978	B	A	0.60184	74.1989	P54296	SQSSLVLIGDAFK		Myomesin-2 OS=Homo sapiens OX=9606 GN=MYOM2 PE=1 SV=2	5.16962e+06	4.07632e+06	2.59955e+06	3.5908e+06	4.89436e+06	1.36633e+07	6.17659e+06	1.8005e+06	6.87338e+06	5.65974e+06
615.341	1.26635	A	C	0.630696	37.2608	P54296	GQDVSILEIAGK		Myomesin-2 OS=Homo sapiens OX=9606 GN=MYOM2 PE=1 SV=2	5.66664e+06	3.63017e+06	3.77121e+06	2.03958e+06	4.17803e+06	4.47209e+06	3.53281e+06	1.82591e+06	4.61897e+06	3.78158e+06
785.418	2.26897	A	C	0.304197	66.5272	Q8WZ42	YGPGVPVESEPIVAR		Titin OS=Homo sapiens OX=9606 GN=TTN PE=1 SV=4	4.78842e+06	1.85192e+07	8.63404e+06	3.42193e+06	1.08572e+07	1.61281e+07	1.55971e+06	8.06978e+06	4.16808e+06	4.97259e+06
640.349	5.23135	A	C	0.0372324	79.1957	Q8WZ42	VLDTPGPPQDLK		Titin OS=Homo sapiens OX=9606 GN=TTN PE=1 SV=4	3.03352e+06	1.14266e+07	7.93399e+06	2.12084e+06	5.20185e+06	1.21611e+07	544012	1.72389e+06	1.11191e+06	2.32786e+06
435.786	2.54458	A	C	0.252981	78.6463	Q8WZ42	LIEGLVVK		Titin OS=Homo sapiens OX=9606 GN=TTN PE=1 SV=4	901008	4.04447e+06	3.2093e+06	1.0987e+06	1.92657e+06	3.8603e+06	204171	1.87516e+06	497616	1.69607e+06
497.284	2.49606	B	C	0.236163	74.7997	Q8WZ42	ITNYIIEK		Titin OS=Homo sapiens OX=9606 GN=TTN PE=1 SV=4	1.34571e+06	5.47993e+06	4.88336e+06	2.24889e+06	3.13049e+06	7.69884e+06	414357	3.4384e+06	1.1094e+06	2.02392e+06
843.394	1.57086	A	C	0.113334	28.9952	P45880	TGDFQLHTNVNDGTEFGGSIYQK		Voltage-dependent anion-selective channel protein 2 OS=Homo sapiens OX=9606 GN=VDAC2 PE=1 SV=2	1.83507e+07	2.01739e+07	2.82709e+07	1.32389e+07	1.66041e+07	2.10588e+07	1.13004e+07	2.0121e+07	1.37145e+07	1.15596e+07
798.381	1.70656	A	C	0.161785	45.1483	P05413	LGVEFDETTADDRK		Fatty acid-binding protein, heart OS=Homo sapiens OX=9606 GN=FABP3 PE=1 SV=4	1.3338e+07	7.07712e+06	1.28507e+07	1.14726e+07	6.31449e+06	4.98469e+06	5.66275e+06	7.49998e+06	6.93737e+06	5.89041e+06
665.697	1.19476	C	A	0.916205	40.287	P09622	IPNIYAIGDVVAGPMLAHK	[15] Oxidation (M)	Dihydrolipoyl dehydrogenase, mitochondrial OS=Homo sapiens OX=9606 GN=DLD PE=1 SV=2	1.99495e+07	1.22451e+07	1.12155e+07	2.01096e+07	1.88547e+07	9.68708e+06	2.23353e+07	8.04873e+06	2.29832e+07	1.57858e+07
596.305	8.27092	C	A	1.67868e-05	33.6713	P49821	GDARPAEIDSLWEISK		NADH dehydrogenase [ubiquinone] flavoprotein 1, mitochondrial OS=Homo sapiens OX=9606 GN=NDUFV1 PE=1 SV=4	1.29748e+06	975789	642900	7.01861e+06	8.4079e+06	7.34933e+06	9.0852e+06	7.89827e+06	5.70724e+06	9.46841e+06
400.747	1.37312	A	C	0.320143	26.303	P36871	VDLGVLGK		Phosphoglucomutase-1 OS=Homo sapiens OX=9606 GN=PGM1 PE=1 SV=3	3.34539e+06	3.4714e+06	2.34333e+06	2.80259e+06	1.63989e+06	2.55197e+06	2.66894e+06	1.36661e+06	2.36371e+06	2.49548e+06
917.993	1.12995	B	A	0.916852	38.9734	Q6YN16	LLGTIYTAAEEIEAVGGK		Hydroxysteroid dehydrogenase-like protein 2 OS=Homo sapiens OX=9606 GN=HSDL2 PE=1 SV=1	1.69902e+07	1.52392e+07	1.2268e+07	2.40802e+07	1.46735e+07	1.15261e+07	1.71606e+07	1.70152e+07	1.17553e+07	1.73299e+07
525.765	1.63148	A	B	0.156477	39.2748	P09972	QVLFSADDR		Fructose-bisphosphate aldolase C OS=Homo sapiens OX=9606 GN=ALDOC PE=1 SV=2	6.75347e+06	5.25332e+06	4.33396e+06	4.84433e+06	2.44788e+06	2.7237e+06	5.206e+06	3.07398e+06	6.21514e+06	6.26218e+06
435.242	1.06531	A	B	0.877145	35.2707	P18206	SLLDASEEAIKK		Vinculin OS=Homo sapiens OX=9606 GN=VCL PE=1 SV=4	5.20418e+06	5.59474e+06	5.30679e+06	5.88318e+06	3.44254e+06	5.79263e+06	4.71552e+06	7.67743e+06	3.66013e+06	4.23821e+06
610.807	1.74643	C	B	0.418473	70.2349	P02790	NFPSPVDAAFR		Hemopexin OS=Homo sapiens OX=9606 GN=HPX PE=1 SV=2	1.17057e+07	4.06829e+06	5.15406e+06	8.48359e+06	3.70199e+06	2.0633e+06	1.42643e+07	4.55277e+06	8.90443e+06	5.4581e+06
527.319	1.92703	B	C	0.185029	53.3757	Q8WZ42	LVVEELPVR		Titin OS=Homo sapiens OX=9606 GN=TTN PE=1 SV=4	4.51486e+06	1.02592e+07	1.03778e+07	6.03158e+06	8.31885e+06	1.36585e+07	2.71573e+06	8.13464e+06	2.84459e+06	5.68468e+06
438.271	1.06569	B	C	0.824295	24.011	P16219	LQVIQFK		Short-chain specific acyl-CoA dehydrogenase, mitochondrial OS=Homo sapiens OX=9606 GN=ACADS PE=1 SV=1	1.9175e+06	1.94034e+06	2.21733e+06	2.15897e+06	2.25893e+06	1.83269e+06	2.54993e+06	1.91628e+06	1.40213e+06	1.95208e+06
500.266	2.42481	B	A	0.0476004	52.8396	P10606	GASGTREDPNLVPSISNKR		Cytochrome c oxidase subunit 5B, mitochondrial OS=Homo sapiens OX=9606 GN=COX5B PE=1 SV=2	1.04252e+07	1.23518e+07	9.76849e+06	1.89649e+07	3.07092e+07	2.92426e+07	1.05954e+07	1.48705e+07	2.72932e+07	9.31857e+06
633.806	1.15541	B	C	0.30289	14.1091	P16219	DSILGEPGMGFK	[9] Oxidation (M)	Short-chain specific acyl-CoA dehydrogenase, mitochondrial OS=Homo sapiens OX=9606 GN=ACADS PE=1 SV=1	4.21673e+06	4.70535e+06	4.59132e+06	4.45691e+06	5.40421e+06	4.31186e+06	4.69434e+06	3.94993e+06	3.35373e+06	4.35744e+06
500.923	302.911	A	C	2.88482e-05	107.378	P12883	LQEAEEAVEAVNAK		Myosin-7 OS=Homo sapiens OX=9606 GN=MYH7 PE=1 SV=5	1.2374e+07	1.47318e+07	1.52802e+07	64787.4	36316.8	294668	17766.1	54735.9	69091.6	44978.6
782.409	2.58254	A	C	0.214642	72.8189	Q8WZ42	YGVGDPVFTEPAIAK		Titin OS=Homo sapiens OX=9606 GN=TTN PE=1 SV=4	3.30089e+06	1.26612e+07	1.22023e+07	3.87566e+06	6.74003e+06	1.63852e+07	1.20581e+06	6.21467e+06	2.16473e+06	4.95569e+06
754.41	245.07	A	C	5.2151e-06	79.7366	P12883	LTYTQQLEDLKR		Myosin-7 OS=Homo sapiens OX=9606 GN=MYH7 PE=1 SV=5	1.79354e+07	2.42518e+07	2.17631e+07	163599	63850.2	379405	113643	59013	95869.2	79403.1
493.306	1.538	C	B	0.143575	42.6036	P62834	LVVLGSGGVGK		Ras-related protein Rap-1A OS=Homo sapiens OX=9606 GN=RAP1A PE=1 SV=1	3.20402e+06	1.83106e+06	1.45305e+06	2.71573e+06	1.87539e+06	1.34645e+06	3.07553e+06	2.66673e+06	3.46146e+06	2.97228e+06
430.566	1.2326	B	C	0.895001	74.973	P12109	LSIIATDHTYR		Collagen alpha-1(VI) chain OS=Homo sapiens OX=9606 GN=COL6A1 PE=1 SV=3	2.58121e+06	1.76613e+06	2.49496e+06	4.89974e+06	1.22024e+06	1.79798e+06	1.26806e+06	4.18093e+06	1.52744e+06	1.5886e+06
638.829	3.05255	A	B	0.69562	80.4339	P55290	INENTGSVSVTR		Cadherin-13 OS=Homo sapiens OX=9606 GN=CDH13 PE=1 SV=1	2.27931e+07	1.57992e+07	1.62786e+06	1.40603e+06	6.66615e+06	5.10373e+06	9.10595e+06	6.51271e+06	751958	1.10899e+07
465.949	1.46162	A	C	0.0800586	19.9081	P00505	IAAAILNTPDLRK		Aspartate aminotransferase, mitochondrial OS=Homo sapiens OX=9606 GN=GOT2 PE=1 SV=3	3.37613e+06	3.00902e+06	4.3895e+06	3.0922e+06	3.07536e+06	2.52029e+06	2.88078e+06	1.77451e+06	2.61517e+06	2.55852e+06
694.893	2.60439	A	C	0.254548	79.2402	Q8WZ42	ITQFVVPDLQTK		Titin OS=Homo sapiens OX=9606 GN=TTN PE=1 SV=4	2.00951e+06	9.14123e+06	8.65074e+06	2.56922e+06	4.68513e+06	9.91889e+06	541971	4.62675e+06	1.11574e+06	3.85303e+06
920.135	1.336	C	A	0.639015	74.9776	O75380	QKEVNENFAIDLIAEQPVSEVETR		NADH dehydrogenase [ubiquinone] iron-sulfur protein 6, mitochondrial OS=Homo sapiens OX=9606 GN=NDUFS6 PE=1 SV=1	1.80505e+07	1.855e+07	1.71832e+06	1.70914e+07	2.14214e+07	5.50146e+06	1.83592e+07	8.21786e+06	2.17657e+07	1.99157e+07
750.852	2.68891	A	C	0.153932	65.4261	Q8WZ42	ATGLQEGTEYEFR		Titin OS=Homo sapiens OX=9606 GN=TTN PE=1 SV=4	4.79817e+06	1.74762e+07	1.22696e+07	4.54507e+06	7.88497e+06	1.69162e+07	2.16312e+06	6.91862e+06	2.51977e+06	5.52761e+06
589.631	1.35264	A	B	0.652024	62.0784	O14880	VLYAYGYYTGEPSKR		Microsomal glutathione S-transferase 3 OS=Homo sapiens OX=9606 GN=MGST3 PE=1 SV=1	1.12855e+07	1.39127e+07	4.52723e+06	8.86648e+06	1.09018e+07	2.20755e+06	8.46804e+06	6.95205e+06	9.24651e+06	9.60034e+06
552.651	1.33447	A	B	0.657457	42.2987	P23327	SHSHQDEDEDEVVSSEHHHHILR		Sarcoplasmic reticulum histidine-rich calcium-binding protein OS=Homo sapiens OX=9606 GN=HRC PE=1 SV=1	9.80107e+06	1.94698e+07	1.41029e+07	9.55028e+06	1.52703e+07	7.68201e+06	1.36358e+07	7.32175e+06	1.94288e+07	9.67704e+06
639.841	2.48122	B	A	0.0170569	33.2766	P36871	IALYETPTGWK		Phosphoglucomutase-1 OS=Homo sapiens OX=9606 GN=PGM1 PE=1 SV=3	2.95132e+06	2.20539e+06	3.1285e+06	8.21155e+06	4.89687e+06	7.449e+06	8.53675e+06	3.47032e+06	6.73011e+06	7.39749e+06
472.727	1.19027	B	A	0.686458	29.4697	P18206	SFLDSGYR		Vinculin OS=Homo sapiens OX=9606 GN=VCL PE=1 SV=4	1.63155e+06	1.75734e+06	2.43018e+06	3.06756e+06	1.75305e+06	2.10564e+06	1.56921e+06	2.72206e+06	2.20887e+06	2.5024e+06
631.32	1.51984	B	C	0.569566	60.9421	P35609	SSIQITGALEDQMNQLK	[13] Oxidation (M)	Alpha-actinin-2 OS=Homo sapiens OX=9606 GN=ACTN2 PE=1 SV=1	6.1072e+06	1.58395e+07	1.34268e+07	7.69369e+06	1.09235e+07	2.26532e+07	4.52164e+06	1.65404e+07	5.30233e+06	9.84147e+06
830.452	1.32085	A	B	0.0383709	17.8691	P54652	IINEPTAAAIAYGLDK		Heat shock-related 70 kDa protein 2 OS=Homo sapiens OX=9606 GN=HSPA2 PE=1 SV=1	1.01793e+07	1.11981e+07	1.15828e+07	1.00341e+07	7.48019e+06	7.4396e+06	9.57711e+06	7.40093e+06	8.65332e+06	8.33247e+06
1169.59	2.19885	A	C	0.583518	92.7781	P25705	EVAAFAQFGSDLDAATQQLLSR		ATP synthase subunit alpha, mitochondrial OS=Homo sapiens OX=9606 GN=ATP5F1A PE=1 SV=1	8.24578e+07	2.90053e+07	2.35451e+07	3.36166e+07	7.42423e+07	4.86058e+06	1.48201e+07	8.90058e+06	2.40154e+07	3.41298e+07
589.545	1.51858	A	C	0.694572	71.6793	Q9Y6C9	VLQHYQESDKGEELGPGNVQK		Mitochondrial carrier homolog 2 OS=Homo sapiens OX=9606 GN=MTCH2 PE=1 SV=1	2.98362e+07	8.73571e+06	1.04623e+07	1.48907e+07	1.30441e+07	5.54745e+06	1.55536e+07	8.04524e+06	7.53133e+06	1.19225e+07
588.791	2.68389	A	C	0.127842	58.9944	Q8WZ42	IRDAHLDDQANYNVSLTNHR		Titin OS=Homo sapiens OX=9606 GN=TTN PE=1 SV=4	2.08574e+06	6.37701e+06	8.38242e+06	3.4103e+06	3.90419e+06	9.30003e+06	788443	3.2738e+06	1.4197e+06	2.88659e+06
514.761	1.50596	A	C	0.409586	63.1824	Q16851	IYTFNQSR		UTP--glucose-1-phosphate uridylyltransferase OS=Homo sapiens OX=9606 GN=UGP2 PE=1 SV=5	6.49362e+06	4.80421e+06	4.18901e+06	5.97914e+06	4.23168e+06	4.82936e+06	5.47249e+06	3.46438e+06	421999	4.35276e+06
365.246	2.82769	A	C	0.356252	82.9116	Q8WZ42	LVVTGLK		Titin OS=Homo sapiens OX=9606 GN=TTN PE=1 SV=4	2.80844e+06	7.15773e+06	3.42709e+06	1.28593e+06	3.7367e+06	5.62196e+06	1.0639e+06	2.94128e+06	1787.11	2.30831e+06
563.31	1.59743	B	A	0.328049	39.5533	P46976	RLVVLATPQVSDSMR	[14] Oxidation (M)	Glycogenin-1 OS=Homo sapiens OX=9606 GN=GYG1 PE=1 SV=4	2.6882e+06	2.03145e+06	2.94111e+06	5.3835e+06	3.02356e+06	3.83047e+06	3.86796e+06	1.82637e+06	4.04108e+06	5.48435e+06
629.995	1.99577	A	B	0.0135835	26.2534	P11021	VTHAVVTVPAYFNDAQR		Endoplasmic reticulum chaperone BiP OS=Homo sapiens OX=9606 GN=HSPA5 PE=1 SV=2	1.5447e+07	1.4308e+07	1.98222e+07	1.07875e+07	6.91903e+06	7.13466e+06	9.60442e+06	5.32059e+06	9.41587e+06	9.18232e+06
741.407	1.52922	A	C	0.0856679	30.4582	P11142	SQIHDIVLVGGSTR		Heat shock cognate 71 kDa protein OS=Homo sapiens OX=9606 GN=HSPA8 PE=1 SV=1	7.06783e+06	5.92765e+06	6.42099e+06	6.00825e+06	4.3027e+06	3.27719e+06	5.13435e+06	3.25183e+06	3.53238e+06	5.01071e+06
573.809	1.19181	C	A	0.998247	83.0843	P12111	SSGIVSLGVGDR		Collagen alpha-3(VI) chain OS=Homo sapiens OX=9606 GN=COL6A3 PE=1 SV=5	4.25707e+06	3.87742e+06	5.10825e+06	7.36589e+06	2.6579e+06	4.24514e+06	2.93244e+06	1.17921e+07	3.61119e+06	2.70801e+06
362.229	1.65164	A	C	0.985932	132.752	P25705	APGIIPR		ATP synthase subunit alpha, mitochondrial OS=Homo sapiens OX=9606 GN=ATP5F1A PE=1 SV=1	1.3218e+06	7.23769e+06	82134.6	86185.1	4.97685e+06	2.308e+06	795057	3.45665e+06	47508.1	2.677e+06
465.909	1.13888	C	B	0.54081	18.6549	P19367	GKFNTSDVSAIEK		Hexokinase-1 OS=Homo sapiens OX=9606 GN=HK1 PE=1 SV=3	5.49874e+06	5.47791e+06	4.29275e+06	4.92638e+06	5.52419e+06	3.7824e+06	5.28704e+06	4.8315e+06	5.03944e+06	6.45484e+06
794.922	1.1499	C	B	0.548016	19.3347	O95831	VMPNAIVQSVGVSSGK	[2] Oxidation (M)	Apoptosis-inducing factor 1, mitochondrial OS=Homo sapiens OX=9606 GN=AIFM1 PE=1 SV=1	1.50877e+07	2.04867e+07	1.75818e+07	1.92418e+07	1.71075e+07	1.61949e+07	2.38064e+07	1.46416e+07	2.13182e+07	2.07947e+07
919.46	1.03062	A	B	0.954203	24.1775	P14618	RFDEILEASDGIMVAR	[13] Oxidation (M)	Pyruvate kinase PKM OS=Homo sapiens OX=9606 GN=PKM PE=1 SV=4	7.87805e+06	6.34083e+06	7.73571e+06	7.66681e+06	6.94415e+06	6.69134e+06	6.67033e+06	5.50238e+06	6.84159e+06	9.58397e+06
641.668	1.5658	A	B	0.184508	30.6095	P24752	VNINGGAVSLGHPIGMSGAR	[16] Oxidation (M)	Acetyl-CoA acetyltransferase, mitochondrial OS=Homo sapiens OX=9606 GN=ACAT1 PE=1 SV=1	1.21357e+07	9.96508e+06	1.58888e+07	1.01875e+07	5.99921e+06	8.07533e+06	8.47937e+06	7.35872e+06	1.43402e+07	9.85015e+06
459.226	1.75557	A	C	0.0480398	38.1658	P38646	LFEMAYK	[4] Oxidation (M)	Stress-70 protein, mitochondrial OS=Homo sapiens OX=9606 GN=HSPA9 PE=1 SV=2	8.57201e+06	6.27339e+06	6.4591e+06	4.94955e+06	3.84308e+06	4.01026e+06	3.82245e+06	6.21912e+06	2.58433e+06	3.55458e+06
471.311	1.04312	A	C	0.935608	22.3448	P10809	IGIEIIKR		60 kDa heat shock protein, mitochondrial OS=Homo sapiens OX=9606 GN=HSPD1 PE=1 SV=2	2.12819e+06	1.48906e+06	1.4587e+06	1.78031e+06	1.6993e+06	1.54233e+06	1.76863e+06	1.5522e+06	1.29237e+06	1.87498e+06
777.381	54.4446	A	C	5.49122e-06	63.8815	P12883	AITDAAMMAEELKK	[7] Oxidation (M)|[8] Oxidation (M)	Myosin-7 OS=Homo sapiens OX=9606 GN=MYH7 PE=1 SV=5	4.97807e+07	7.49047e+07	5.52961e+07	1.08289e+06	1.5403e+06	3.55586e+06	915962	868589	1.26946e+06	1.35369e+06
1023.51	1.5252	C	A	0.565915	65.7374	O95168	TLPETLDPAEYNISPETR		NADH dehydrogenase [ubiquinone] 1 beta subcomplex subunit 4 OS=Homo sapiens OX=9606 GN=NDUFB4 PE=1 SV=3	1.697e+07	1.32202e+07	5.45356e+06	1.68608e+07	2.47788e+07	4.64629e+06	1.82199e+07	1.1222e+07	1.94771e+07	2.35659e+07
547.632	3.28343	A	C	0.197474	76.5226	Q8WZ42	VNVEETATSTVLHIK		Titin OS=Homo sapiens OX=9606 GN=TTN PE=1 SV=4	2.64399e+06	1.20247e+07	1.08257e+07	2.45738e+06	4.73654e+06	1.16833e+07	525430	4.68293e+06	1.32234e+06	3.82207e+06
868.429	1.10006	C	A	0.643901	15.9317	P31937	TPVGFIGLGNMGNPMAK	[11] Oxidation (M)|[15] Oxidation (M)	3-hydroxyisobutyrate dehydrogenase, mitochondrial OS=Homo sapiens OX=9606 GN=HIBADH PE=1 SV=2	1.17247e+07	8.61285e+06	1.12561e+07	1.11705e+07	1.00117e+07	1.1416e+07	1.15531e+07	9.52102e+06	1.1918e+07	1.33478e+07
731.748	2.09339	A	C	0.285216	91.6979	Q8WZ42	VEVFDVPGPVLDLKPVVTNR		Titin OS=Homo sapiens OX=9606 GN=TTN PE=1 SV=4	3.70949e+06	1.17301e+07	1.2504e+07	4.36701e+06	6.8485e+06	1.46417e+07	882861	9.74188e+06	1.62163e+06	5.55169e+06
807.455	6.66169	A	C	0.000236934	41.8913	P04406	LVINGNPITIFQER		Glyceraldehyde-3-phosphate dehydrogenase OS=Homo sapiens OX=9606 GN=GAPDH PE=1 SV=3	2.86037e+07	2.11365e+07	2.99739e+07	7.24361e+06	6.11209e+06	4.96188e+06	3.93302e+06	2.20087e+06	3.59185e+06	6.229e+06
901.455	1.06082	C	A	0.942614	23.5834	P11177	VFLLGEEVAQYDGAYK		Pyruvate dehydrogenase E1 component subunit beta, mitochondrial OS=Homo sapiens OX=9606 GN=PDHB PE=1 SV=3	1.52254e+07	1.2114e+07	1.0128e+07	9.90648e+06	1.60353e+07	1.30437e+07	1.61958e+07	1.15885e+07	1.4812e+07	1.03987e+07
819.414	1.14875	A	B	0.569114	18.2573	P60174	VTNGAFTGEISPGMIK	[14] Oxidation (M)	Triosephosphate isomerase OS=Homo sapiens OX=9606 GN=TPI1 PE=1 SV=3	1.21641e+07	8.98301e+06	1.11371e+07	1.0873e+07	9.48174e+06	7.74905e+06	1.06457e+07	8.63377e+06	1.3195e+07	9.83366e+06
544.809	1.21888	B	C	0.308482	25.8718	P52179	FPVTGLIEGR		Myomesin-1 OS=Homo sapiens OX=9606 GN=MYOM1 PE=1 SV=2	2.7258e+06	4.2087e+06	2.78887e+06	3.17991e+06	3.84893e+06	3.38218e+06	2.43075e+06	2.8772e+06	3.14165e+06	2.93899e+06
839.421	1.39508	C	A	0.255925	35.1689	P42765	DGTVTAGNASGVADGAGAVIIASEDAVK		3-ketoacyl-CoA thiolase, mitochondrial OS=Homo sapiens OX=9606 GN=ACAA2 PE=1 SV=2	9.56856e+06	8.58062e+06	1.59441e+07	1.2981e+07	1.73316e+07	1.43883e+07	1.78676e+07	2.08024e+07	1.29691e+07	1.17782e+07
551.625	1.81526	C	B	0.11579	40.7804	Q8N335	KLTDIINNDHENVK		Glycerol-3-phosphate dehydrogenase 1-like protein OS=Homo sapiens OX=9606 GN=GPD1L PE=1 SV=1	4.56526e+06	1.9962e+06	3.14833e+06	3.74841e+06	2.38818e+06	1.66035e+06	4.73533e+06	3.31171e+06	4.93979e+06	5.88444e+06
581.299	2.10693	C	A	0.671524	63.7511	P28331	GWNILTNSEK		NADH-ubiquinone oxidoreductase 75 kDa subunit, mitochondrial OS=Homo sapiens OX=9606 GN=NDUFS1 PE=1 SV=3	4.75582e+06	3.36407e+06	2.65247e+06	3.96079e+06	9.05084e+06	9.10777e+06	1.11014e+07	722409	1.07983e+07	7.64002e+06
720.375	3.9136	B	C	0.12223	113.102	Q8WZ42	LTVLEGDPYFTGK		Titin OS=Homo sapiens OX=9606 GN=TTN PE=1 SV=4	1.33892e+06	5.94789e+06	6.21439e+06	2.15214e+06	4.99365e+06	1.14118e+07	644895	4.23153e+06	1.04987e+06	396129
701.825	2.25846	A	C	0.0656391	42.3013	Q14896	VFSQNMVGFSDR	[6] Oxidation (M)	Myosin-binding protein C, cardiac-type OS=Homo sapiens OX=9606 GN=MYBPC3 PE=1 SV=4	7.28894e+06	1.44499e+07	8.36414e+06	3.2969e+06	7.03452e+06	5.83964e+06	2.77488e+06	7.11378e+06	3.64287e+06	4.24042e+06
339.436	1.07375	C	B	0.936175	24.0645	P31040	TGHSLLHTLYGR		Succinate dehydrogenase [ubiquinone] flavoprotein subunit, mitochondrial OS=Homo sapiens OX=9606 GN=SDHA PE=1 SV=2	2.17187e+06	1.56628e+06	1.88227e+06	1.85316e+06	1.87453e+06	1.57403e+06	1.88127e+06	1.26823e+06	2.32236e+06	2.11846e+06
359.229	1.16723	C	A	0.702291	23.3049	O75306	LLNIRPPPR		NADH dehydrogenase [ubiquinone] iron-sulfur protein 2, mitochondrial OS=Homo sapiens OX=9606 GN=NDUFS2 PE=1 SV=2	2.58787e+06	2.45826e+06	2.9974e+06	3.02995e+06	3.30346e+06	2.28542e+06	3.10654e+06	2.10654e+06	3.62382e+06	3.68131e+06
1055.03	1.38771	B	A	0.0975607	21.1047	P28331	ALSEIAGMTLPYDTLDQVR	[8] Oxidation (M)	NADH-ubiquinone oxidoreductase 75 kDa subunit, mitochondrial OS=Homo sapiens OX=9606 GN=NDUFS1 PE=1 SV=3	1.27501e+07	1.67647e+07	1.29443e+07	1.7558e+07	2.1029e+07	2.03338e+07	1.83994e+07	1.4121e+07	1.80154e+07	2.3653e+07
538.809	1.30729	B	C	0.807419	63.1886	P12110	VFAVVITDGR		Collagen alpha-2(VI) chain OS=Homo sapiens OX=9606 GN=COL6A2 PE=1 SV=4	3.62444e+06	2.02263e+06	3.44199e+06	6.05587e+06	1.78326e+06	2.77639e+06	1.89194e+06	4.91443e+06	1.72033e+06	2.30032e+06
707.9	1.34029	C	A	0.109782	22.7244	P60174	QSLGELIGTLNAAK		Triosephosphate isomerase OS=Homo sapiens OX=9606 GN=TPI1 PE=1 SV=3	5.59468e+06	3.5193e+06	4.58717e+06	5.79885e+06	4.75781e+06	4.08729e+06	6.90312e+06	5.33362e+06	5.86031e+06	6.3876e+06
666.362	1.98533	A	C	0.448727	63.7662	Q8WZ42	ETVTAVTVQDLR		Titin OS=Homo sapiens OX=9606 GN=TTN PE=1 SV=4	2.15813e+06	8.6232e+06	5.24493e+06	1.75994e+06	4.68935e+06	7.82822e+06	490649	4.28829e+06	3.14882e+06	2.83538e+06
531.77	2.30044	B	A	0.542281	76.68	P54296	SVVGSGSWQR		Myomesin-2 OS=Homo sapiens OX=9606 GN=MYOM2 PE=1 SV=2	2.71049e+06	1.67617e+06	1.17046e+06	1.98137e+06	4.51311e+06	6.28933e+06	3.66563e+06	1.93964e+06	139300	4.69493e+06
843.076	1.71989	B	C	0.386896	61.8673	Q14315	FNDEHIPDSPFVVPVASLSDDAR		Filamin-C OS=Homo sapiens OX=9606 GN=FLNC PE=1 SV=3	4.54786e+06	1.90574e+07	1.15792e+07	8.35665e+06	1.02097e+07	1.79972e+07	5.11015e+06	1.07029e+07	4.70218e+06	7.83047e+06
733.351	1.11027	B	A	0.968055	42.8868	O76041	GMQVSTDTLDVQR	[2] Oxidation (M)	Nebulette OS=Homo sapiens OX=9606 GN=NEBL PE=1 SV=1	1.73485e+07	1.03913e+07	1.29204e+07	1.52073e+07	2.14203e+07	8.51615e+06	1.04505e+07	1.73402e+07	1.16568e+07	1.86881e+07
658.826	7.11491	B	C	0.137713	120.477	P69891	VNVEDAGGETLGR		Hemoglobin subunit gamma-1 OS=Homo sapiens OX=9606 GN=HBG1 PE=1 SV=2	1.66007e+06	1.30918e+06	596651	1.10388e+06	2.43961e+06	1.37332e+07	1.06867e+06	791913	1.17628e+06	200780
691.875	6.23968	A	B	0.28408	129.796	P12829	ALGQNPTNAEVLR		Myosin light chain 4 OS=Homo sapiens OX=9606 GN=MYL4 PE=1 SV=3	3.017e+06	3.63137e+07	4.28223e+06	2.95526e+06	1.54638e+06	2.48798e+06	5.8407e+06	968576	2.87154e+06	5.26271e+06
474.779	1.65679	B	C	0.496993	80.1643	Q8WZ42	VVGYIIER		Titin OS=Homo sapiens OX=9606 GN=TTN PE=1 SV=4	980167	3.73363e+06	2.49891e+06	1.16741e+06	2.30311e+06	4.14429e+06	318489	3.18563e+06	979494	1.64454e+06
561.338	1.29114	C	A	0.390373	39.4	O43678	ANPDLPILIR		NADH dehydrogenase [ubiquinone] 1 alpha subcomplex subunit 2 OS=Homo sapiens OX=9606 GN=NDUFA2 PE=1 SV=3	4.45146e+06	5.3212e+06	2.25585e+06	4.44362e+06	5.68345e+06	4.2093e+06	5.363e+06	4.02835e+06	5.34886e+06	5.96709e+06
821.63	3.38382	B	A	0.000894934	29.3614	P63316	IMLQATGETITEDDIEELMKDGDKNNDGR	[2] Oxidation (M)|[19] Oxidation (M)	Troponin C, slow skeletal and cardiac muscles OS=Homo sapiens OX=9606 GN=TNNC1 PE=1 SV=1	8.99507e+06	1.22001e+07	1.63193e+07	4.12607e+07	3.92342e+07	4.64474e+07	1.85419e+07	2.37119e+07	2.91797e+07	3.18545e+07
578.85	2.45075	A	B	0.604055	99.2084	P02652	SKEQLTPLIK		Apolipoprotein A-II OS=Homo sapiens OX=9606 GN=APOA2 PE=1 SV=1	1.31954e+07	3.59587e+06	3.43173e+06	2.78737e+06	4.89558e+06	568795	1.44948e+07	582561	2.04777e+06	8.80198e+06
702.348	2.68584	A	C	0.162305	69.3889	Q8WZ42	VFAENQAGLSDPR		Titin OS=Homo sapiens OX=9606 GN=TTN PE=1 SV=4	3.11482e+06	1.21265e+07	6.53182e+06	3.49898e+06	8.84124e+06	5.41167e+06	633260	3.10984e+06	1.99654e+06	5.06917e+06
798.89	1.24922	C	A	0.189003	17.1236	Q13011	KMMADEALGSGLVSR	[2] Oxidation (M)|[3] Oxidation (M)	Delta(3,5)-Delta(2,4)-dienoyl-CoA isomerase, mitochondrial OS=Homo sapiens OX=9606 GN=ECH1 PE=1 SV=2	8.25235e+06	5.95574e+06	8.0442e+06	8.04357e+06	9.3451e+06	7.20391e+06	7.8914e+06	8.98956e+06	1.06802e+07	9.5029e+06
440.73	1.05351	A	B	0.854123	43.5312	P18206	TDAGFTLR		Vinculin OS=Homo sapiens OX=9606 GN=VCL PE=1 SV=4	2.15195e+06	2.31527e+06	2.67144e+06	3.03371e+06	2.58971e+06	1.15267e+06	2.14018e+06	2.28862e+06	2.24535e+06	2.46955e+06
323.843	1.71925	B	A	0.573429	70.8491	P28331	FAYDGLKR		NADH-ubiquinone oxidoreductase 75 kDa subunit, mitochondrial OS=Homo sapiens OX=9606 GN=NDUFS1 PE=1 SV=3	824599	954195	569807	777433	1.84934e+06	1.41105e+06	1.47321e+06	992453	0	1.52258e+06
493.223	1.27619	A	B	0.759152	99.4041	P00915	GGPFSDSYR		Carbonic anhydrase 1 OS=Homo sapiens OX=9606 GN=CA1 PE=1 SV=2	7.21719e+06	4.30876e+06	4.97602e+06	3.85673e+06	2.54784e+06	6.52608e+06	5.75743e+06	1.26243e+07	568410	2.41416e+06
407.211	1.48666	A	C	0.0255417	17.8806	P28331	FAYDGLK		NADH-ubiquinone oxidoreductase 75 kDa subunit, mitochondrial OS=Homo sapiens OX=9606 GN=NDUFS1 PE=1 SV=3	2.95413e+06	2.17052e+06	2.2707e+06	1.68718e+06	1.90147e+06	1.52542e+06	1.38822e+06	1.52815e+06	1.64135e+06	2.07489e+06
489.619	1.1214	C	A	0.88744	35.4631	P30084	NNTVGLIQLNRPK		Enoyl-CoA hydratase, mitochondrial OS=Homo sapiens OX=9606 GN=ECHS1 PE=1 SV=4	3.41994e+06	2.48882e+06	2.49812e+06	2.79503e+06	3.91162e+06	1.88407e+06	2.40523e+06	2.48891e+06	4.67686e+06	2.99894e+06
746.353	1.25316	C	B	0.396533	25.7608	P18859	RQTSGGPVDASSEYQQELER		ATP synthase-coupling factor 6, mitochondrial OS=Homo sapiens OX=9606 GN=ATP5PF PE=1 SV=1	1.1083e+07	1.11434e+07	7.11756e+06	7.24823e+06	1.12078e+07	7.46581e+06	8.73954e+06	1.18025e+07	1.04777e+07	1.22924e+07
711.355	1.29265	C	A	0.428378	38.9165	P09972	DNAGAATEEFIKR		Fructose-bisphosphate aldolase C OS=Homo sapiens OX=9606 GN=ALDOC PE=1 SV=2	5.89491e+06	4.58811e+06	3.41881e+06	6.90536e+06	3.55461e+06	3.84698e+06	6.11917e+06	4.96268e+06	8.02701e+06	4.85146e+06
414.887	2.73353	B	C	0.422289	97.6133	Q8WZ42	LKTGTEYQFR		Titin OS=Homo sapiens OX=9606 GN=TTN PE=1 SV=4	592142	2.85647e+06	904473	403694	2.20828e+06	4.32866e+06	271101	1.65193e+06	9668.23	1.45273e+06
452.753	1.4209	A	C	0.63071	52.4023	P47985	LEVLDSTK		Cytochrome b-c1 complex subunit Rieske, mitochondrial OS=Homo sapiens OX=9606 GN=UQCRFS1 PE=1 SV=2	2.88099e+06	3.18241e+06	1.26335e+06	1.20431e+06	2.12341e+06	2.49753e+06	2.55664e+06	1.3871e+06	601545	2.32993e+06
656.345	122.688	A	C	4.52425e-05	104.679	P12883	DLEEATLQHEATAAALRK		Myosin-7 OS=Homo sapiens OX=9606 GN=MYH7 PE=1 SV=5	1.65105e+07	2.29777e+07	2.23449e+07	222072	233647	1.27196e+06	105727	287157	116868	162229
457.258	1.52246	B	A	0.11379	31.5569	P98160	SAEPLALGR		Basement membrane-specific heparan sulfate proteoglycan core protein OS=Homo sapiens OX=9606 GN=HSPG2 PE=1 SV=4	2.50897e+06	3.3116e+06	1.72434e+06	3.79989e+06	3.21626e+06	4.47065e+06	2.4888e+06	3.13537e+06	3.68948e+06	3.03461e+06
1113.45	1.21463	B	A	0.747102	38.0663	O95169	VEDYEPYPDDGMGYGDYPK	[12] Oxidation (M)	NADH dehydrogenase [ubiquinone] 1 beta subcomplex subunit 8, mitochondrial OS=Homo sapiens OX=9606 GN=NDUFB8 PE=1 SV=1	1.78207e+07	2.03875e+07	1.05106e+07	1.72882e+07	2.81495e+07	1.37376e+07	1.96305e+07	1.27522e+07	2.11664e+07	2.02429e+07
764.394	1.04403	B	A	0.896933	46.4324	P05091	ANNSTYGLAAAVFTK		Aldehyde dehydrogenase, mitochondrial OS=Homo sapiens OX=9606 GN=ALDH2 PE=1 SV=2	1.01338e+07	6.80415e+06	8.54629e+06	9.63004e+06	8.07225e+06	8.90404e+06	8.6515e+06	2.94465e+06	1.15601e+07	1.12829e+07
634.099	1.25086	A	C	0.46246	26.1231	P52179	AINQAGVGKPSDLAGPVVAETRPGTK		Myomesin-1 OS=Homo sapiens OX=9606 GN=MYOM1 PE=1 SV=2	8.72775e+06	1.33881e+07	1.49194e+07	1.18161e+07	1.13526e+07	8.98595e+06	7.53339e+06	1.17527e+07	9.78075e+06	1.04101e+07
725.847	6.6351	C	A	4.42003e-06	21.7222	O95831	ELWFSDDPNVTK		Apoptosis-inducing factor 1, mitochondrial OS=Homo sapiens OX=9606 GN=AIFM1 PE=1 SV=1	1.17772e+06	925459	1.11076e+06	6.3621e+06	5.09244e+06	5.54891e+06	8.90154e+06	5.26984e+06	6.60368e+06	7.65802e+06
611.838	1.93937	A	B	0.184157	43.8726	Q9BWH2	SKAEEVVSFVK		FUN14 domain-containing protein 2 OS=Homo sapiens OX=9606 GN=FUNDC2 PE=1 SV=2	5.71739e+06	4.24061e+06	2.92764e+06	2.90208e+06	2.63908e+06	1.10309e+06	2.69904e+06	1.48931e+06	3.08525e+06	3.70786e+06
498.956	3.11427	A	C	0.15144	71.3463	Q8WZ42	IGTGPPTESKPVIAK		Titin OS=Homo sapiens OX=9606 GN=TTN PE=1 SV=4	3.03153e+06	1.23245e+07	9.12473e+06	2.8168e+06	5.98178e+06	1.04725e+07	656938	4.20606e+06	1.38707e+06	4.23103e+06
663.856	3.18044	C	A	0.0832837	64.4348	P04080	SQVVAGTNYFIK		Cystatin-B OS=Homo sapiens OX=9606 GN=CSTB PE=1 SV=2	5.763e+06	3.10313e+06	2.4616e+06	5.57491e+06	4.00097e+06	3.75285e+06	1.97016e+07	5.9568e+06	1.76108e+07	4.76707e+06
833.416	1.13664	C	A	0.91956	34.3711	P22695	YEDFSNLGTTHLLR		Cytochrome b-c1 complex subunit 2, mitochondrial OS=Homo sapiens OX=9606 GN=UQCRC2 PE=1 SV=3	9.52483e+06	7.85673e+06	8.26777e+06	9.65535e+06	9.74592e+06	7.14432e+06	9.18025e+06	5.57843e+06	1.36546e+07	1.0459e+07
638.83	1.36177	C	B	0.491346	39.4336	P31040	HTLSYVDVGTGK		Succinate dehydrogenase [ubiquinone] flavoprotein subunit, mitochondrial OS=Homo sapiens OX=9606 GN=SDHA PE=1 SV=2	8.59672e+06	3.65238e+06	7.48526e+06	3.28455e+06	5.88339e+06	6.52979e+06	7.27858e+06	5.61746e+06	9.35733e+06	6.24896e+06
663.332	60.5659	A	C	3.08723e-06	58.8258	P12883	LEQQVDDLEGSLEQEKK		Myosin-7 OS=Homo sapiens OX=9606 GN=MYH7 PE=1 SV=5	1.85335e+07	3.0501e+07	2.75067e+07	396117	474935	1.10223e+06	447689	486108	460092	291133
657.333	2.96599	A	C	0.191808	67.2214	Q8WZ42	YTLTLENSSGTK		Titin OS=Homo sapiens OX=9606 GN=TTN PE=1 SV=4	2.08287e+06	7.37936e+06	4.76754e+06	1.31238e+06	3.25756e+06	6.04413e+06	337760	2.41398e+06	1.20028e+06	2.44484e+06
508.729	1.13855	A	C	0.475833	15.5655	P49448	MVEGFFDR	[1] Oxidation (M)	Glutamate dehydrogenase 2, mitochondrial OS=Homo sapiens OX=9606 GN=GLUD2 PE=1 SV=2	3.60743e+06	3.0137e+06	3.15766e+06	2.9134e+06	3.52756e+06	2.60562e+06	2.95982e+06	2.27318e+06	3.14488e+06	3.07382e+06
486.895	1.86335	B	A	0.00735056	23.6923	P24539	EQEHMINWVEK	[5] Oxidation (M)	ATP synthase F(0) complex subunit B1, mitochondrial OS=Homo sapiens OX=9606 GN=ATP5PB PE=1 SV=2	4.8397e+06	3.31842e+06	3.51681e+06	7.41696e+06	6.32686e+06	8.01062e+06	9.62254e+06	6.67901e+06	5.6369e+06	6.83711e+06
435.773	2.4599	A	C	0.488763	70.5585	Q5VTE0	QLIVGVNK		Putative elongation factor 1-alpha-like 3 OS=Homo sapiens OX=9606 GN=EEF1A1P5 PE=5 SV=1	3.24442e+06	6.18629e+06	2.50411e+06	1.07314e+06	2.44444e+06	2.76679e+06	2.67207e+06	1.99864e+06	0	1.79828e+06
659.948	1.32538	B	A	0.266456	33.2123	P00558	SVVLMSHLGRPDGVPMPDKYSLEPVAVELK	[5] Oxidation (M)|[16] Oxidation (M)	Phosphoglycerate kinase 1 OS=Homo sapiens OX=9606 GN=PGK1 PE=1 SV=3	1.34934e+07	8.21146e+06	1.65989e+07	1.96168e+07	1.38169e+07	1.73334e+07	1.70581e+07	1.39328e+07	1.4777e+07	2.04225e+07
597.804	1.09844	C	B	0.839032	25.2314	P62258	EAAENSLVAYK		14-3-3 protein epsilon OS=Homo sapiens OX=9606 GN=YWHAE PE=1 SV=1	5.49017e+06	6.39402e+06	3.79619e+06	5.05865e+06	4.90827e+06	4.39636e+06	5.82428e+06	5.29282e+06	5.9028e+06	4.01646e+06
1088.06	1.41506	C	B	0.0297597	20.1153	P14618	LAPITSDPTEATAVGAVEASFK		Pyruvate kinase PKM OS=Homo sapiens OX=9606 GN=PKM PE=1 SV=4	1.72164e+07	1.2243e+07	1.24604e+07	1.39239e+07	1.13983e+07	1.34806e+07	1.70722e+07	1.93114e+07	1.60154e+07	2.08118e+07
563.306	1.58315	C	A	0.0815249	45.5666	P0DMV8	IINEPTAAAIAYGLDR		Heat shock 70 kDa protein 1A OS=Homo sapiens OX=9606 GN=HSPA1A PE=1 SV=1	3.17324e+06	2.81743e+06	2.84963e+06	5.3921e+06	2.71447e+06	2.50085e+06	4.64551e+06	5.03506e+06	4.8137e+06	4.16647e+06
845.408	6.51726	B	A	9.64588e-05	26.5509	P04406	IKWGDAGAEYVVESTGVFTTMEK	[21] Oxidation (M)	Glyceraldehyde-3-phosphate dehydrogenase OS=Homo sapiens OX=9606 GN=GAPDH PE=1 SV=3	3.60826e+06	3.48541e+06	5.23139e+06	2.79792e+07	3.08535e+07	2.1493e+07	2.19846e+07	1.16043e+07	2.20451e+07	2.14297e+07
484.746	1.82192	A	B	0.0400418	29.9515	Q02218	FEEFLQR		2-oxoglutarate dehydrogenase, mitochondrial OS=Homo sapiens OX=9606 GN=OGDH PE=1 SV=3	4.84208e+06	4.23487e+06	3.81341e+06	2.7961e+06	2.66936e+06	1.6097e+06	3.19677e+06	1.45681e+06	2.48016e+06	2.40324e+06
785.901	1.67159	C	A	0.523095	66.2413	P69905	KVADALTNAVAHVDDMPNALSALSDLHAHK	[16] Oxidation (M)	Hemoglobin subunit alpha OS=Homo sapiens OX=9606 GN=HBA1 PE=1 SV=2	1.09554e+07	9.67413e+06	1.72802e+07	1.36783e+07	1.24159e+07	1.86776e+07	1.79481e+07	4.14792e+07	1.52999e+07	9.76563e+06
608.82	1.71118	A	C	0.159308	39.6176	P19404	DIEEIIDELK		NADH dehydrogenase [ubiquinone] flavoprotein 2, mitochondrial OS=Homo sapiens OX=9606 GN=NDUFV2 PE=1 SV=2	6.28277e+06	8.23517e+06	7.01074e+06	3.1292e+06	5.33524e+06	6.89375e+06	4.05904e+06	4.05624e+06	2.3041e+06	6.35558e+06
1096.2	3.11794	B	A	0.0020586	34.3446	P07954	LNDHFPLVVWQTGSGTQTNMNVNEVISNR	[20] Oxidation (M)	Fumarate hydratase, mitochondrial OS=Homo sapiens OX=9606 GN=FH PE=1 SV=3	7.42369e+06	3.73355e+06	7.4045e+06	2.33952e+07	1.89913e+07	1.54879e+07	2.2022e+07	1.35415e+07	1.63452e+07	2.1584e+07
381.233	1.50104	C	B	0.660965	76.3767	P07355	LMVALAK	[2] Oxidation (M)	Annexin A2 OS=Homo sapiens OX=9606 GN=ANXA2 PE=1 SV=2	2.50922e+06	1.80891e+06	696068	352522	1.35797e+06	2.49014e+06	2.16796e+06	3.48944e+06	0	2.74971e+06
417.74	1.32134	C	B	0.941384	73.3526	Q99623	AQFLVEK		Prohibitin-2 OS=Homo sapiens OX=9606 GN=PHB2 PE=1 SV=2	5.18983e+06	5.54744e+06	946839	692662	3.72175e+06	4.48339e+06	4.12667e+06	7.16112e+06	158598	4.22963e+06
563.989	4.66975	B	C	0.277883	132.204	P17661	RIESLNEEIAFLKK		Desmin OS=Homo sapiens OX=9606 GN=DES PE=1 SV=3	562513	1.51661e+07	2.34817e+06	1.85972e+06	4.26615e+06	1.36803e+07	346409	3.15012e+06	347556	1.81108e+06
817.9	1.42825	A	C	0.041425	21.2907	P07205	LGDVYVNDAFGTAHR		Phosphoglycerate kinase 2 OS=Homo sapiens OX=9606 GN=PGK2 PE=1 SV=3	1.21803e+07	8.66141e+06	8.49321e+06	7.64706e+06	8.31174e+06	8.80663e+06	8.04165e+06	5.88733e+06	6.53749e+06	6.91899e+06
594.323	1.53064	A	C	0.28929	35.9794	Q14896	KLEVYQSIADLMVGAK	[12] Oxidation (M)	Myosin-binding protein C, cardiac-type OS=Homo sapiens OX=9606 GN=MYBPC3 PE=1 SV=4	4.64002e+06	8.5393e+06	7.00854e+06	3.65561e+06	7.08342e+06	5.78008e+06	2.76656e+06	6.5652e+06	4.1476e+06	4.10618e+06
549.272	1.15619	B	C	0.79951	33.3203	P55072	KYEMFAQTLQQSR	[4] Oxidation (M)	Transitional endoplasmic reticulum ATPase OS=Homo sapiens OX=9606 GN=VCP PE=1 SV=4	4.31947e+06	3.24689e+06	4.69547e+06	6.10379e+06	4.03708e+06	3.22451e+06	3.39121e+06	3.74692e+06	5.31459e+06	2.96038e+06
489.562	2.03953	C	A	0.499766	75.4513	Q9UI09	YYEDNKQFFGR		NADH dehydrogenase [ubiquinone] 1 alpha subcomplex subunit 12 OS=Homo sapiens OX=9606 GN=NDUFA12 PE=1 SV=1	2.55043e+06	2.47705e+06	563136	3.10141e+06	4.74985e+06	553943	4.04183e+06	1.37237e+06	4.16938e+06	5.61936e+06
525.285	1.62437	A	C	0.358357	57.9685	Q14315	LDVQFAGTAK		Filamin-C OS=Homo sapiens OX=9606 GN=FLNC PE=1 SV=3	1.44409e+06	4.29558e+06	2.98632e+06	2.1457e+06	2.25399e+06	3.21712e+06	940757	3.21636e+06	1.10799e+06	1.89746e+06
432.606	1.13485	C	A	0.558462	18.3948	P38117	LKLPAVVTADLR		Electron transfer flavoprotein subunit beta OS=Homo sapiens OX=9606 GN=ETFB PE=1 SV=3	4.69693e+06	3.45394e+06	4.95835e+06	5.06428e+06	4.26572e+06	4.1368e+06	4.98133e+06	4.39123e+06	4.35235e+06	6.11102e+06
749.054	6.37056	A	C	0.11883	114.379	P17661	LQEEIQLKEEAENNLAAFR		Desmin OS=Homo sapiens OX=9606 GN=DES PE=1 SV=3	3.50996e+06	4.59718e+07	1.03284e+07	5.21609e+06	8.66472e+06	2.19612e+07	1.81228e+06	5.11005e+06	1.53514e+06	4.06055e+06
724.909	3.10839	A	C	0.198135	81.7041	Q8WZ42	VLDTPGPPQNLAVK		Titin OS=Homo sapiens OX=9606 GN=TTN PE=1 SV=4	3.9554e+06	2.02534e+07	1.42377e+07	4.29183e+06	9.11589e+06	1.78932e+07	693854	7.29722e+06	1.78298e+06	6.71745e+06
590.787	1.12026	A	C	0.998444	115.4	Q06830	ATAVMPDGQFK	[5] Oxidation (M)	Peroxiredoxin-1 OS=Homo sapiens OX=9606 GN=PRDX1 PE=1 SV=1	4.48915e+06	1.4405e+07	127020	77030.9	7.95391e+06	9.53085e+06	2.44535e+06	1.20279e+07	58683.7	8.10706e+06
626.642	1.07067	C	A	0.888299	18.0117	Q9P0J0	VKQDMPPPGGYGPIDYK	[5] Oxidation (M)	NADH dehydrogenase [ubiquinone] 1 alpha subcomplex subunit 13 OS=Homo sapiens OX=9606 GN=NDUFA13 PE=1 SV=3	1.11213e+07	1.10661e+07	1.24037e+07	1.06374e+07	1.38766e+07	1.17309e+07	9.10752e+06	1.38143e+07	1.379e+07	1.2669e+07
548.638	50.0689	A	C	3.04615e-05	89.3122	P12883	QLDEKEALISQLTR		Myosin-7 OS=Homo sapiens OX=9606 GN=MYH7 PE=1 SV=5	9.25155e+06	1.31332e+07	1.28551e+07	227598	238417	977065	190635	308935	232340	206526
719.027	1.58918	B	A	0.23041	35.4144	A6NMY6	AYTNFDAERDALNIETAIK		Putative annexin A2-like protein OS=Homo sapiens OX=9606 GN=ANXA2P2 PE=5 SV=2	7.6906e+06	4.30376e+06	8.32571e+06	1.47534e+07	8.54208e+06	8.99675e+06	7.61338e+06	1.51523e+07	8.01314e+06	8.99128e+06
748.063	1.10606	B	A	0.714693	18.2243	P49448	IIAEGANGPTTPEADKIFLER		Glutamate dehydrogenase 2, mitochondrial OS=Homo sapiens OX=9606 GN=GLUD2 PE=1 SV=2	7.56307e+06	5.77212e+06	7.03583e+06	7.4366e+06	8.23828e+06	6.85663e+06	8.6666e+06	5.59941e+06	7.81969e+06	6.85063e+06
639.91	1.69621	A	C	0.395172	49.635	Q14896	VAGASLLKPPVVK		Myosin-binding protein C, cardiac-type OS=Homo sapiens OX=9606 GN=MYBPC3 PE=1 SV=4	1.01816e+07	7.79646e+06	4.19951e+06	5.82784e+06	7.29472e+06	2.32169e+06	2.74955e+06	3.14955e+06	5.84481e+06	5.6891e+06
614.302	1.90125	A	C	0.176637	53.7215	Q8WZ42	LTEGNEYVFR		Titin OS=Homo sapiens OX=9606 GN=TTN PE=1 SV=4	4.99844e+06	1.54411e+07	8.98763e+06	7.32891e+06	6.66902e+06	1.26812e+07	3.44256e+06	7.27321e+06	4.65327e+06	5.268e+06
601.048	1.58086	C	B	0.545747	57.8782	P02675	KGGETSEMYLIQPDSSVKPYR	[8] Oxidation (M)	Fibrinogen beta chain OS=Homo sapiens OX=9606 GN=FGB PE=1 SV=2	5.36463e+06	8.69602e+06	5.7152e+06	6.52446e+06	4.02902e+06	3.31023e+06	8.31614e+06	1.27644e+07	5.04218e+06	3.09933e+06
462.233	1.17191	A	B	0.800904	34.1258	P62258	YLAEFATGNDRK		14-3-3 protein epsilon OS=Homo sapiens OX=9606 GN=YWHAE PE=1 SV=1	8.47174e+06	1.06723e+07	5.17572e+06	6.41397e+06	8.35185e+06	5.98647e+06	8.77085e+06	8.05123e+06	8.22338e+06	5.81534e+06
573.285	1.36326	C	B	0.331145	38.2292	P08133	SLHQAIEGDTSGDFLK		Annexin A6 OS=Homo sapiens OX=9606 GN=ANXA6 PE=1 SV=3	4.87024e+06	3.71617e+06	2.87263e+06	4.86579e+06	3.23761e+06	2.25268e+06	5.65109e+06	3.78387e+06	5.44461e+06	3.94451e+06
847.976	2.6181	A	C	0.410257	123.937	P13929	AVENINNTLGPALLQK		Beta-enolase OS=Homo sapiens OX=9606 GN=ENO3 PE=1 SV=5	1.128e+07	1.58506e+07	3.56672e+07	2.27879e+07	72303.3	2.63746e+07	86065	1.13541e+07	2.05269e+07	14227.5
950.483	1.26357	B	A	0.568358	30.209	O75489	TYTDELTPIESAVSVFK		NADH dehydrogenase [ubiquinone] iron-sulfur protein 3, mitochondrial OS=Homo sapiens OX=9606 GN=NDUFS3 PE=1 SV=1	1.64387e+07	2.38417e+07	2.22352e+07	1.76478e+07	3.06101e+07	3.07353e+07	1.86388e+07	2.2236e+07	1.45875e+07	2.97376e+07
557.311	1.73201	B	C	0.304082	52.8534	P35609	LLETIDQLHLEFAK		Alpha-actinin-2 OS=Homo sapiens OX=9606 GN=ACTN2 PE=1 SV=1	2.31254e+06	5.87035e+06	6.22563e+06	2.60812e+06	5.7836e+06	6.02837e+06	1.34089e+06	3.79135e+06	1.70423e+06	4.2644e+06
488.578	1.17245	C	A	0.670766	24.857	P30084	LFYSTFATDDRK		Enoyl-CoA hydratase, mitochondrial OS=Homo sapiens OX=9606 GN=ECHS1 PE=1 SV=4	3.87542e+06	4.08363e+06	3.08702e+06	3.81176e+06	4.51017e+06	3.4267e+06	3.98469e+06	2.99194e+06	5.47347e+06	4.81783e+06
429.783	1.082	C	A	0.886543	32.0653	P10768	KIPVVFR		S-formylglutathione hydrolase OS=Homo sapiens OX=9606 GN=ESD PE=1 SV=2	3.03347e+06	2.00184e+06	1.99161e+06	3.20868e+06	1.65881e+06	2.38709e+06	2.45152e+06	1.9662e+06	2.69236e+06	3.02739e+06
577.79	1.64973	A	B	0.147697	51.8466	P62937	FEDENFILK		Peptidyl-prolyl cis-trans isomerase A OS=Homo sapiens OX=9606 GN=PPIA PE=1 SV=2	5.76716e+06	4.1638e+06	3.24372e+06	2.89645e+06	3.90989e+06	1.17963e+06	4.4788e+06	3.56362e+06	5.32645e+06	4.158e+06
689.009	2.26905	B	A	0.0256174	47.6863	Q16891	VQEQELKSEFEQNLSEK		MICOS complex subunit MIC60 OS=Homo sapiens OX=9606 GN=IMMT PE=1 SV=1	3.30486e+06	4.58719e+06	5.27117e+06	6.17765e+06	8.4052e+06	1.52851e+07	7.79875e+06	1.01095e+07	8.7187e+06	7.60307e+06
457.249	17.6001	B	C	0.116688	150.489	P07451	GGPLPGPYR		Carbonic anhydrase 3 OS=Homo sapiens OX=9606 GN=CA3 PE=1 SV=3	2.52424e+06	2.0789e+06	1.19257e+06	2.22065e+06	1.3165e+06	3.68513e+07	988607	1.51115e+06	220750	339203
393.248	1.64397	A	C	0.441639	66.1328	P49189	ILLEAAR		4-trimethylaminobutyraldehyde dehydrogenase OS=Homo sapiens OX=9606 GN=ALDH9A1 PE=1 SV=3	2.15482e+06	1.62277e+06	2.43486e+06	1.91975e+06	1.30653e+06	2.00137e+06	1.54735e+06	1.97588e+06	56909.8	1.45844e+06
817.407	2.77838	B	C	0.24566	88.748	Q8WZ42	VSGENEFGVGIPAETK		Titin OS=Homo sapiens OX=9606 GN=TTN PE=1 SV=4	3.38595e+06	1.46189e+07	1.32789e+07	3.75305e+06	6.98188e+06	2.18036e+07	698353	7.66186e+06	1.57875e+06	5.67615e+06
906.444	1.26864	A	C	0.524905	32.0349	P31040	IDEYDYSKPIQGQQK		Succinate dehydrogenase [ubiquinone] flavoprotein subunit, mitochondrial OS=Homo sapiens OX=9606 GN=SDHA PE=1 SV=2	2.44386e+07	1.60622e+07	1.62896e+07	1.33535e+07	2.22892e+07	1.31711e+07	1.46301e+07	1.1e+07	1.28159e+07	2.12403e+07
551.997	1.07483	A	B	0.977788	32.7591	P11021	KKELEEIVQPIISK		Endoplasmic reticulum chaperone BiP OS=Homo sapiens OX=9606 GN=HSPA5 PE=1 SV=2	4.95861e+06	2.88917e+06	5.77502e+06	5.25716e+06	3.60779e+06	3.80941e+06	5.4799e+06	3.33761e+06	4.04675e+06	4.47103e+06
482.267	1.04193	A	C	0.930144	18.0846	P49448	YNLGLDLR		Glutamate dehydrogenase 2, mitochondrial OS=Homo sapiens OX=9606 GN=GLUD2 PE=1 SV=2	2.63607e+06	2.00953e+06	2.47755e+06	2.24069e+06	2.63844e+06	1.99236e+06	2.44141e+06	1.67148e+06	2.41377e+06	2.58869e+06
760.881	1.2012	A	B	0.0778907	12.4605	P10809	TLNDELEIIEGMK	[12] Oxidation (M)	60 kDa heat shock protein, mitochondrial OS=Homo sapiens OX=9606 GN=HSPD1 PE=1 SV=2	1.11933e+07	1.18124e+07	1.23405e+07	9.84366e+06	9.71675e+06	9.86536e+06	1.00794e+07	1.00794e+07	1.01449e+07	1.27851e+07
488.498	1.30969	B	C	0.794744	75.0155	P12111	VVIHFTDGADGDLADLHR		Collagen alpha-3(VI) chain OS=Homo sapiens OX=9606 GN=COL6A3 PE=1 SV=5	4.63477e+06	3.52786e+06	5.62235e+06	9.67715e+06	2.28657e+06	3.71437e+06	2.91172e+06	7.91168e+06	1.837e+06	3.30069e+06
521.513	2.50525	C	A	0.302512	74.4838	Q9UI09	WLHSMTDDPPTTKPLTAR	[5] Oxidation (M)	NADH dehydrogenase [ubiquinone] 1 alpha subcomplex subunit 12 OS=Homo sapiens OX=9606 GN=NDUFA12 PE=1 SV=1	3.06583e+06	3.38826e+06	856780	5.93261e+06	9.30998e+06	1.18897e+06	7.2447e+06	2.65881e+06	7.27071e+06	7.24652e+06
666.822	2.9085	A	C	0.004034	38.1731	P09493	ATDAEADVASLNR		Tropomyosin alpha-1 chain OS=Homo sapiens OX=9606 GN=TPM1 PE=1 SV=2	5.66838e+06	6.79995e+06	9.28655e+06	2.73463e+06	3.62419e+06	5.72985e+06	2.49237e+06	1.96037e+06	3.05129e+06	2.469e+06
1109.07	1.22591	A	C	0.188876	17.659	P36957	ASAFALQEQPVVNAVIDDTTK		Dihydrolipoyllysine-residue succinyltransferase component of 2-oxoglutarate dehydrogenase complex, mitochondrial OS=Homo sapiens OX=9606 GN=DLST PE=1 SV=4	3.46304e+07	3.53295e+07	3.72436e+07	3.62815e+07	3.09806e+07	2.85243e+07	3.34691e+07	2.34006e+07	2.62061e+07	3.35219e+07
825.915	1.78293	C	B	0.450575	65.6922	Q9BUR5	VDELSLYSVPEGQSK		MICOS complex subunit MIC26 OS=Homo sapiens OX=9606 GN=APOO PE=1 SV=1	9.5734e+06	9.0425e+06	1.71558e+06	8.47514e+06	7.89173e+06	1.44629e+06	1.0157e+07	5.00873e+06	1.4696e+07	1.24844e+07
547.786	2.1032	A	B	0.284116	59.8529	P48735	YFDLGLPNR		Isocitrate dehydrogenase [NADP], mitochondrial OS=Homo sapiens OX=9606 GN=IDH2 PE=1 SV=2	8.1655e+06	3.03506e+06	3.29058e+06	1.19511e+06	3.04118e+06	2.65375e+06	4.35013e+06	1.32257e+06	3.40252e+06	1.82831e+06
621.806	1.1472	A	C	0.666571	29.8698	O75746	GSGSVVGELMYK	[10] Oxidation (M)	Calcium-binding mitochondrial carrier protein Aralar1 OS=Homo sapiens OX=9606 GN=SLC25A12 PE=1 SV=2	3.30788e+06	3.84115e+06	4.74895e+06	3.11487e+06	4.30514e+06	3.20215e+06	2.98148e+06	3.10261e+06	4.99075e+06	2.75355e+06
965.026	1.30172	A	C	0.310394	25.259	P22695	LPNGLVIASLENYSPVSR		Cytochrome b-c1 complex subunit 2, mitochondrial OS=Homo sapiens OX=9606 GN=UQCRC2 PE=1 SV=3	1.40602e+07	1.33439e+07	1.68959e+07	1.14597e+07	1.11393e+07	1.53906e+07	1.30399e+07	7.06391e+06	1.24159e+07	1.28562e+07
462.91	2.17825	A	C	0.154862	52.6648	Q14315	YGGPQHIVGSPFK		Filamin-C OS=Homo sapiens OX=9606 GN=FLNC PE=1 SV=3	2.14445e+06	7.15813e+06	5.03223e+06	2.84776e+06	3.1881e+06	6.59277e+06	1.67652e+06	3.18252e+06	1.54486e+06	2.37063e+06
339.535	2.01711	C	A	0.456328	80.8836	O43920	PFLDIQKR		NADH dehydrogenase [ubiquinone] iron-sulfur protein 5 OS=Homo sapiens OX=9606 GN=NDUFS5 PE=1 SV=3	1.82874e+06	1.79549e+06	165070	2.62351e+06	3.3404e+06	180567	2.23267e+06	1.97315e+06	2.66249e+06	3.32293e+06
758.915	1.27713	C	A	0.858353	46.1421	P10515	GVETIANDVVSLATK		Dihydrolipoyllysine-residue acetyltransferase component of pyruvate dehydrogenase complex, mitochondrial OS=Homo sapiens OX=9606 GN=DLAT PE=1 SV=3	5.93748e+06	4.82353e+06	6.134e+06	3.44572e+06	7.19059e+06	6.39885e+06	1.0133e+07	6.45524e+06	9.36342e+06	2.81775e+06
594.784	1.20184	A	C	0.718354	44.0169	P54296	YAVFDLMEGK	[7] Oxidation (M)	Myomesin-2 OS=Homo sapiens OX=9606 GN=MYOM2 PE=1 SV=2	6.56285e+06	5.60159e+06	4.96189e+06	2.56757e+06	5.54504e+06	6.8514e+06	4.55529e+06	2.57365e+06	6.28374e+06	5.58741e+06
666.851	1.1974	C	A	0.218936	16.6633	Q16851	SFENSLGINVPR		UTP--glucose-1-phosphate uridylyltransferase OS=Homo sapiens OX=9606 GN=UGP2 PE=1 SV=5	4.99077e+06	5.46986e+06	5.00132e+06	7.15634e+06	5.28808e+06	5.59453e+06	7.0037e+06	5.19509e+06	6.04464e+06	6.442e+06
755.381	5.8559	A	C	0.00219465	59.3168	P08590	IEFTPEQIEEFK		Myosin light chain 3 OS=Homo sapiens OX=9606 GN=MYL3 PE=1 SV=3	8.34351e+06	1.21915e+07	1.15635e+07	2.08976e+06	1.91242e+06	3.97885e+06	914259	3.37333e+06	1.73315e+06	1.28777e+06
403.556	1.8487	B	A	0.0133399	24.2202	O95178	YRQFPQLTR		NADH dehydrogenase [ubiquinone] 1 beta subcomplex subunit 2, mitochondrial OS=Homo sapiens OX=9606 GN=NDUFB2 PE=1 SV=1	1.80625e+06	2.33871e+06	1.85086e+06	2.82743e+06	4.6149e+06	3.64217e+06	2.50563e+06	3.13119e+06	3.67155e+06	3.58157e+06
1114.52	1.53297	C	B	0.271493	34.0688	P04075	YTPSGQAGAAASESLFVSNHAY		Fructose-bisphosphate aldolase A OS=Homo sapiens OX=9606 GN=ALDOA PE=1 SV=2	2.19299e+07	1.6064e+07	2.06519e+07	1.09977e+07	1.10661e+07	1.91354e+07	2.60706e+07	1.10977e+07	2.53456e+07	2.16958e+07
401.245	1.91748	A	C	0.435971	72.5954	P11047	LIEIASR		Laminin subunit gamma-1 OS=Homo sapiens OX=9606 GN=LAMC1 PE=1 SV=3	1.48103e+06	2.93502e+06	1.70234e+06	1.41246e+06	1.32911e+06	1.49067e+06	1.0473e+06	1.83055e+06	10656.7	1.36595e+06
400.25	1.68677	A	C	0.376357	88.9698	P02774	VLEPTLK		Vitamin D-binding protein OS=Homo sapiens OX=9606 GN=GC PE=1 SV=2	2.63396e+06	2.43564e+06	2.00457e+06	1.30559e+06	2.05021e+06	1.4613e+06	3.0256e+06	817166	130752	1.61838e+06
697.375	1.4268	C	B	0.129686	26.0927	P08237	DLQANVEHLVQK		ATP-dependent 6-phosphofructokinase, muscle type OS=Homo sapiens OX=9606 GN=PFKM PE=1 SV=2	1.1738e+07	8.16024e+06	8.69932e+06	5.66508e+06	6.47872e+06	8.11429e+06	8.99463e+06	7.80432e+06	1.33345e+07	8.40542e+06
857.735	10.2099	A	B	3.41141e-05	30.9107	P12883	SEAPPHIFSISDNAYQYMLTDR	[18] Oxidation (M)	Myosin-7 OS=Homo sapiens OX=9606 GN=MYH7 PE=1 SV=5	4.84055e+07	6.70137e+07	6.32914e+07	5.11362e+06	4.61976e+06	7.77033e+06	9.04933e+06	3.98324e+06	7.02716e+06	7.75059e+06
598.006	2.41114	A	C	0.276207	76.7606	Q8WZ42	VQILDKPGPPGGPIEFK		Titin OS=Homo sapiens OX=9606 GN=TTN PE=1 SV=4	3.52924e+06	1.64756e+07	9.88941e+06	4.0405e+06	6.72339e+06	1.35941e+07	1.0416e+06	7.63764e+06	1.89291e+06	5.95901e+06
538.622	1.34712	B	A	0.769402	56.7562	P12111	SLDEISQPAQELKR		Collagen alpha-3(VI) chain OS=Homo sapiens OX=9606 GN=COL6A3 PE=1 SV=5	3.84713e+06	1.56992e+06	3.64074e+06	6.46861e+06	1.86453e+06	3.86876e+06	2.88373e+06	6.10449e+06	3.35752e+06	2.81466e+06
592.284	1.48103	A	C	0.462605	69.7179	P18206	LANVMMGPYR	[5] Oxidation (M)|[6] Oxidation (M)	Vinculin OS=Homo sapiens OX=9606 GN=VCL PE=1 SV=4	5.16214e+06	8.10839e+06	6.60704e+06	6.94904e+06	5.63134e+06	5.44629e+06	3.98251e+06	7.52694e+06	334492	6.05126e+06
494.29	1.73188	C	B	0.48471	69.8399	P00918	VVDVLDSIK		Carbonic anhydrase 2 OS=Homo sapiens OX=9606 GN=CA2 PE=1 SV=2	3.16734e+06	2.43077e+06	3.50749e+06	2.81215e+06	2.01288e+06	2.75217e+06	3.20208e+06	8.88508e+06	3.29852e+06	2.11145e+06
946.481	3.04296	A	C	0.0252505	61.1161	Q14896	ALDFSEAPSFTQPLVNR		Myosin-binding protein C, cardiac-type OS=Homo sapiens OX=9606 GN=MYBPC3 PE=1 SV=4	1.58782e+07	3.81998e+07	3.17485e+07	6.84121e+06	8.36963e+06	1.99364e+07	9.22488e+06	1.12584e+07	9.64617e+06	7.47712e+06
544.269	4.14106	A	C	0.721398	160.388	Q8WZ42	IQSQTVGQGSDAHFR		Titin OS=Homo sapiens OX=9606 GN=TTN PE=1 SV=4	870446	2.015e+07	181595	43532.1	6.41297e+06	1.46723e+07	136733	4.78961e+06	12699.2	1.88757e+06
504.26	1.2602	B	A	0.772654	68.3595	P07954	VPNDKYYGAQTVR		Fumarate hydratase, mitochondrial OS=Homo sapiens OX=9606 GN=FH PE=1 SV=3	1.03607e+07	8.45956e+06	2.30573e+06	3.23374e+06	1.26382e+07	1.0751e+07	8.57496e+06	7.96226e+06	218178	1.15803e+07
415.199	1.90815	A	B	0.66163	73.2651	Q09666	FSMPGFK	[3] Oxidation (M)	Neuroblast differentiation-associated protein AHNAK OS=Homo sapiens OX=9606 GN=AHNAK PE=1 SV=2	3.17592e+06	1.11433e+06	1.01778e+06	1.02305e+06	923903	834815	2.26172e+06	1.43451e+06	8410.67	1.39536e+06
771.945	1.20072	C	A	0.492986	26.4678	P60174	KQSLGELIGTLNAAK		Triosephosphate isomerase OS=Homo sapiens OX=9606 GN=TPI1 PE=1 SV=3	5.32153e+06	3.13857e+06	5.06552e+06	5.60974e+06	5.41473e+06	3.49031e+06	5.54343e+06	5.05903e+06	4.90737e+06	6.14408e+06
477.268	1.62999	B	C	0.199823	57.3224	P09493	QLEDELVSLQKK		Tropomyosin alpha-1 chain OS=Homo sapiens OX=9606 GN=TPM1 PE=1 SV=2	2.10674e+06	2.54895e+06	3.13911e+06	1.98633e+06	1.68885e+06	4.54626e+06	1.55871e+06	2.03431e+06	1.66227e+06	1.46987e+06
865.776	1.20661	C	B	0.889545	41.2198	P55809	AGGAGVPAFYTPTGYGTLVQEGGSPIK		Succinyl-CoA:3-ketoacid coenzyme A transferase 1, mitochondrial OS=Homo sapiens OX=9606 GN=OXCT1 PE=1 SV=1	5.04755e+06	8.05243e+06	7.02412e+06	6.33377e+06	7.35954e+06	4.44445e+06	1.01915e+07	3.54125e+06	9.18638e+06	6.26119e+06
805.386	13.2001	B	A	0.000582029	55.802	P10916	EAFTIMDQNRDGFIDKNDLR	[6] Oxidation (M)	Myosin regulatory light chain 2, ventricular/cardiac muscle isoform OS=Homo sapiens OX=9606 GN=MYL2 PE=1 SV=3	829138	1.32501e+06	1.8507e+06	8.91378e+06	1.56647e+07	2.82858e+07	6.87901e+06	1.5923e+07	1.66968e+07	8.84984e+06
1107.52	1.24501	B	A	0.250986	21.7504	O75306	TQPYDVYDQVEFDVPVGSR		NADH dehydrogenase [ubiquinone] iron-sulfur protein 2, mitochondrial OS=Homo sapiens OX=9606 GN=NDUFS2 PE=1 SV=2	1.41001e+07	1.65743e+07	1.29828e+07	1.62811e+07	1.91408e+07	1.89318e+07	1.66417e+07	1.45752e+07	1.55825e+07	2.30008e+07
632.843	1.59796	A	C	0.0254003	25.8021	P00338	QVVESAYEVIK		L-lactate dehydrogenase A chain OS=Homo sapiens OX=9606 GN=LDHA PE=1 SV=2	5.09084e+06	6.85726e+06	5.69555e+06	4.44632e+06	2.68436e+06	4.33168e+06	3.23837e+06	3.56476e+06	4.11838e+06	3.80031e+06
855.926	1.32014	B	A	0.0753147	15.7727	P49821	GEFYNEASNLQVAIR		NADH dehydrogenase [ubiquinone] flavoprotein 1, mitochondrial OS=Homo sapiens OX=9606 GN=NDUFV1 PE=1 SV=4	1.04532e+07	1.30371e+07	9.79387e+06	1.43867e+07	1.52667e+07	1.42863e+07	1.27236e+07	1.23376e+07	1.16723e+07	1.63389e+07
469.749	1.36076	A	B	0.866795	74.1974	P50395	LYSESLAR		Rab GDP dissociation inhibitor beta OS=Homo sapiens OX=9606 GN=GDI2 PE=1 SV=2	4.56053e+06	2.71634e+06	644456	643425	2.93926e+06	2.23858e+06	2.58226e+06	2.6883e+06	97416.9	2.89902e+06
877.406	2.78141	A	C	0.170308	66.8429	Q8WZ42	VFAENEYGIGDPGETR		Titin OS=Homo sapiens OX=9606 GN=TTN PE=1 SV=4	3.96289e+06	1.55549e+07	1.57037e+07	5.22948e+06	8.30885e+06	1.90658e+07	1.42335e+06	7.6822e+06	2.62803e+06	5.15067e+06
[truncated: 8,053 more rows]
