# Supplementary material for: Proteomic profiling of sudden cardiac death with acquired cardiac hypertrophy
Source: Int J Legal Med. 2023 Jun 7;137(5):1453–61. doi: 10.1007/s00414-023-03038-6 (PMC10421815; doi:10.1007/s00414-023-03038-6)
Supplement: Supplementary file 3 — Supplementary file3 (XLSX 367 KB) [file 414_2023_3038_MOESM3_ESM.xlsx]

## Sheet: proteins
Supplemental Table S3. Protein list identified in proteomic analysis. Relative abundance levels are indicated as normalized values.
							A			B			C
Accession	Confidence score	Anova (p)	Fold change	High	Low	Description	SCH1	SCH2	SCH3	CCH1	CCH2	CCH3	Ctrl1	Ctrl2	Ctrl3	Ctrl4
P69905;P02008	1143.65	0.549435	1.96337	C	B	Hemoglobin subunit alpha OS=Homo sapiens OX=9606 GN=HBA1 PE=1 SV=2	1.21171e+10	7.98036e+09	1.58108e+10	9.59173e+09	6.5875e+09	9.96311e+09	1.27496e+10	3.70086e+10	1.27794e+10	5.89853e+09
P68871;P02100	1584.33	0.461147	2.03208	C	B	Hemoglobin subunit beta OS=Homo sapiens OX=9606 GN=HBB PE=1 SV=2	5.99997e+09	4.81449e+09	8.63933e+09	4.51019e+09	3.39584e+09	5.91417e+09	7.24688e+09	1.99527e+10	6.87847e+09	3.36698e+09
P12883;P11055;Q9H6N6;Q9UKX3;Q9Y2K3;Q9Y623	14068.5	1.4701e-05	31.7296	A	C	Myosin-7 OS=Homo sapiens OX=9606 GN=MYH7 PE=1 SV=5	3.72341e+09	4.92087e+09	4.55187e+09	1.6795e+08	1.66514e+08	3.86205e+08	7.84238e+07	2.00217e+08	1.1643e+08	1.59454e+08
P10916;Q02045;Q9BUA6	1771.63	0.145912	1.57219	A	C	Myosin regulatory light chain 2, ventricular/cardiac muscle isoform OS=Homo sapiens OX=9606 GN=MYL2 PE=1 SV=3	3.38408e+09	4.61842e+09	4.92168e+09	3.15984e+09	4.15313e+09	3.90225e+09	1.49281e+09	2.78014e+09	4.19225e+09	2.49544e+09
P02144	899.03	0.656544	1.15515	A	B	Myoglobin OS=Homo sapiens OX=9606 GN=MB PE=1 SV=2	4.37737e+09	2.68531e+09	3.12369e+09	3.15931e+09	2.56058e+09	3.09831e+09	2.92946e+09	2.50797e+09	3.36755e+09	3.35381e+09
P06576	2846.79	0.870391	1.1045	C	B	ATP synthase subunit beta, mitochondrial OS=Homo sapiens OX=9606 GN=ATP5F1B PE=1 SV=3	3.66581e+09	2.52744e+09	2.22764e+09	2.8926e+09	3.24918e+09	1.87483e+09	3.489e+09	2.03042e+09	3.11146e+09	3.17493e+09
Q8WZ42;A6NNT2	48602.9	0.228014	2.33186	A	C	Titin OS=Homo sapiens OX=9606 GN=TTN PE=1 SV=4	9.40143e+08	3.70458e+09	2.80917e+09	1.17037e+09	1.96029e+09	3.85941e+09	3.44934e+08	1.86754e+09	6.2763e+08	1.42195e+09
P08590	995.41	0.00515017	5.42886	A	C	Myosin light chain 3 OS=Homo sapiens OX=9606 GN=MYL3 PE=1 SV=3	1.62433e+09	2.52845e+09	2.68243e+09	4.61927e+08	6.31056e+08	1.2315e+09	1.78269e+08	5.94744e+08	5.26009e+08	3.79713e+08
P06732	2464.12	0.856677	1.14637	B	A	Creatine kinase M-type OS=Homo sapiens OX=9606 GN=CKM PE=1 SV=2	2.04362e+09	7.87842e+08	1.12325e+09	1.06752e+09	1.90727e+09	1.55878e+09	1.73813e+09	7.19872e+08	1.68935e+09	1.59408e+09
P17540	1738.56	0.577295	1.06286	B	C	Creatine kinase S-type, mitochondrial OS=Homo sapiens OX=9606 GN=CKMT2 PE=1 SV=2	1.41634e+09	1.22624e+09	1.3885e+09	1.38625e+09	1.39345e+09	1.45696e+09	1.33711e+09	1.15567e+09	1.34388e+09	1.47815e+09
Q99798	3679.6	0.261331	1.19077	C	A	Aconitate hydratase, mitochondrial OS=Homo sapiens OX=9606 GN=ACO2 PE=1 SV=2	1.21486e+09	8.67476e+08	1.10073e+09	1.32309e+09	1.13868e+09	9.16574e+08	1.28462e+09	1.19941e+09	1.24398e+09	1.32573e+09
P25705	2728.08	0.791266	1.14988	A	B	ATP synthase subunit alpha, mitochondrial OS=Homo sapiens OX=9606 GN=ATP5F1A PE=1 SV=1	1.5743e+09	1.10262e+09	1.00918e+09	1.10861e+09	1.29976e+09	7.97251e+08	1.49308e+09	8.10385e+08	1.1051e+09	1.25029e+09
P04406	1737.7	0.180143	1.304	A	C	Glyceraldehyde-3-phosphate dehydrogenase OS=Homo sapiens OX=9606 GN=GAPDH PE=1 SV=3	1.2394e+09	9.88925e+08	1.09859e+09	1.11991e+09	1.05195e+09	9.80408e+08	8.94691e+08	5.57579e+08	8.71047e+08	1.07844e+09
P09493	3069.79	0.00418684	3.02748	A	C	Tropomyosin alpha-1 chain OS=Homo sapiens OX=9606 GN=TPM1 PE=1 SV=2	7.46737e+08	9.7237e+08	9.38176e+08	3.27482e+08	3.09514e+08	7.13591e+08	2.30182e+08	3.50905e+08	2.8837e+08	3.0084e+08
P40926	1283.39	0.383274	1.19578	A	B	Malate dehydrogenase, mitochondrial OS=Homo sapiens OX=9606 GN=MDH2 PE=1 SV=3	7.18687e+08	5.48895e+08	7.93848e+08	6.45065e+08	5.89208e+08	4.89644e+08	5.84299e+08	5.45385e+08	7.00884e+08	6.20448e+08
Q14896	3551.71	0.718895	1.11534	A	C	Myosin-binding protein C, cardiac-type OS=Homo sapiens OX=9606 GN=MYBPC3 PE=1 SV=4	6.2473e+08	7.62884e+08	6.4192e+08	6.20589e+08	7.85419e+08	5.00581e+08	4.44232e+08	6.57943e+08	7.04394e+08	6.19629e+08
P04075	1769.69	0.831991	1.10828	A	B	Fructose-bisphosphate aldolase A OS=Homo sapiens OX=9606 GN=ALDOA PE=1 SV=2	7.94669e+08	5.39639e+08	6.66349e+08	6.4463e+08	4.88957e+08	6.71604e+08	6.57577e+08	4.58204e+08	7.88042e+08	7.11625e+08
P68032;P62736;P63267	1624.03	0.000109553	6.43593	A	C	Actin, alpha cardiac muscle 1 OS=Homo sapiens OX=9606 GN=ACTC1 PE=1 SV=1	6.44521e+08	6.94638e+08	6.46383e+08	6.38391e+07	1.11326e+08	1.57984e+08	8.49574e+07	1.35896e+08	8.24228e+07	1.08069e+08
P63316	1323.2	0.402427	1.26487	B	C	Troponin C, slow skeletal and cardiac muscles OS=Homo sapiens OX=9606 GN=TNNC1 PE=1 SV=1	5.13165e+08	4.63447e+08	6.23292e+08	6.79085e+08	6.83147e+08	5.12279e+08	3.12519e+08	4.55537e+08	5.90475e+08	6.17438e+08
P40939	3242.45	0.491144	1.31463	C	B	Trifunctional enzyme subunit alpha, mitochondrial OS=Homo sapiens OX=9606 GN=HADHA PE=1 SV=2	5.57533e+08	4.58172e+08	5.10035e+08	6.42648e+08	4.26362e+08	3.41572e+08	4.66611e+08	9.58546e+08	5.4653e+08	5.00837e+08
P40925	847.14	0.237703	1.36313	C	A	Malate dehydrogenase, cytoplasmic OS=Homo sapiens OX=9606 GN=MDH1 PE=1 SV=4	5.07588e+08	3.48699e+08	4.62122e+08	6.6103e+08	5.27092e+08	5.73389e+08	7.86387e+08	3.89746e+08	6.05598e+08	6.14491e+08
P35609	3720.86	0.693352	1.46224	B	C	Alpha-actinin-2 OS=Homo sapiens OX=9606 GN=ACTN2 PE=1 SV=1	2.62915e+08	6.34758e+08	5.15315e+08	2.38771e+08	5.39048e+08	9.19983e+08	2.13383e+08	7.05735e+08	1.96064e+08	4.32951e+08
P22695	1671.59	0.883463	1.08872	A	B	Cytochrome b-c1 complex subunit 2, mitochondrial OS=Homo sapiens OX=9606 GN=UQCRC2 PE=1 SV=3	5.85649e+08	4.75262e+08	5.45168e+08	5.13258e+08	4.7063e+08	4.91306e+08	5.7192e+08	3.2735e+08	6.20912e+08	5.67734e+08
P05413	1192.24	0.620004	1.21816	A	C	Fatty acid-binding protein, heart OS=Homo sapiens OX=9606 GN=FABP3 PE=1 SV=4	6.69803e+08	4.87931e+08	4.17291e+08	4.67826e+08	4.37528e+08	4.55337e+08	4.90322e+08	5.92366e+08	2.19801e+08	4.21449e+08
P24752	1854.84	0.261805	1.19292	A	B	Acetyl-CoA acetyltransferase, mitochondrial OS=Homo sapiens OX=9606 GN=ACAT1 PE=1 SV=1	6.06319e+08	4.69468e+08	4.83276e+08	4.71625e+08	4.42017e+08	3.93286e+08	4.47549e+08	4.39399e+08	5.66459e+08	4.74321e+08
P17174	1822.78	0.160514	1.38954	B	A	Aspartate aminotransferase, cytoplasmic OS=Homo sapiens OX=9606 GN=GOT1 PE=1 SV=3	3.82808e+08	3.0947e+08	4.01969e+08	4.86948e+08	5.0021e+08	5.33344e+08	5.0853e+08	3.09052e+08	4.4822e+08	5.64713e+08
P49748	2351.73	0.922334	1.04826	C	A	Very long-chain specific acyl-CoA dehydrogenase, mitochondrial OS=Homo sapiens OX=9606 GN=ACADVL PE=1 SV=1	5.20719e+08	4.21597e+08	4.79957e+08	5.53294e+08	4.32181e+08	4.90831e+08	4.09183e+08	6.1059e+08	4.74766e+08	4.93341e+08
O75112	1381.04	0.375257	1.13829	A	C	LIM domain-binding protein 3 OS=Homo sapiens OX=9606 GN=LDB3 PE=1 SV=2	5.12227e+08	4.48785e+08	5.14799e+08	5.0031e+08	4.47377e+08	3.60265e+08	4.63575e+08	3.64014e+08	4.74697e+08	4.26401e+08
P19429	528.56	0.643947	1.25594	A	B	Troponin I, cardiac muscle OS=Homo sapiens OX=9606 GN=TNNI3 PE=1 SV=3	6.04057e+08	3.9609e+08	3.73076e+08	4.58454e+08	4.72194e+08	1.62736e+08	3.00633e+08	2.51961e+08	4.78951e+08	4.47441e+08
P14618;P30613	2307.46	0.877929	1.07419	C	A	Pyruvate kinase PKM OS=Homo sapiens OX=9606 GN=PKM PE=1 SV=4	4.72115e+08	3.73396e+08	3.84665e+08	4.51176e+08	3.70065e+08	4.38352e+08	4.16424e+08	3.86012e+08	3.78246e+08	5.81242e+08
P17661;P07197;P12036;Q16352	2287.2	0.207611	5.90177	A	C	Desmin OS=Homo sapiens OX=9606 GN=DES PE=1 SV=3	5.85112e+07	1.05199e+09	1.73384e+08	9.93798e+07	1.85302e+08	6.68687e+08	2.55935e+07	1.51223e+08	2.7892e+07	8.5349e+07
Q13423	2845.79	0.782581	1.16249	C	B	NAD(P) transhydrogenase, mitochondrial OS=Homo sapiens OX=9606 GN=NNT PE=1 SV=3	5.19697e+08	4.08646e+08	2.72661e+08	3.50928e+08	5.45638e+08	2.01246e+08	5.3629e+08	2.74267e+08	4.73628e+08	4.17404e+08
Q16698	1354.78	0.348819	1.20359	A	B	2,4-dienoyl-CoA reductase, mitochondrial OS=Homo sapiens OX=9606 GN=DECR1 PE=1 SV=1	4.56982e+08	3.14946e+08	4.2217e+08	2.87228e+08	3.61799e+08	3.43085e+08	3.4443e+08	3.27118e+08	3.62413e+08	4.11103e+08
P00505	1176.09	0.524649	1.14374	B	A	Aspartate aminotransferase, mitochondrial OS=Homo sapiens OX=9606 GN=GOT2 PE=1 SV=3	3.29913e+08	3.27235e+08	3.27498e+08	4.08711e+08	3.80303e+08	3.37163e+08	3.87563e+08	2.82317e+08	2.67875e+08	4.13322e+08
P07195	1098.2	0.843119	1.07243	A	B	L-lactate dehydrogenase B chain OS=Homo sapiens OX=9606 GN=LDHB PE=1 SV=2	3.59318e+08	4.38943e+08	3.22504e+08	3.42108e+08	2.98889e+08	4.04072e+08	4.10622e+08	3.11545e+08	3.17442e+08	3.84466e+08
P31930	1371.74	0.735545	1.09892	B	C	Cytochrome b-c1 complex subunit 1, mitochondrial OS=Homo sapiens OX=9606 GN=UQCRC1 PE=1 SV=3	3.9472e+08	3.40244e+08	3.40368e+08	3.56238e+08	3.65207e+08	3.88637e+08	3.81304e+08	1.97142e+08	3.0045e+08	4.67984e+08
O75390	655.08	0.848309	1.05962	A	C	Citrate synthase, mitochondrial OS=Homo sapiens OX=9606 GN=CS PE=1 SV=2	4.14676e+08	3.31029e+08	3.59214e+08	3.646e+08	3.96247e+08	3.0939e+08	3.87439e+08	2.67505e+08	3.51392e+08	3.83995e+08
P45379	1566.54	0.43063	1.47576	A	B	Troponin T, cardiac muscle OS=Homo sapiens OX=9606 GN=TNNT2 PE=1 SV=3	4.17321e+08	3.9776e+08	2.84819e+08	2.8819e+08	3.7362e+08	8.35012e+07	2.56864e+08	2.0099e+08	4.60278e+08	3.28617e+08
P55084	1643.32	0.241904	1.54571	C	B	Trifunctional enzyme subunit beta, mitochondrial OS=Homo sapiens OX=9606 GN=HADHB PE=1 SV=3	3.00976e+08	2.12776e+08	2.24004e+08	3.15744e+08	1.92203e+08	1.646e+08	2.62668e+08	5.57459e+08	2.90711e+08	2.75247e+08
P99999	684.91	0.477163	1.32228	B	A	Cytochrome c OS=Homo sapiens OX=9606 GN=CYCS PE=1 SV=2	2.12166e+08	3.00319e+08	1.77175e+08	2.02453e+08	3.57387e+08	3.52083e+08	2.24443e+08	1.75658e+08	2.23406e+08	3.34239e+08
Q00325	486.89	0.248469	1.96327	A	C	Phosphate carrier protein, mitochondrial OS=Homo sapiens OX=9606 GN=SLC25A3 PE=1 SV=2	1.90332e+08	3.91419e+08	3.27479e+08	8.15158e+07	3.05771e+08	2.62001e+08	1.27125e+08	1.28083e+08	2.2368e+08	1.38606e+08
P00558;P07205	1639.63	0.813672	1.06671	A	C	Phosphoglycerate kinase 1 OS=Homo sapiens OX=9606 GN=PGK1 PE=1 SV=3	3.37199e+08	2.57662e+08	3.05604e+08	2.92879e+08	2.59594e+08	3.1003e+08	2.86862e+08	2.29796e+08	2.69409e+08	3.39468e+08
P07954	1274.03	0.356129	1.1702	C	A	Fumarate hydratase, mitochondrial OS=Homo sapiens OX=9606 GN=FH PE=1 SV=3	2.9441e+08	2.17917e+08	2.53036e+08	2.9783e+08	2.92565e+08	2.63068e+08	3.37425e+08	2.69882e+08	2.49857e+08	3.37011e+08
P48047	522.16	0.518519	1.3362	C	A	ATP synthase subunit O, mitochondrial OS=Homo sapiens OX=9606 GN=ATP5PO PE=1 SV=1	2.71196e+08	2.03581e+08	1.18192e+08	2.49711e+08	2.76888e+08	6.82219e+07	2.98259e+08	1.79098e+08	2.964e+08	2.82678e+08
P07339	677.31	0.359214	1.58935	C	B	Cathepsin D OS=Homo sapiens OX=9606 GN=CTSD PE=1 SV=1	3.00163e+08	1.84415e+08	1.8017e+08	1.76471e+08	1.17671e+08	2.0087e+08	1.88214e+08	4.59608e+08	2.09089e+08	1.92086e+08
P21796	1795.21	0.0763172	1.62691	A	C	Voltage-dependent anion-selective channel protein 1 OS=Homo sapiens OX=9606 GN=VDAC1 PE=1 SV=2	2.05409e+08	3.01325e+08	2.64561e+08	1.62913e+08	2.60409e+08	3.0087e+08	1.43535e+08	1.9919e+08	1.7654e+08	1.12852e+08
P47985;P0C7P4	848.29	0.92523	1.02482	B	C	Cytochrome b-c1 complex subunit Rieske, mitochondrial OS=Homo sapiens OX=9606 GN=UQCRFS1 PE=1 SV=2	2.50253e+08	2.32937e+08	2.49911e+08	2.4975e+08	2.52602e+08	2.41049e+08	2.78492e+08	1.38516e+08	2.57652e+08	2.92536e+08
P20674	437.13	0.0208224	1.97866	A	C	Cytochrome c oxidase subunit 5A, mitochondrial OS=Homo sapiens OX=9606 GN=COX5A PE=1 SV=2	2.04644e+08	3.00697e+08	2.34859e+08	1.48687e+08	2.75133e+08	2.78417e+08	9.99432e+07	1.11336e+08	1.73724e+08	1.13785e+08
P09972	1313.5	0.681349	1.13836	C	B	Fructose-bisphosphate aldolase C OS=Homo sapiens OX=9606 GN=ALDOC PE=1 SV=2	2.79112e+08	2.1121e+08	2.19695e+08	2.44954e+08	1.81007e+08	2.24206e+08	2.39922e+08	1.83746e+08	3.02452e+08	2.60708e+08
P28331	2195.14	0.125668	1.33192	B	A	NADH-ubiquinone oxidoreductase 75 kDa subunit, mitochondrial OS=Homo sapiens OX=9606 GN=NDUFS1 PE=1 SV=3	1.83903e+08	2.26899e+08	1.4052e+08	2.14046e+08	2.85158e+08	2.35113e+08	2.39547e+08	2.05735e+08	2.32419e+08	2.93351e+08
P02042	1268.96	0.685924	1.62734	C	B	Hemoglobin subunit delta OS=Homo sapiens OX=9606 GN=HBD PE=1 SV=2	1.8132e+08	1.26787e+08	2.73577e+08	1.42484e+08	1.08412e+08	1.95611e+08	2.20372e+08	4.71218e+08	1.87202e+08	9.00299e+07
P18859	920.31	0.599742	1.18207	C	B	ATP synthase-coupling factor 6, mitochondrial OS=Homo sapiens OX=9606 GN=ATP5PF PE=1 SV=1	2.69239e+08	2.31125e+08	1.50099e+08	2.27508e+08	2.38665e+08	1.38967e+08	2.5217e+08	1.96551e+08	2.56554e+08	2.4848e+08
P68133	1588.61	0.013252	5.00351	A	C	Actin, alpha skeletal muscle OS=Homo sapiens OX=9606 GN=ACTA1 PE=1 SV=1	1.02824e+08	3.89422e+08	2.21271e+08	5.30141e+07	6.28408e+07	1.2316e+08	5.83229e+07	4.81069e+07	5.54485e+07	2.82592e+07
P42765	1769.38	0.552626	1.26197	C	A	3-ketoacyl-CoA thiolase, mitochondrial OS=Homo sapiens OX=9606 GN=ACAA2 PE=1 SV=2	2.16821e+08	9.10599e+07	2.49098e+08	2.0127e+08	2.51345e+08	1.9657e+08	2.26883e+08	3.26458e+08	1.71352e+08	2.12494e+08
P10606	624.55	0.0510922	1.83435	B	C	Cytochrome c oxidase subunit 5B, mitochondrial OS=Homo sapiens OX=9606 GN=COX5B PE=1 SV=2	2.26425e+08	2.12146e+08	1.43655e+08	1.78736e+08	3.12686e+08	2.05038e+08	1.13283e+08	1.03243e+08	1.85556e+08	1.04152e+08
P11142;P54652	2497.64	0.125673	1.10905	A	C	Heat shock cognate 71 kDa protein OS=Homo sapiens OX=9606 GN=HSPA8 PE=1 SV=1	2.43583e+08	2.24899e+08	2.23144e+08	2.42681e+08	2.1351e+08	2.09524e+08	2.12263e+08	1.95297e+08	2.069e+08	2.17038e+08
P13073	643.67	0.0966094	1.98416	A	C	Cytochrome c oxidase subunit 4 isoform 1, mitochondrial OS=Homo sapiens OX=9606 GN=COX4I1 PE=1 SV=1	2.11635e+08	3.24353e+08	1.55541e+08	1.18908e+08	2.64064e+08	1.92402e+08	7.92592e+07	1.2875e+08	1.65e+08	9.16885e+07
Q14315	4158.56	0.288042	1.68537	B	C	Filamin-C OS=Homo sapiens OX=9606 GN=FLNC PE=1 SV=3	9.5634e+07	3.42106e+08	2.22822e+08	1.78887e+08	1.98569e+08	2.93791e+08	9.31274e+07	1.87749e+08	8.87098e+07	1.61453e+08
P00403	262.48	0.0431854	2.23719	A	C	Cytochrome c oxidase subunit 2 OS=Homo sapiens OX=9606 GN=MT-CO2 PE=1 SV=1	1.9081e+08	2.87031e+08	1.86207e+08	1.26229e+08	2.10154e+08	8.49186e+07	7.69658e+07	8.9823e+07	1.47474e+08	8.15015e+07
P13804	1050.83	0.285996	1.13274	C	A	Electron transfer flavoprotein subunit alpha, mitochondrial OS=Homo sapiens OX=9606 GN=ETFA PE=1 SV=1	2.20456e+08	1.67644e+08	1.97681e+08	2.26588e+08	2.14569e+08	1.95491e+08	2.21258e+08	2.30699e+08	1.97811e+08	2.34952e+08
P18206	2488.19	0.939015	1.08902	B	A	Vinculin OS=Homo sapiens OX=9606 GN=VCL PE=1 SV=4	1.67819e+08	2.2469e+08	2.15842e+08	2.81607e+08	1.89834e+08	1.91065e+08	1.68806e+08	3.2277e+08	1.45453e+08	2.22944e+08
Q02218;Q9ULD0	2207.47	0.945063	1.0574	C	B	2-oxoglutarate dehydrogenase, mitochondrial OS=Homo sapiens OX=9606 GN=OGDH PE=1 SV=3	2.41094e+08	2.04216e+08	1.83582e+08	2.38335e+08	2.38823e+08	1.40027e+08	2.34617e+08	1.46595e+08	2.28961e+08	2.59974e+08
O75947	760.52	0.051764	1.51978	C	A	ATP synthase subunit d, mitochondrial OS=Homo sapiens OX=9606 GN=ATP5PD PE=1 SV=3	1.57702e+08	1.37407e+08	1.15384e+08	2.291e+08	2.02984e+08	1.41811e+08	2.29809e+08	1.66366e+08	2.18914e+08	2.16725e+08
P45880	718.16	0.168769	1.49717	A	C	Voltage-dependent anion-selective channel protein 2 OS=Homo sapiens OX=9606 GN=VDAC2 PE=1 SV=2	1.70879e+08	2.11453e+08	2.32576e+08	1.25079e+08	1.75804e+08	2.13575e+08	1.1499e+08	1.90444e+08	1.49709e+08	9.24756e+07
P23297	717.61	0.096556	1.77378	A	C	Protein S100-A1 OS=Homo sapiens OX=9606 GN=S100A1 PE=1 SV=2	2.16428e+08	2.16689e+08	1.79492e+08	1.53197e+08	1.63129e+08	8.808e+07	1.11321e+08	6.31318e+07	1.27393e+08	1.58646e+08
P02768	767.46	0.0095798	2.41419	A	B	Serum albumin OS=Homo sapiens OX=9606 GN=ALB PE=1 SV=2	2.10359e+08	1.72658e+08	2.20331e+08	1.00513e+08	7.52022e+07	7.42027e+07	1.32748e+08	6.62699e+07	1.10112e+08	5.85271e+07
P11310	993.26	0.40774	1.24365	B	A	Medium-chain specific acyl-CoA dehydrogenase, mitochondrial OS=Homo sapiens OX=9606 GN=ACADM PE=1 SV=1	1.85677e+08	1.52672e+08	1.32962e+08	1.57175e+08	2.4634e+08	1.82631e+08	1.70236e+08	1.37543e+08	1.74702e+08	1.98477e+08
P31040	1169.44	0.593204	1.11588	A	C	Succinate dehydrogenase [ubiquinone] flavoprotein subunit, mitochondrial OS=Homo sapiens OX=9606 GN=SDHA PE=1 SV=2	2.2837e+08	1.71212e+08	1.83644e+08	1.67717e+08	2.21366e+08	1.85438e+08	1.87463e+08	1.38684e+08	1.68051e+08	2.0268e+08
P32119	806.92	0.390041	1.19487	A	B	Peroxiredoxin-2 OS=Homo sapiens OX=9606 GN=PRDX2 PE=1 SV=5	2.22823e+08	1.58505e+08	1.94039e+08	1.59995e+08	1.45676e+08	1.75858e+08	1.79901e+08	2.04199e+08	1.43164e+08	1.5775e+08
P13929	1447.73	0.137838	1.36053	B	C	Beta-enolase OS=Homo sapiens OX=9606 GN=ENO3 PE=1 SV=5	1.45012e+08	1.84315e+08	1.84242e+08	1.95777e+08	1.42227e+08	2.30988e+08	1.251e+08	1.28332e+08	1.68017e+08	1.3617e+08
P24539	766.8	0.720837	1.20757	C	A	ATP synthase F(0) complex subunit B1, mitochondrial OS=Homo sapiens OX=9606 GN=ATP5PB PE=1 SV=2	1.7477e+08	1.71101e+08	1.24143e+08	1.96223e+08	1.99144e+08	1.23032e+08	2.43553e+08	1.33795e+08	1.50496e+08	2.28921e+08
P54296	3528.05	0.774189	1.19154	A	C	Myomesin-2 OS=Homo sapiens OX=9606 GN=MYOM2 PE=1 SV=2	2.23124e+08	1.62755e+08	1.58606e+08	9.13024e+07	1.94776e+08	2.35501e+08	1.60148e+08	8.1395e+07	1.88958e+08	1.78775e+08
Q13011	1018	0.562991	1.17686	C	A	Delta(3,5)-Delta(2,4)-dienoyl-CoA isomerase, mitochondrial OS=Homo sapiens OX=9606 GN=ECH1 PE=1 SV=2	1.79584e+08	1.09139e+08	1.66091e+08	1.9442e+08	1.53312e+08	1.37626e+08	1.5883e+08	2.09488e+08	1.99403e+08	1.45948e+08
P60174	963.23	0.27434	1.26754	C	A	Triosephosphate isomerase OS=Homo sapiens OX=9606 GN=TPI1 PE=1 SV=3	1.73054e+08	1.12029e+08	1.34567e+08	1.98063e+08	1.60929e+08	1.32934e+08	1.87279e+08	1.43881e+08	1.98346e+08	1.79725e+08
P10809	1977.65	0.609758	1.08451	C	A	60 kDa heat shock protein, mitochondrial OS=Homo sapiens OX=9606 GN=HSPD1 PE=1 SV=2	1.68875e+08	1.46906e+08	1.73787e+08	1.7194e+08	1.7695e+08	1.56463e+08	1.84021e+08	1.48965e+08	1.74851e+08	2.00086e+08
P38646	1987.14	0.0416394	1.19779	C	A	Stress-70 protein, mitochondrial OS=Homo sapiens OX=9606 GN=HSPA9 PE=1 SV=2	1.53144e+08	1.18095e+08	1.33451e+08	1.43536e+08	1.44497e+08	1.42256e+08	1.56206e+08	1.73744e+08	1.60871e+08	1.55492e+08
P05091;O94788;P47895	1932.91	0.445398	1.36684	A	C	Aldehyde dehydrogenase, mitochondrial OS=Homo sapiens OX=9606 GN=ALDH2 PE=1 SV=2	2.0484e+08	1.39588e+08	1.38902e+08	1.3099e+08	1.20408e+08	1.27585e+08	1.24868e+08	4.81232e+07	1.39904e+08	1.58588e+08
P15259	619.56	0.435322	1.33202	C	B	Phosphoglycerate mutase 2 OS=Homo sapiens OX=9606 GN=PGAM2 PE=1 SV=3	2.14389e+08	9.90653e+07	1.60333e+08	1.36629e+08	1.27543e+08	9.38471e+07	1.8253e+08	1.09078e+08	1.72946e+08	1.71297e+08
P36957	857.22	0.845403	1.04193	A	C	Dihydrolipoyllysine-residue succinyltransferase component of 2-oxoglutarate dehydrogenase complex, mitochondrial OS=Homo sapiens OX=9606 GN=DLST PE=1 SV=4	1.59025e+08	1.54317e+08	1.6227e+08	1.75208e+08	1.51313e+08	1.43446e+08	1.72674e+08	1.26401e+08	1.39543e+08	1.70009e+08
P08237	1987.77	0.666922	1.25551	A	B	ATP-dependent 6-phosphofructokinase, muscle type OS=Homo sapiens OX=9606 GN=PFKM PE=1 SV=2	2.04024e+08	1.59864e+08	1.11379e+08	9.79589e+07	1.33189e+08	1.47396e+08	1.63424e+08	8.96139e+07	1.57884e+08	1.74657e+08
P09669	322.32	0.34372	1.4589	A	C	Cytochrome c oxidase subunit 6C OS=Homo sapiens OX=9606 GN=COX6C PE=1 SV=2	1.53253e+08	1.56601e+08	1.22362e+08	1.25304e+08	1.77526e+08	6.95822e+07	7.33568e+07	1.07875e+08	1.43994e+08	6.97896e+07
P01009	1380.23	0.105735	2.1148	A	B	Alpha-1-antitrypsin OS=Homo sapiens OX=9606 GN=SERPINA1 PE=1 SV=3	1.56318e+08	1.07585e+08	1.63968e+08	1.02146e+08	6.0603e+07	3.95733e+07	1.82317e+08	1.95999e+08	1.0472e+08	6.72036e+07
P12111	3395.09	0.76592	1.24774	B	C	Collagen alpha-3(VI) chain OS=Homo sapiens OX=9606 GN=COL6A3 PE=1 SV=5	1.27753e+08	9.85109e+07	1.45481e+08	2.13969e+08	8.0703e+07	1.28883e+08	7.82739e+07	1.91245e+08	8.37869e+07	9.93056e+07
Q16891	2080.7	0.739769	1.07834	C	A	MICOS complex subunit MIC60 OS=Homo sapiens OX=9606 GN=IMMT PE=1 SV=1	1.15384e+08	1.48356e+08	1.22521e+08	1.08678e+08	1.6341e+08	1.27506e+08	1.30403e+08	1.32426e+08	1.44734e+08	1.47796e+08
P38117	769.04	0.759755	1.04952	C	A	Electron transfer flavoprotein subunit beta OS=Homo sapiens OX=9606 GN=ETFB PE=1 SV=3	1.41613e+08	1.18778e+08	1.34079e+08	1.52397e+08	1.31072e+08	1.2583e+08	1.39727e+08	1.25496e+08	1.3724e+08	1.49541e+08
P11177	641.31	0.99003	1.03971	A	B	Pyruvate dehydrogenase E1 component subunit beta, mitochondrial OS=Homo sapiens OX=9606 GN=PDHB PE=1 SV=3	1.72983e+08	1.3668e+08	9.61324e+07	9.85097e+07	1.66574e+08	1.25213e+08	1.56511e+08	1.0399e+08	1.81944e+08	9.18342e+07
Q09666	5691.08	0.287143	1.44454	C	B	Neuroblast differentiation-associated protein AHNAK OS=Homo sapiens OX=9606 GN=AHNAK PE=1 SV=2	1.72529e+08	7.4912e+07	9.438e+07	1.29434e+08	6.97991e+07	7.63405e+07	1.4243e+08	1.48739e+08	1.29788e+08	1.09814e+08
P02647	956.58	0.0377137	2.27244	C	B	Apolipoprotein A-I OS=Homo sapiens OX=9606 GN=APOA1 PE=1 SV=1	1.69014e+08	8.11459e+07	9.47704e+07	6.40377e+07	5.16922e+07	5.79394e+07	1.89746e+08	1.40627e+08	1.16078e+08	7.97536e+07
P11021	2282.01	0.773754	1.12082	A	B	Endoplasmic reticulum chaperone BiP OS=Homo sapiens OX=9606 GN=HSPA5 PE=1 SV=2	1.23593e+08	1.0484e+08	1.64977e+08	1.47012e+08	1.03213e+08	1.00776e+08	1.38223e+08	1.01237e+08	1.24247e+08	1.25458e+08
Q99497	455.03	0.28149	1.20116	A	B	Protein/nucleic acid deglycase DJ-1 OS=Homo sapiens OX=9606 GN=PARK7 PE=1 SV=2	1.42754e+08	1.08286e+08	1.41189e+08	1.26795e+08	9.22727e+07	1.07474e+08	1.24549e+08	1.15871e+08	1.09341e+08	1.29691e+08
P30041	963.7	0.619168	1.12019	C	B	Peroxiredoxin-6 OS=Homo sapiens OX=9606 GN=PRDX6 PE=1 SV=3	1.28939e+08	9.96366e+07	1.28755e+08	1.32706e+08	1.18999e+08	9.31082e+07	1.10974e+08	1.15624e+08	1.41021e+08	1.47391e+08
P06744	1364.62	0.723542	1.12072	C	B	Glucose-6-phosphate isomerase OS=Homo sapiens OX=9606 GN=GPI PE=1 SV=4	1.39748e+08	8.93874e+07	1.19996e+08	1.14436e+08	1.08515e+08	1.21113e+08	1.26067e+08	9.62454e+07	1.30813e+08	1.61008e+08
P30084	1001.74	0.865003	1.06753	B	A	Enoyl-CoA hydratase, mitochondrial OS=Homo sapiens OX=9606 GN=ECHS1 PE=1 SV=4	1.35446e+08	1.17803e+08	1.03689e+08	1.42481e+08	1.27646e+08	1.10916e+08	1.2831e+08	9.43244e+07	1.41015e+08	1.41746e+08
P62805	580.64	0.0206766	6.14779	A	C	Histone H4 OS=Homo sapiens OX=9606 GN=H4C1 PE=1 SV=2	1.19156e+08	1.26639e+08	1.32356e+08	3.2507e+07	2.92745e+07	1.29421e+08	5.57172e+06	5.64602e+07	1.05189e+07	9.46242e+06
P48735	1076.98	0.777646	1.34842	A	B	Isocitrate dehydrogenase [NADP], mitochondrial OS=Homo sapiens OX=9606 GN=IDH2 PE=1 SV=2	2.01303e+08	8.93742e+07	8.71912e+07	5.12072e+07	1.21269e+08	1.07754e+08	1.80191e+08	5.55903e+07	1.16461e+08	7.34844e+07
Q13813	5654.53	0.618523	1.13303	A	B	Spectrin alpha chain, non-erythrocytic 1 OS=Homo sapiens OX=9606 GN=SPTAN1 PE=1 SV=3	1.08353e+08	1.35303e+08	1.27201e+08	1.05056e+08	1.00459e+08	1.21801e+08	9.0177e+07	1.44717e+08	9.48109e+07	1.20382e+08
P07355;A6NMY6	1767.24	0.33059	1.26651	C	B	Annexin A2 OS=Homo sapiens OX=9606 GN=ANXA2 PE=1 SV=2	1.06951e+08	9.59199e+07	9.55402e+07	1.15113e+08	8.0749e+07	9.13404e+07	9.61472e+07	1.6892e+08	1.02736e+08	1.17188e+08
Q8NHM4	68.34	0.0320274	1.40529	A	B	Putative trypsin-6 OS=Homo sapiens OX=9606 GN=PRSS3P2 PE=5 SV=2	1.18145e+08	1.15061e+08	1.23499e+08	8.07652e+07	7.3181e+07	9.98834e+07	9.36271e+07	1.09472e+08	7.75839e+07	8.12494e+07
P11216;P06737	1976.47	0.411212	1.33766	C	A	Glycogen phosphorylase, brain form OS=Homo sapiens OX=9606 GN=PYGB PE=1 SV=5	8.60608e+07	7.19123e+07	1.0173e+08	1.70948e+08	7.82306e+07	7.9368e+07	1.15203e+08	1.0748e+08	1.02095e+08	1.38416e+08
O75964	486.14	0.367898	1.36669	C	A	ATP synthase subunit g, mitochondrial OS=Homo sapiens OX=9606 GN=ATP5MG PE=1 SV=3	1.02092e+08	1.03121e+08	4.87796e+07	1.0044e+08	1.35812e+08	7.14001e+07	1.31786e+08	8.92828e+07	1.22306e+08	1.19465e+08
O95831	1019.37	0.0803855	1.3496	C	A	Apoptosis-inducing factor 1, mitochondrial OS=Homo sapiens OX=9606 GN=AIFM1 PE=1 SV=1	7.15234e+07	9.74376e+07	8.50848e+07	1.0653e+08	8.77857e+07	9.07315e+07	1.29431e+08	9.25864e+07	1.06034e+08	1.29094e+08
O75306	1173.48	0.278213	1.22061	B	A	NADH dehydrogenase [ubiquinone] iron-sulfur protein 2, mitochondrial OS=Homo sapiens OX=9606 GN=NDUFS2 PE=1 SV=2	8.98308e+07	1.01295e+08	8.24478e+07	9.76757e+07	1.32244e+08	1.04007e+08	1.02362e+08	9.41394e+07	1.00712e+08	1.36624e+08
P07108	461.77	0.754762	1.07158	C	B	Acyl-CoA-binding protein OS=Homo sapiens OX=9606 GN=DBI PE=1 SV=2	1.25626e+08	9.37458e+07	1.02842e+08	1.08016e+08	8.83042e+07	1.15224e+08	1.24275e+08	1.05112e+08	1.01112e+08	1.14626e+08
P30048	694.42	0.00262004	1.34005	A	C	Thioredoxin-dependent peroxide reductase, mitochondrial OS=Homo sapiens OX=9606 GN=PRDX3 PE=1 SV=3	1.07618e+08	1.0871e+08	1.13626e+08	1.01918e+08	8.6419e+07	8.90008e+07	7.70601e+07	7.78265e+07	8.30552e+07	9.03576e+07
P08133	2326.23	0.289791	1.36152	C	B	Annexin A6 OS=Homo sapiens OX=9606 GN=ANXA6 PE=1 SV=3	1.04642e+08	1.00364e+08	6.51951e+07	9.79186e+07	8.7928e+07	4.83074e+07	1.27981e+08	1.0516e+08	9.15562e+07	1.00377e+08
Q9UDW1	175.67	0.79606	1.08651	B	C	Cytochrome b-c1 complex subunit 9 OS=Homo sapiens OX=9606 GN=UQCR10 PE=1 SV=3	1.03866e+08	9.79362e+07	9.62915e+07	1.10186e+08	1.11418e+08	9.68076e+07	8.35567e+07	5.72521e+07	1.20668e+08	1.2927e+08
Q96HC4	719.06	0.60295	1.16303	B	A	PDZ and LIM domain protein 5 OS=Homo sapiens OX=9606 GN=PDLIM5 PE=1 SV=5	9.9223e+07	6.0993e+07	1.12061e+08	9.79646e+07	9.84939e+07	1.20206e+08	9.61809e+07	8.79908e+07	8.28034e+07	1.18797e+08
Q96IX5	446.49	0.809917	1.07148	C	A	ATP synthase membrane subunit DAPIT, mitochondrial OS=Homo sapiens OX=9606 GN=ATP5MD PE=1 SV=1	9.06755e+07	9.81204e+07	1.05837e+08	8.98066e+07	1.06617e+08	1.15896e+08	1.19953e+08	8.33931e+07	1.10274e+08	1.07305e+08
P36542	475.13	0.429162	1.29074	C	B	ATP synthase subunit gamma, mitochondrial OS=Homo sapiens OX=9606 GN=ATP5F1C PE=1 SV=1	1.17718e+08	1.00868e+08	6.26947e+07	8.44935e+07	1.0829e+08	5.03675e+07	1.17855e+08	9.04096e+07	1.00701e+08	1.09494e+08
P02511	686.5	0.432654	1.68303	A	C	Alpha-crystallin B chain OS=Homo sapiens OX=9606 GN=CRYAB PE=1 SV=2	5.46479e+07	1.51789e+08	1.01044e+08	3.56435e+07	6.37599e+07	1.0988e+08	3.33373e+07	1.22332e+08	4.52035e+07	4.27215e+07
P09211	1008.8	0.120691	1.35648	C	A	Glutathione S-transferase P OS=Homo sapiens OX=9606 GN=GSTP1 PE=1 SV=2	8.17993e+07	6.20325e+07	7.40737e+07	1.09054e+08	6.26325e+07	7.65689e+07	1.00185e+08	1.05402e+08	9.01718e+07	9.8355e+07
P19367;P52789;P52790;Q2TB90	1524.26	0.724079	1.10897	A	B	Hexokinase-1 OS=Homo sapiens OX=9606 GN=HK1 PE=1 SV=3	1.03912e+08	1.10699e+08	7.89893e+07	1.06378e+08	8.48597e+07	7.35141e+07	9.5548e+07	8.48747e+07	8.28002e+07	1.05099e+08
P01024	2550.8	0.737727	1.26845	A	C	Complement C3 OS=Homo sapiens OX=9606 GN=C3 PE=1 SV=2	6.75099e+07	7.85485e+07	1.4126e+08	1.24091e+08	6.99592e+07	4.41109e+07	1.12429e+08	6.9321e+07	7.12944e+07	4.89706e+07
P52179	2468.45	0.114082	1.23466	A	C	Myomesin-1 OS=Homo sapiens OX=9606 GN=MYOM1 PE=1 SV=2	8.14104e+07	1.10985e+08	9.14183e+07	7.73745e+07	9.14132e+07	8.62646e+07	7.10848e+07	7.86105e+07	7.17868e+07	8.50139e+07
P08574	419.23	0.977893	1.02753	A	B	Cytochrome c1, heme protein, mitochondrial OS=Homo sapiens OX=9606 GN=CYC1 PE=1 SV=3	9.82594e+07	8.19036e+07	1.00404e+08	9.03615e+07	8.75738e+07	9.51141e+07	1.00142e+08	5.92017e+07	9.96863e+07	1.12305e+08
P24043	2816.92	0.304456	1.17259	C	B	Laminin subunit alpha-2 OS=Homo sapiens OX=9606 GN=LAMA2 PE=1 SV=4	7.96856e+07	6.92874e+07	9.61068e+07	7.34156e+07	7.49236e+07	8.5467e+07	8.9048e+07	1.0903e+08	8.41023e+07	8.33649e+07
Q02978	773	0.376681	1.62097	A	C	Mitochondrial 2-oxoglutarate/malate carrier protein OS=Homo sapiens OX=9606 GN=SLC25A11 PE=1 SV=3	8.31698e+07	1.16522e+08	7.14172e+07	2.76442e+07	1.11954e+08	7.21911e+07	4.41347e+07	6.49918e+07	6.74484e+07	4.64263e+07
P0DMV8;P48741	1709.14	0.250386	1.28139	C	B	Heat shock 70 kDa protein 1A OS=Homo sapiens OX=9606 GN=HSPA1A PE=1 SV=1	8.00462e+07	7.20277e+07	7.24051e+07	9.62093e+07	5.74738e+07	5.76742e+07	9.18093e+07	1.06485e+08	9.22405e+07	7.05742e+07
O96000	672.08	0.499422	1.18553	B	C	NADH dehydrogenase [ubiquinone] 1 beta subcomplex subunit 10 OS=Homo sapiens OX=9606 GN=NDUFB10 PE=1 SV=3	7.16548e+07	9.21519e+07	7.67804e+07	6.61174e+07	9.87391e+07	9.86589e+07	6.01161e+07	8.04662e+07	7.30701e+07	8.27161e+07
Q16836	482.38	0.168347	1.76454	B	A	Hydroxyacyl-coenzyme A dehydrogenase, mitochondrial OS=Homo sapiens OX=9606 GN=HADH PE=1 SV=3	6.63538e+07	4.89073e+07	3.25489e+07	1.01265e+08	1.06191e+08	5.33609e+07	9.14035e+07	4.69266e+07	9.55795e+07	9.68059e+07
Q86TD4	1336.19	0.247821	1.37114	C	B	Sarcalumenin OS=Homo sapiens OX=9606 GN=SRL PE=2 SV=2	7.73356e+07	9.49698e+07	8.18275e+07	5.04291e+07	6.87692e+07	6.96419e+07	9.96719e+07	7.11713e+07	1.15737e+08	5.86561e+07
Q9UIJ7	508.53	0.375782	1.50263	C	B	GTP:AMP phosphotransferase AK3, mitochondrial OS=Homo sapiens OX=9606 GN=AK3 PE=1 SV=4	6.92735e+07	5.10285e+07	5.86597e+07	7.21299e+07	4.97605e+07	4.98386e+07	5.74861e+07	1.53662e+08	6.78491e+07	6.50617e+07
P16615	2024.52	0.625595	1.33468	A	B	Sarcoplasmic/endoplasmic reticulum calcium ATPase 2 OS=Homo sapiens OX=9606 GN=ATP2A2 PE=1 SV=1	1.139e+08	5.62003e+07	8.51959e+07	2.82311e+07	1.09346e+08	5.3702e+07	5.4346e+07	5.72818e+07	1.19377e+08	5.01174e+07
P36871	985.5	0.85441	1.14319	B	A	Phosphoglucomutase-1 OS=Homo sapiens OX=9606 GN=PGM1 PE=1 SV=3	8.4041e+07	6.83983e+07	7.04337e+07	9.99055e+07	6.50445e+07	8.98365e+07	1.01409e+08	4.50734e+07	9.33077e+07	8.02078e+07
P23327	785.14	0.139037	1.53131	A	B	Sarcoplasmic reticulum histidine-rich calcium-binding protein OS=Homo sapiens OX=9606 GN=HRC PE=1 SV=1	7.62953e+07	1.0273e+08	7.33672e+07	4.73698e+07	7.65064e+07	4.09453e+07	6.90326e+07	4.92824e+07	7.88725e+07	5.48604e+07
Q16851	1391.13	0.883446	1.08809	B	A	UTP--glucose-1-phosphate uridylyltransferase OS=Homo sapiens OX=9606 GN=UGP2 PE=1 SV=5	7.17086e+07	8.59483e+07	7.40761e+07	1.05986e+08	7.06284e+07	7.55321e+07	9.00987e+07	6.77037e+07	6.8218e+07	9.57377e+07
O75489	1036.4	0.385825	1.21319	B	A	NADH dehydrogenase [ubiquinone] iron-sulfur protein 3, mitochondrial OS=Homo sapiens OX=9606 GN=NDUFS3 PE=1 SV=1	6.2235e+07	7.68635e+07	6.78607e+07	6.85983e+07	9.48494e+07	8.76329e+07	7.28892e+07	7.39492e+07	6.54165e+07	9.84645e+07
P55809;Q9BYC2	1114.19	0.891829	1.11202	A	B	Succinyl-CoA:3-ketoacid coenzyme A transferase 1, mitochondrial OS=Homo sapiens OX=9606 GN=OXCT1 PE=1 SV=1	6.95511e+07	1.08273e+08	6.89581e+07	6.73808e+07	9.91575e+07	5.53832e+07	9.24968e+07	4.24873e+07	9.56944e+07	7.35477e+07
P04792	574.1	0.413326	1.44603	A	C	Heat shock protein beta-1 OS=Homo sapiens OX=9606 GN=HSPB1 PE=1 SV=2	4.77706e+07	1.16295e+08	8.03326e+07	5.69602e+07	6.68849e+07	7.1991e+07	4.25785e+07	8.48504e+07	4.73647e+07	5.05575e+07
O94875	867.42	0.397075	1.49801	A	C	Sorbin and SH3 domain-containing protein 2 OS=Homo sapiens OX=9606 GN=SORBS2 PE=1 SV=3	4.10317e+07	1.1502e+08	8.39765e+07	1.12066e+08	5.88171e+07	6.79166e+07	3.29545e+07	8.08796e+07	3.87767e+07	6.10313e+07
Q16134	738.04	0.231195	1.13765	B	C	Electron transfer flavoprotein-ubiquinone oxidoreductase, mitochondrial OS=Homo sapiens OX=9606 GN=ETFDH PE=1 SV=2	7.24846e+07	7.66137e+07	6.47468e+07	7.48113e+07	7.58084e+07	8.37299e+07	6.18527e+07	6.98447e+07	6.38145e+07	7.91486e+07
P30049	187.09	0.330721	1.32496	A	B	ATP synthase subunit delta, mitochondrial OS=Homo sapiens OX=9606 GN=ATP5F1D PE=1 SV=2	9.32957e+07	6.55404e+07	6.93502e+07	7.2344e+07	6.03437e+07	3.95341e+07	6.98622e+07	5.92883e+07	7.26614e+07	4.71895e+07
P19404	695.61	0.471714	1.15444	B	A	NADH dehydrogenase [ubiquinone] flavoprotein 2, mitochondrial OS=Homo sapiens OX=9606 GN=NDUFV2 PE=1 SV=2	6.5505e+07	7.93124e+07	5.19674e+07	6.73538e+07	8.41871e+07	7.56347e+07	7.63143e+07	6.51198e+07	6.69215e+07	9.19343e+07
Q16795	1277.58	0.351976	1.37701	B	A	NADH dehydrogenase [ubiquinone] 1 alpha subcomplex subunit 9, mitochondrial OS=Homo sapiens OX=9606 GN=NDUFA9 PE=1 SV=2	6.46415e+07	7.21385e+07	2.64875e+07	6.65006e+07	9.82742e+07	6.00457e+07	7.07713e+07	5.95688e+07	6.71948e+07	9.89876e+07
P35232	665.25	0.946678	1.01421	A	B	Prohibitin OS=Homo sapiens OX=9606 GN=PHB PE=1 SV=1	7.5269e+07	6.72276e+07	7.26506e+07	6.69435e+07	7.17207e+07	7.34679e+07	6.92501e+07	7.26019e+07	6.74213e+07	7.70694e+07
P98160	2665.33	0.480916	1.26008	B	A	Basement membrane-specific heparan sulfate proteoglycan core protein OS=Homo sapiens OX=9606 GN=HSPG2 PE=1 SV=4	3.97796e+07	6.79379e+07	6.26087e+07	8.4298e+07	5.89128e+07	7.14144e+07	4.74322e+07	8.36093e+07	5.95523e+07	6.23638e+07
P0DP23	598.34	0.382591	1.1234	C	B	Calmodulin-1 OS=Homo sapiens OX=9606 GN=CALM1 PE=1 SV=1	6.75212e+07	6.005e+07	7.17532e+07	7.4293e+07	5.45173e+07	5.94163e+07	6.53688e+07	6.70671e+07	7.40844e+07	7.54191e+07
Q6YN16	1072.99	0.668299	1.18777	B	A	Hydroxysteroid dehydrogenase-like protein 2 OS=Homo sapiens OX=9606 GN=HSDL2 PE=1 SV=1	7.95134e+07	5.53211e+07	4.21098e+07	9.1646e+07	7.22969e+07	4.62269e+07	7.84765e+07	6.57023e+07	5.31019e+07	8.2111e+07
P00915	849.31	0.592261	1.44518	C	B	Carbonic anhydrase 1 OS=Homo sapiens OX=9606 GN=CA1 PE=1 SV=2	6.54394e+07	4.45855e+07	5.19874e+07	5.14033e+07	3.31201e+07	6.01243e+07	7.6232e+07	1.09898e+08	5.97191e+07	3.28736e+07
Q9Y277	695.3	0.00468985	2.30966	A	C	Voltage-dependent anion-selective channel protein 3 OS=Homo sapiens OX=9606 GN=VDAC3 PE=1 SV=1	6.15823e+07	8.33989e+07	6.39355e+07	3.60075e+07	5.67722e+07	5.15287e+07	2.83911e+07	4.19675e+07	2.43233e+07	2.59225e+07
P02679	666.68	0.421817	1.65137	C	B	Fibrinogen gamma chain OS=Homo sapiens OX=9606 GN=FGG PE=1 SV=3	5.34824e+07	7.33257e+07	6.30265e+07	7.33604e+07	2.95305e+07	2.23819e+07	8.55158e+07	1.10539e+08	5.38869e+07	2.58879e+07
P27338	781.22	0.462831	1.13965	B	A	Amine oxidase [flavin-containing] B OS=Homo sapiens OX=9606 GN=MAOB PE=1 SV=3	4.84278e+07	6.78372e+07	6.07409e+07	7.23457e+07	6.76254e+07	6.17531e+07	6.09171e+07	5.42794e+07	6.22179e+07	7.3108e+07
E9PAV3;Q13765	1982.73	0.635635	1.28753	C	B	Nascent polypeptide-associated complex subunit alpha, muscle-specific form OS=Homo sapiens OX=9606 GN=NACA PE=1 SV=1	7.86605e+07	3.78323e+07	6.01524e+07	6.6602e+07	5.28908e+07	3.60905e+07	8.51762e+07	4.1651e+07	7.81604e+07	6.21041e+07
P08559;P29803	747.72	0.265003	1.28865	A	C	Pyruvate dehydrogenase E1 component subunit alpha, somatic form, mitochondrial OS=Homo sapiens OX=9606 GN=PDHA1 PE=1 SV=3	7.40335e+07	6.55542e+07	5.85945e+07	4.08083e+07	6.87831e+07	5.62742e+07	6.35903e+07	4.2972e+07	5.37561e+07	4.47362e+07
P33121;Q9UKU0;Q9ULC5	1189.56	0.0505626	1.71355	C	A	Long-chain-fatty-acid--CoA ligase 1 OS=Homo sapiens OX=9606 GN=ACSL1 PE=1 SV=1	4.41183e+07	3.5303e+07	3.40296e+07	3.27683e+07	4.48947e+07	4.8224e+07	7.337e+07	6.25655e+07	8.20152e+07	4.1255e+07
P31937	841.43	0.0142808	1.3373	A	B	3-hydroxyisobutyrate dehydrogenase, mitochondrial OS=Homo sapiens OX=9606 GN=HIBADH PE=1 SV=2	6.25403e+07	5.87064e+07	7.04661e+07	4.70104e+07	4.65547e+07	4.97932e+07	4.83075e+07	4.83e+07	5.09741e+07	6.09752e+07
P30086	516.89	0.440938	1.13558	A	C	Phosphatidylethanolamine-binding protein 1 OS=Homo sapiens OX=9606 GN=PEBP1 PE=1 SV=3	6.27583e+07	5.79524e+07	6.72496e+07	6.94071e+07	5.44152e+07	5.81903e+07	5.53637e+07	4.25259e+07	5.9198e+07	6.36053e+07
O95168	362.1	0.511089	1.36598	A	B	NADH dehydrogenase [ubiquinone] 1 beta subcomplex subunit 4 OS=Homo sapiens OX=9606 GN=NDUFB4 PE=1 SV=3	6.53082e+07	7.69934e+07	4.56325e+07	5.14398e+07	7.45979e+07	1.15443e+07	5.20137e+07	3.67555e+07	5.84679e+07	6.87325e+07
Q14894	501.72	0.0897223	2.18849	C	B	Ketimine reductase mu-crystallin OS=Homo sapiens OX=9606 GN=CRYM PE=1 SV=1	4.79808e+07	1.57593e+07	4.20247e+07	2.81287e+07	3.12235e+07	2.63847e+07	1.01187e+08	4.96203e+07	4.81309e+07	5.1241e+07
Q9Y6M9	453.76	0.186473	1.25055	C	A	NADH dehydrogenase [ubiquinone] 1 beta subcomplex subunit 9 OS=Homo sapiens OX=9606 GN=NDUFB9 PE=1 SV=3	3.7692e+07	5.62912e+07	5.58745e+07	5.27562e+07	6.50252e+07	5.4154e+07	5.62852e+07	5.90973e+07	6.55938e+07	6.88968e+07
P09622	973.67	0.939391	1.19275	C	A	Dihydrolipoyl dehydrogenase, mitochondrial OS=Homo sapiens OX=9606 GN=DLD PE=1 SV=2	7.36023e+07	4.6276e+07	3.71114e+07	6.5547e+07	7.64202e+07	3.70959e+07	7.5173e+07	2.37018e+07	9.12131e+07	5.95782e+07
Q8N257;O60814;P57053;P58876;P62807;Q5QNW6;Q6DN03;Q6DRA6;Q93079;Q96A08;Q99877;Q99879;Q99880	278.88	0.0509304	4.12328	A	C	Histone H2B type 3-B OS=Homo sapiens OX=9606 GN=HIST3H2BB PE=1 SV=3	4.27794e+07	7.05468e+07	7.24554e+07	1.93169e+07	2.12145e+07	7.36319e+07	3.54799e+06	3.91157e+07	9.09731e+06	8.31461e+06
P16219	666.07	0.492748	1.15587	B	C	Short-chain specific acyl-CoA dehydrogenase, mitochondrial OS=Homo sapiens OX=9606 GN=ACADS PE=1 SV=1	5.71563e+07	5.5705e+07	6.31013e+07	6.35564e+07	6.98319e+07	5.12159e+07	6.24811e+07	5.34077e+07	3.84124e+07	5.86458e+07
P21397	862.11	0.0490522	1.48927	C	A	Amine oxidase [flavin-containing] A OS=Homo sapiens OX=9606 GN=MAOA PE=1 SV=1	3.79363e+07	4.48647e+07	4.08504e+07	6.01817e+07	4.29262e+07	4.84811e+07	5.59036e+07	7.39671e+07	4.77834e+07	6.78791e+07
O75746	1513.71	0.169788	1.42661	A	C	Calcium-binding mitochondrial carrier protein Aralar1 OS=Homo sapiens OX=9606 GN=SLC25A12 PE=1 SV=2	5.18584e+07	6.85667e+07	5.86956e+07	3.46733e+07	6.33382e+07	3.87771e+07	3.39987e+07	5.05578e+07	4.7788e+07	3.50649e+07
Q99623	967.68	0.704608	1.08699	C	A	Prohibitin-2 OS=Homo sapiens OX=9606 GN=PHB2 PE=1 SV=2	5.87846e+07	5.57547e+07	4.92422e+07	5.23159e+07	5.96513e+07	5.99954e+07	5.81872e+07	5.37908e+07	5.23006e+07	7.30927e+07
P30044	615.96	0.436671	1.58232	C	A	Peroxiredoxin-5, mitochondrial OS=Homo sapiens OX=9606 GN=PRDX5 PE=1 SV=4	6.48184e+07	2.93493e+07	1.73688e+07	4.15262e+07	6.20399e+07	2.12935e+07	6.12415e+07	2.91961e+07	8.0085e+07	6.47925e+07
P49821	549.41	0.00821129	1.73638	B	A	NADH dehydrogenase [ubiquinone] flavoprotein 1, mitochondrial OS=Homo sapiens OX=9606 GN=NDUFV1 PE=1 SV=4	3.39478e+07	4.12434e+07	2.48657e+07	5.43588e+07	6.41136e+07	5.52643e+07	5.72968e+07	4.89762e+07	4.98167e+07	6.76759e+07
Q01082	3068.69	0.785997	1.0921	A	B	Spectrin beta chain, non-erythrocytic 1 OS=Homo sapiens OX=9606 GN=SPTBN1 PE=1 SV=2	5.28462e+07	6.35337e+07	5.68023e+07	4.33488e+07	4.82251e+07	6.70032e+07	4.28504e+07	7.44553e+07	4.4197e+07	5.1528e+07
P07451	481.92	0.131923	37.0681	B	C	Carbonic anhydrase 3 OS=Homo sapiens OX=9606 GN=CA3 PE=1 SV=3	3.93301e+06	3.489e+06	2.21853e+06	5.64112e+06	2.42136e+06	1.64381e+08	1.98084e+06	2.36061e+06	1.04573e+06	815587
O14958	508.89	0.514052	1.21618	B	A	Calsequestrin-2 OS=Homo sapiens OX=9606 GN=CASQ2 PE=1 SV=2	3.67838e+07	4.85749e+07	5.52579e+07	5.95132e+07	6.53022e+07	4.62004e+07	5.30408e+07	3.37398e+07	6.32248e+07	4.21348e+07
P21912	517.1	0.655224	1.1125	B	C	Succinate dehydrogenase [ubiquinone] iron-sulfur subunit, mitochondrial OS=Homo sapiens OX=9606 GN=SDHB PE=1 SV=3	5.83998e+07	5.56358e+07	4.74534e+07	4.99594e+07	5.79891e+07	6.13831e+07	5.65871e+07	3.55774e+07	5.22289e+07	5.85515e+07
P46976	575.34	0.449286	1.33254	B	A	Glycogenin-1 OS=Homo sapiens OX=9606 GN=GYG1 PE=1 SV=4	4.51967e+07	3.62989e+07	4.45552e+07	7.0096e+07	4.74339e+07	5.04381e+07	6.2002e+07	3.27287e+07	4.68328e+07	7.29841e+07
P61604	281.03	0.337561	1.14034	A	B	10 kDa heat shock protein, mitochondrial OS=Homo sapiens OX=9606 GN=HSPE1 PE=1 SV=2	5.81977e+07	5.08461e+07	5.89125e+07	4.8874e+07	4.83966e+07	5.00155e+07	5.51242e+07	4.2608e+07	5.42815e+07	5.75424e+07
P60709;A5A3E0;P0CG38;P0CG39;Q6S8J3;Q9BYX7	1280.29	0.0011477	3.39516	A	B	Actin, cytoplasmic 1 OS=Homo sapiens OX=9606 GN=ACTB PE=1 SV=1	6.00909e+07	5.3085e+07	5.29896e+07	1.48352e+07	1.58909e+07	1.82158e+07	1.50721e+07	3.31034e+07	1.59004e+07	1.53315e+07
P00387	778.27	0.132678	1.58901	C	B	NADH-cytochrome b5 reductase 3 OS=Homo sapiens OX=9606 GN=CYB5R3 PE=1 SV=3	4.25747e+07	3.86073e+07	2.25604e+07	4.74446e+07	3.81826e+07	1.79224e+07	5.22516e+07	4.7613e+07	6.57417e+07	5.37814e+07
Q86TX2;P49753	877.7	0.775673	1.16197	B	A	Acyl-coenzyme A thioesterase 1 OS=Homo sapiens OX=9606 GN=ACOT1 PE=1 SV=1	6.55987e+07	4.05811e+07	3.52996e+07	5.2678e+07	7.65193e+07	3.51977e+07	6.41756e+07	4.18255e+07	5.68191e+07	5.19771e+07
P14927	473.88	0.210249	1.2624	B	A	Cytochrome b-c1 complex subunit 7 OS=Homo sapiens OX=9606 GN=UQCRB PE=1 SV=2	4.20992e+07	4.17132e+07	4.38525e+07	5.15766e+07	5.17801e+07	5.78079e+07	5.71369e+07	3.92176e+07	4.8905e+07	6.87957e+07
P11532	3236.43	0.347792	1.22738	A	B	Dystrophin OS=Homo sapiens OX=9606 GN=DMD PE=1 SV=3	5.89991e+07	5.16549e+07	4.7963e+07	4.49066e+07	4.43384e+07	3.99876e+07	3.41259e+07	5.99641e+07	3.87025e+07	4.78491e+07
P62258;P31947	756.09	0.239581	1.23506	A	B	14-3-3 protein epsilon OS=Homo sapiens OX=9606 GN=YWHAE PE=1 SV=1	5.64079e+07	5.51513e+07	4.52433e+07	4.38696e+07	4.80366e+07	3.50529e+07	5.14278e+07	5.29931e+07	5.86894e+07	3.98931e+07
Q06830	586.48	0.106989	1.32648	A	B	Peroxiredoxin-1 OS=Homo sapiens OX=9606 GN=PRDX1 PE=1 SV=1	5.91885e+07	4.95547e+07	4.52656e+07	4.60893e+07	3.36698e+07	3.63446e+07	4.66389e+07	5.78543e+07	4.09222e+07	4.70244e+07
Q15124	906.81	0.130143	1.22076	A	C	Phosphoglucomutase-like protein 5 OS=Homo sapiens OX=9606 GN=PGM5 PE=1 SV=2	4.69646e+07	5.59447e+07	5.0845e+07	5.25352e+07	3.94569e+07	5.17129e+07	3.70657e+07	4.20491e+07	4.29371e+07	4.58812e+07
O95182	483.77	0.37276	1.42252	B	A	NADH dehydrogenase [ubiquinone] 1 alpha subcomplex subunit 7 OS=Homo sapiens OX=9606 GN=NDUFA7 PE=1 SV=3	4.07502e+07	4.92774e+07	1.79376e+07	4.21601e+07	6.52251e+07	4.61971e+07	3.98308e+07	3.45101e+07	2.97012e+07	5.14545e+07
P50461	275.01	0.477044	1.90619	C	B	Cysteine and glycine-rich protein 3 OS=Homo sapiens OX=9606 GN=CSRP3 PE=1 SV=1	5.2942e+07	7.78994e+06	3.25888e+07	5.94457e+07	1.45904e+07	5.78823e+06	8.7166e+07	3.00542e+07	6.73945e+07	1.82656e+07
O14949	196.4	0.982918	1.10494	C	B	Cytochrome b-c1 complex subunit 8 OS=Homo sapiens OX=9606 GN=UQCRQ PE=1 SV=4	5.31264e+07	3.37216e+07	5.49124e+07	4.81148e+07	4.71925e+07	4.193e+07	6.05964e+07	2.51528e+07	5.56724e+07	6.0764e+07
P00367;P49448	1047.03	0.753343	1.08703	B	A	Glutamate dehydrogenase 1, mitochondrial OS=Homo sapiens OX=9606 GN=GLUD1 PE=1 SV=2	5.14273e+07	4.09783e+07	4.53377e+07	4.93249e+07	5.74906e+07	4.29151e+07	5.26012e+07	3.54564e+07	4.93137e+07	4.76297e+07
O76041	1369.66	0.749877	1.12293	A	B	Nebulette OS=Homo sapiens OX=9606 GN=NEBL PE=1 SV=1	5.63208e+07	3.89539e+07	5.17851e+07	4.58983e+07	6.24236e+07	2.26392e+07	4.28683e+07	4.55656e+07	4.18349e+07	5.48754e+07
P55072;Q8IYT4	1094.42	0.0519603	1.33079	A	C	Transitional endoplasmic reticulum ATPase OS=Homo sapiens OX=9606 GN=VCP PE=1 SV=4	4.84066e+07	4.45342e+07	5.40687e+07	5.13476e+07	4.4922e+07	3.96491e+07	3.52923e+07	3.56524e+07	4.50107e+07	3.13353e+07
O00483	56.85	0.73981	1.30647	C	B	Cytochrome c oxidase subunit NDUFA4 OS=Homo sapiens OX=9606 GN=NDUFA4 PE=1 SV=1	5.03487e+07	6.09974e+07	4.20559e+06	4.21619e+07	6.41949e+07	6.14573e+06	4.87719e+07	1.76102e+07	5.34865e+07	7.61068e+07
P55268	1780.7	0.585286	1.24111	A	C	Laminin subunit beta-2 OS=Homo sapiens OX=9606 GN=LAMB2 PE=1 SV=2	3.09529e+07	6.15218e+07	5.33682e+07	5.46933e+07	3.87378e+07	4.33653e+07	3.22216e+07	5.2467e+07	3.58975e+07	3.60945e+07
P12109	818.49	0.903444	1.32866	B	A	Collagen alpha-1(VI) chain OS=Homo sapiens OX=9606 GN=COL6A1 PE=1 SV=3	3.64952e+07	2.92806e+07	4.2965e+07	8.16931e+07	2.42632e+07	3.85232e+07	3.044e+07	7.84946e+07	2.77962e+07	3.0691e+07
Q13642	155.82	0.198079	1.7492	B	C	Four and a half LIM domains protein 1 OS=Homo sapiens OX=9606 GN=FHL1 PE=1 SV=4	3.29237e+07	3.75672e+07	1.77498e+07	4.8557e+07	3.72086e+07	5.01633e+07	3.86331e+07	1.12455e+07	3.21886e+07	2.15452e+07
P11217	1740.31	0.32267	1.73702	B	A	Glycogen phosphorylase, muscle form OS=Homo sapiens OX=9606 GN=PYGM PE=1 SV=6	3.8319e+07	1.50147e+07	2.45825e+07	3.18368e+07	2.99093e+07	7.35956e+07	2.88934e+07	1.98242e+07	2.34318e+07	4.15495e+07
O14558	293.77	0.849724	1.31532	B	C	Heat shock protein beta-6 OS=Homo sapiens OX=9606 GN=HSPB6 PE=1 SV=2	3.3631e+07	6.24109e+07	2.3812e+07	7.6522e+07	3.39239e+07	2.13782e+07	4.40079e+07	2.01918e+07	4.85118e+07	2.09182e+07
O95169	244.68	0.681074	1.18896	B	A	NADH dehydrogenase [ubiquinone] 1 beta subcomplex subunit 8, mitochondrial OS=Homo sapiens OX=9606 GN=NDUFB8 PE=1 SV=1	3.83205e+07	4.65977e+07	2.23507e+07	3.78808e+07	5.64454e+07	3.32116e+07	3.81875e+07	3.07622e+07	4.77837e+07	4.64437e+07
P0DOX5;P01860	407	0.984464	1.22334	C	A	Immunoglobulin gamma-1 heavy chain OS=Homo sapiens OX=9606 PE=1 SV=2	4.7706e+07	3.52676e+07	2.09571e+07	4.3987e+07	3.85355e+07	2.6528e+07	4.36184e+07	8.89327e+07	1.71915e+07	1.97814e+07
P12829	468.46	0.180408	8.07784	A	B	Myosin light chain 4 OS=Homo sapiens OX=9606 GN=MYL4 PE=1 SV=3	7.12495e+06	1.0688e+08	1.10979e+07	7.2385e+06	4.18501e+06	4.06364e+06	6.33571e+06	1.8476e+06	4.19302e+06	1.35506e+07
O75323	223.85	0.209586	1.5884	A	B	Protein NipSnap homolog 2 OS=Homo sapiens OX=9606 GN=NIPSNAP2 PE=1 SV=1	4.53531e+07	4.55991e+07	3.37919e+07	2.59233e+07	3.03573e+07	2.22541e+07	3.48923e+07	1.5731e+07	4.04862e+07	3.13547e+07
P54819	455.41	0.103864	1.26968	C	A	Adenylate kinase 2, mitochondrial OS=Homo sapiens OX=9606 GN=AK2 PE=1 SV=2	3.11672e+07	3.14567e+07	3.49934e+07	4.31447e+07	3.2422e+07	3.33759e+07	3.91895e+07	3.53139e+07	4.72148e+07	4.35389e+07
P12235;Q9H0C2	804.09	0.160789	2.50847	A	C	ADP/ATP translocase 1 OS=Homo sapiens OX=9606 GN=SLC25A4 PE=1 SV=4	2.45127e+07	6.81e+07	3.05088e+07	9.0531e+06	3.81844e+07	4.69349e+06	1.37815e+07	1.26688e+07	2.49295e+07	1.40632e+07
Q86Y39	471.87	0.0978956	1.29724	B	A	NADH dehydrogenase [ubiquinone] 1 alpha subcomplex subunit 11 OS=Homo sapiens OX=9606 GN=NDUFA11 PE=1 SV=3	2.54108e+07	3.3057e+07	3.56216e+07	3.80839e+07	4.1764e+07	4.22083e+07	3.53664e+07	3.31678e+07	3.84644e+07	4.55347e+07
P11047	1100.14	0.51764	1.19053	A	B	Laminin subunit gamma-1 OS=Homo sapiens OX=9606 GN=LAMC1 PE=1 SV=3	3.29355e+07	3.87118e+07	5.01833e+07	3.70905e+07	3.1461e+07	3.37816e+07	3.00607e+07	4.66501e+07	2.80466e+07	3.47114e+07
Q9NPJ3	258.85	0.530642	1.16857	A	B	Acyl-coenzyme A thioesterase 13 OS=Homo sapiens OX=9606 GN=ACOT13 PE=1 SV=1	4.03984e+07	3.33113e+07	4.712e+07	2.89345e+07	4.08453e+07	3.362e+07	3.38733e+07	3.02915e+07	4.19825e+07	3.98902e+07
P22061	714.38	0.34123	1.13727	B	A	Protein-L-isoaspartate(D-aspartate) O-methyltransferase OS=Homo sapiens OX=9606 GN=PCMT1 PE=1 SV=4	3.04156e+07	3.53915e+07	4.02357e+07	4.19576e+07	3.43567e+07	4.42848e+07	3.67825e+07	3.81275e+07	4.40174e+07	4.05173e+07
P00568;Q9Y6K8	451.27	0.341437	1.93591	C	B	Adenylate kinase isoenzyme 1 OS=Homo sapiens OX=9606 GN=AK1 PE=1 SV=3	4.28533e+07	2.1229e+07	1.76921e+07	1.65472e+07	2.20536e+07	2.32581e+07	5.18117e+07	1.82467e+07	6.3306e+07	2.63061e+07
Q9UI09	663.47	0.278346	2.07435	C	A	NADH dehydrogenase [ubiquinone] 1 alpha subcomplex subunit 12 OS=Homo sapiens OX=9606 GN=NDUFA12 PE=1 SV=1	2.68604e+07	2.50714e+07	5.20347e+06	3.66163e+07	5.04351e+07	1.3698e+07	4.34729e+07	1.96009e+07	4.3149e+07	5.1802e+07
P18669;Q8N0Y7	693.19	0.185802	1.93119	C	A	Phosphoglycerate mutase 1 OS=Homo sapiens OX=9606 GN=PGAM1 PE=1 SV=2	1.9083e+07	2.40126e+07	1.81654e+07	2.19487e+07	3.55019e+07	1.17723e+07	6.20536e+07	3.00176e+07	4.39045e+07	2.17666e+07
P78417	303.21	0.483615	1.15412	A	B	Glutathione S-transferase omega-1 OS=Homo sapiens OX=9606 GN=GSTO1 PE=1 SV=2	4.55394e+07	3.3267e+07	3.76414e+07	3.73563e+07	2.98691e+07	3.36718e+07	3.52468e+07	4.13712e+07	2.99918e+07	3.6178e+07
P08758	808.86	0.512598	1.24012	C	B	Annexin A5 OS=Homo sapiens OX=9606 GN=ANXA5 PE=1 SV=2	4.10414e+07	4.08334e+07	2.60012e+07	4.8601e+07	2.91752e+07	1.58117e+07	3.48612e+07	4.4555e+07	3.54679e+07	3.98628e+07
P24310	185.67	0.786215	1.47439	A	C	Cytochrome c oxidase subunit 7A1, mitochondrial OS=Homo sapiens OX=9606 GN=COX7A1 PE=1 SV=2	4.7544e+07	5.26685e+07	1.49494e+07	3.07232e+07	4.93833e+07	1.33143e+07	2.05728e+07	2.02368e+07	4.18821e+07	2.14525e+07
Q9P0J0	437.14	0.129289	1.35781	C	A	NADH dehydrogenase [ubiquinone] 1 alpha subcomplex subunit 13 OS=Homo sapiens OX=9606 GN=NDUFA13 PE=1 SV=3	2.90123e+07	3.16924e+07	2.33096e+07	3.29312e+07	4.566e+07	2.94852e+07	3.138e+07	3.62154e+07	4.20787e+07	4.24261e+07
O43678	456.95	0.32075	1.30195	C	A	NADH dehydrogenase [ubiquinone] 1 alpha subcomplex subunit 2 OS=Homo sapiens OX=9606 GN=NDUFA2 PE=1 SV=3	3.17702e+07	3.82383e+07	1.7509e+07	3.19225e+07	4.1653e+07	3.39888e+07	3.6548e+07	3.19013e+07	3.66044e+07	4.68709e+07
P10515	608.28	0.974807	1.10882	C	B	Dihydrolipoyllysine-residue acetyltransferase component of pyruvate dehydrogenase complex, mitochondrial OS=Homo sapiens OX=9606 GN=DLAT PE=1 SV=3	4.14412e+07	2.93872e+07	3.00228e+07	1.79275e+07	4.34305e+07	3.76155e+07	5.35109e+07	3.27421e+07	4.49504e+07	1.51223e+07
P62937	289.73	0.124116	1.65739	C	A	Peptidyl-prolyl cis-trans isomerase A OS=Homo sapiens OX=9606 GN=PPIA PE=1 SV=2	2.98339e+07	2.02491e+07	1.60326e+07	2.36032e+07	3.38901e+07	1.21859e+07	4.00347e+07	3.32267e+07	4.29534e+07	2.98906e+07
P09417	535.62	0.00194678	1.31047	C	A	Dihydropteridine reductase OS=Homo sapiens OX=9606 GN=QDPR PE=1 SV=2	2.82301e+07	2.81859e+07	2.67153e+07	3.52414e+07	2.94215e+07	3.22437e+07	3.42981e+07	3.64256e+07	3.85605e+07	3.59709e+07
P82909	562.62	0.818241	1.29152	C	A	28S ribosomal protein S36, mitochondrial OS=Homo sapiens OX=9606 GN=MRPS36 PE=1 SV=2	3.72335e+07	3.11744e+07	1.58823e+07	4.67946e+07	4.09425e+07	1.74557e+07	4.28938e+07	1.5562e+07	4.12108e+07	4.54829e+07
P50995	707.45	0.937512	1.03083	A	B	Annexin A11 OS=Homo sapiens OX=9606 GN=ANXA11 PE=1 SV=1	3.4924e+07	3.22154e+07	4.09438e+07	4.17656e+07	3.01757e+07	3.29091e+07	3.28787e+07	3.82365e+07	3.435e+07	3.56522e+07
P02675	952.23	0.575781	1.49405	A	B	Fibrinogen beta chain OS=Homo sapiens OX=9606 GN=FGB PE=1 SV=2	2.81599e+07	4.72186e+07	3.04537e+07	3.42414e+07	2.03383e+07	1.62562e+07	4.23179e+07	5.67688e+07	2.0437e+07	1.47672e+07
Q9Y6C9	441.69	0.157868	1.42238	A	C	Mitochondrial carrier homolog 2 OS=Homo sapiens OX=9606 GN=MTCH2 PE=1 SV=1	4.57534e+07	3.09167e+07	2.8661e+07	2.86176e+07	2.92455e+07	1.83468e+07	2.81199e+07	1.99427e+07	2.38574e+07	2.68173e+07
P05165	846.8	0.0951815	1.44741	A	C	Propionyl-CoA carboxylase alpha chain, mitochondrial OS=Homo sapiens OX=9606 GN=PCCA PE=1 SV=4	3.01787e+07	3.84994e+07	3.45601e+07	2.0303e+07	3.17044e+07	3.33593e+07	2.01731e+07	2.32602e+07	2.2539e+07	2.91294e+07
Q6UXV4	733.2	0.475824	1.29875	C	B	MICOS complex subunit MIC27 OS=Homo sapiens OX=9606 GN=APOOL PE=1 SV=1	3.51967e+07	3.75788e+07	2.70514e+07	2.7201e+07	3.07291e+07	2.05199e+07	4.30742e+07	1.96931e+07	3.83294e+07	3.47526e+07
P19022	927.06	0.716077	1.25109	A	C	Cadherin-2 OS=Homo sapiens OX=9606 GN=CDH2 PE=1 SV=4	1.33184e+07	4.17377e+07	4.65975e+07	3.00819e+07	2.7006e+07	3.3332e+07	1.16846e+07	5.6086e+07	8.66304e+06	3.19023e+07
P14406	280.34	0.632179	1.25978	B	C	Cytochrome c oxidase subunit 7A2, mitochondrial OS=Homo sapiens OX=9606 GN=COX7A2 PE=1 SV=1	3.18089e+07	3.697e+07	2.42148e+07	3.22732e+07	4.7338e+07	2.11308e+07	2.34763e+07	3.02519e+07	3.02107e+07	2.26847e+07
Q9HCC0	928.55	0.624197	1.15501	B	A	Methylcrotonoyl-CoA carboxylase beta chain, mitochondrial OS=Homo sapiens OX=9606 GN=MCCC2 PE=1 SV=1	2.46834e+07	3.1933e+07	3.02382e+07	3.91664e+07	3.04373e+07	3.0714e+07	3.34439e+07	2.31717e+07	3.33305e+07	3.87914e+07
P56385	188.29	0.664023	1.23332	A	B	ATP synthase subunit e, mitochondrial OS=Homo sapiens OX=9606 GN=ATP5ME PE=1 SV=2	4.01236e+07	3.94802e+07	2.00677e+07	2.87577e+07	3.02889e+07	2.17687e+07	2.93689e+07	2.16764e+07	2.74648e+07	3.09845e+07
Q9UBQ7	770.02	0.266005	1.31869	C	A	Glyoxylate reductase/hydroxypyruvate reductase OS=Homo sapiens OX=9606 GN=GRHPR PE=1 SV=1	3.18481e+07	2.04313e+07	2.26199e+07	3.22316e+07	3.22248e+07	2.24142e+07	3.69045e+07	2.61212e+07	2.98904e+07	3.87762e+07
P55290	604.36	0.290498	1.67535	A	B	Cadherin-13 OS=Homo sapiens OX=9606 GN=CDH13 PE=1 SV=1	5.09607e+07	2.8412e+07	1.92516e+07	2.87688e+07	1.80178e+07	1.20814e+07	3.42514e+07	2.1154e+07	2.45445e+07	3.39103e+07
O75521	630.7	0.439561	1.26278	C	B	Enoyl-CoA delta isomerase 2, mitochondrial OS=Homo sapiens OX=9606 GN=ECI2 PE=1 SV=4	4.43296e+07	2.57791e+07	2.71389e+07	2.9973e+07	2.67132e+07	2.08845e+07	4.01641e+07	2.40942e+07	3.27548e+07	3.35936e+07
Q96I99	1027.62	0.825074	1.22781	C	B	Succinate--CoA ligase [GDP-forming] subunit beta, mitochondrial OS=Homo sapiens OX=9606 GN=SUCLG2 PE=1 SV=2	5.17166e+07	1.68759e+07	1.95996e+07	1.64263e+07	4.12403e+07	2.08386e+07	4.73724e+07	1.77144e+07	3.38806e+07	2.95523e+07
A0A0B4J2D5	236.51	0.456309	1.67152	B	C	Glutamine amidotransferase-like class 1 domain-containing protein 3B, mitochondrial OS=Homo sapiens OX=9606 GN=GATD3B PE=1 SV=1	3.6529e+07	1.81912e+07	3.00776e+07	1.44322e+07	5.59984e+07	2.39129e+07	2.34178e+07	2.02127e+07	1.97103e+07	1.1915e+07
P51884	409.79	0.306621	1.15109	A	C	Lumican OS=Homo sapiens OX=9606 GN=LUM PE=1 SV=2	3.41496e+07	3.13596e+07	2.81559e+07	2.87515e+07	2.40205e+07	3.02725e+07	2.56103e+07	3.04678e+07	2.92951e+07	2.31215e+07
O75380	336.28	0.546896	1.28459	C	A	NADH dehydrogenase [ubiquinone] iron-sulfur protein 6, mitochondrial OS=Homo sapiens OX=9606 GN=NDUFS6 PE=1 SV=1	3.18025e+07	3.24472e+07	7.67172e+06	2.90649e+07	3.41876e+07	1.83629e+07	3.27673e+07	2.36891e+07	3.32109e+07	3.35187e+07
P56134	157.36	0.732595	1.14606	C	A	ATP synthase subunit f, mitochondrial OS=Homo sapiens OX=9606 GN=ATP5MF PE=1 SV=3	2.80437e+07	3.65372e+07	1.53273e+07	2.28574e+07	3.74798e+07	2.15214e+07	3.11001e+07	2.488e+07	2.75685e+07	3.85579e+07
P30038	745.38	0.31835	1.33414	A	C	Delta-1-pyrroline-5-carboxylate dehydrogenase, mitochondrial OS=Homo sapiens OX=9606 GN=ALDH4A1 PE=1 SV=3	3.03301e+07	3.09089e+07	2.88944e+07	3.08352e+07	2.38678e+07	1.76736e+07	2.4494e+07	1.32731e+07	2.5284e+07	2.70281e+07
Q16555	991.02	0.292661	1.35865	C	B	Dihydropyrimidinase-related protein 2 OS=Homo sapiens OX=9606 GN=DPYSL2 PE=1 SV=1	2.98253e+07	2.41516e+07	2.42636e+07	3.17943e+07	1.79532e+07	1.59391e+07	2.50192e+07	4.08789e+07	2.66124e+07	2.64826e+07
Q9NZ45	345.88	0.738878	1.32268	A	B	CDGSH iron-sulfur domain-containing protein 1 OS=Homo sapiens OX=9606 GN=CISD1 PE=1 SV=1	4.75897e+07	2.23095e+07	1.79984e+07	3.47626e+07	2.76456e+07	4.04608e+06	2.788e+07	7.17179e+06	2.62163e+07	2.97257e+07
Q96A26	365.68	0.675718	1.60447	C	A	Protein FAM162A OS=Homo sapiens OX=9606 GN=FAM162A PE=1 SV=2	3.62241e+07	1.59836e+07	2.03003e+06	2.8631e+07	2.94887e+07	1.63557e+06	3.50317e+07	6.36817e+06	3.37515e+07	4.08791e+07
P04080	233.13	0.0759218	2.89778	C	A	Cystatin-B OS=Homo sapiens OX=9606 GN=CSTB PE=1 SV=2	1.49071e+07	7.55899e+06	6.42075e+06	1.50751e+07	1.13408e+07	7.67166e+06	4.0586e+07	1.36052e+07	4.28704e+07	1.45486e+07
Q9NX63	614.52	0.771535	1.08695	A	C	MICOS complex subunit MIC19 OS=Homo sapiens OX=9606 GN=CHCHD3 PE=1 SV=1	2.6856e+07	2.8683e+07	2.75985e+07	1.7959e+07	3.43199e+07	2.4253e+07	2.23439e+07	2.1412e+07	3.1962e+07	2.62645e+07
P02545	1423.96	0.139873	2.67159	A	C	Prelamin-A/C OS=Homo sapiens OX=9606 GN=LMNA PE=1 SV=1	1.68447e+07	3.95174e+07	2.60259e+07	1.14849e+07	7.64269e+06	3.08944e+07	4.26044e+06	2.43197e+07	6.20785e+06	6.33e+06
P12277	630.06	0.610961	1.28659	C	B	Creatine kinase B-type OS=Homo sapiens OX=9606 GN=CKB PE=1 SV=1	2.88754e+07	2.91361e+07	2.12718e+07	1.47514e+07	2.66282e+07	2.23826e+07	3.33927e+07	1.48813e+07	3.64056e+07	2.47017e+07
P07237	741.41	0.0235283	1.20625	A	C	Protein disulfide-isomerase OS=Homo sapiens OX=9606 GN=P4HB PE=1 SV=3	2.89031e+07	2.68163e+07	2.59745e+07	2.56278e+07	2.47989e+07	2.35515e+07	2.32148e+07	2.00006e+07	2.25347e+07	2.45505e+07
O43676	291.28	0.244584	1.26785	B	C	NADH dehydrogenase [ubiquinone] 1 beta subcomplex subunit 3 OS=Homo sapiens OX=9606 GN=NDUFB3 PE=1 SV=3	2.4576e+07	2.83122e+07	2.5666e+07	1.94377e+07	3.10893e+07	3.04632e+07	1.80535e+07	1.9499e+07	2.09291e+07	2.66919e+07
P21333	1772.48	0.618922	1.9668	C	A	Filamin-A OS=Homo sapiens OX=9606 GN=FLNA PE=1 SV=4	1.92837e+07	1.10256e+07	1.03951e+07	1.5764e+07	1.42487e+07	1.09077e+07	1.47142e+07	6.65055e+07	1.63775e+07	9.14604e+06
P21399	1063.8	0.187904	1.21657	C	A	Cytoplasmic aconitate hydratase OS=Homo sapiens OX=9606 GN=ACO1 PE=1 SV=3	2.33097e+07	1.94079e+07	2.27918e+07	2.93438e+07	2.5814e+07	2.25239e+07	2.91271e+07	2.19546e+07	2.53853e+07	2.97949e+07
P07737	385.87	0.286256	1.44501	C	A	Profilin-1 OS=Homo sapiens OX=9606 GN=PFN1 PE=1 SV=2	2.92124e+07	1.42455e+07	1.16942e+07	2.4426e+07	2.08564e+07	1.02387e+07	3.24819e+07	2.2311e+07	2.92989e+07	2.21691e+07
P35613	628.05	0.519469	1.09386	C	B	Basigin OS=Homo sapiens OX=9606 GN=BSG PE=1 SV=2	2.50856e+07	2.46115e+07	2.54017e+07	2.52543e+07	1.99135e+07	2.65417e+07	2.866e+07	2.33271e+07	2.50306e+07	2.75689e+07
P05166	1067.49	0.173378	1.17197	C	B	Propionyl-CoA carboxylase beta chain, mitochondrial OS=Homo sapiens OX=9606 GN=PCCB PE=1 SV=3	2.70375e+07	2.35075e+07	2.5468e+07	1.95588e+07	2.32205e+07	2.3785e+07	2.38535e+07	3.04505e+07	2.39336e+07	2.57778e+07
P02787	580.6	0.0614	1.99021	C	A	Serotransferrin OS=Homo sapiens OX=9606 GN=TF PE=1 SV=3	1.1958e+07	1.26235e+07	1.42765e+07	2.3395e+07	2.03664e+07	2.28699e+07	3.8516e+07	1.35724e+07	2.81718e+07	2.28539e+07
P00338	502.83	0.830531	1.08926	A	B	L-lactate dehydrogenase A chain OS=Homo sapiens OX=9606 GN=LDHA PE=1 SV=2	2.52459e+07	3.001e+07	2.14187e+07	2.74662e+07	1.84085e+07	2.45168e+07	1.88487e+07	2.60338e+07	2.60566e+07	2.63987e+07
P06733	915.48	0.125225	1.34746	A	B	Alpha-enolase OS=Homo sapiens OX=9606 GN=ENO1 PE=1 SV=2	2.87534e+07	2.56808e+07	2.12484e+07	2.28815e+07	1.74749e+07	1.58102e+07	1.75272e+07	2.44152e+07	2.02999e+07	2.08494e+07
P10768	429.27	0.625923	1.1917	C	A	S-formylglutathione hydrolase OS=Homo sapiens OX=9606 GN=ESD PE=1 SV=2	2.5814e+07	1.29471e+07	2.29662e+07	2.94236e+07	1.36285e+07	2.35548e+07	2.64698e+07	2.26122e+07	2.38249e+07	2.51733e+07
Q9BUR5	195.66	0.278631	1.86908	C	A	MICOS complex subunit MIC26 OS=Homo sapiens OX=9606 GN=APOO PE=1 SV=1	1.74431e+07	1.56426e+07	5.66955e+06	2.12923e+07	1.93994e+07	6.56547e+06	2.68312e+07	1.32332e+07	3.06791e+07	2.58389e+07
P05976	645.94	0.398106	14.1875	B	C	Myosin light chain 1/3, skeletal muscle isoform OS=Homo sapiens OX=9606 GN=MYL1 PE=1 SV=3	1.88883e+06	3.83416e+06	2.62382e+06	1.39812e+06	2.12185e+06	6.89003e+07	1.1411e+06	2.98521e+06	1.13268e+06	1.54702e+06
P07858	276.56	0.992426	1.24254	C	B	Cathepsin B OS=Homo sapiens OX=9606 GN=CTSB PE=1 SV=3	2.21138e+07	2.10117e+07	1.72003e+07	1.90209e+07	1.70668e+07	2.15724e+07	2.30367e+07	3.80595e+07	6.52504e+06	2.79056e+07
Q92523	427.2	0.19887	1.59719	A	B	Carnitine O-palmitoyltransferase 1, muscle isoform OS=Homo sapiens OX=9606 GN=CPT1B PE=1 SV=2	2.17226e+07	2.67693e+07	2.28737e+07	8.66014e+06	2.31836e+07	1.28383e+07	1.72825e+07	2.37744e+07	1.90822e+07	1.1833e+07
Q9UHQ9	501.31	0.169439	2.6683	C	B	NADH-cytochrome b5 reductase 1 OS=Homo sapiens OX=9606 GN=CYB5R1 PE=1 SV=1	2.47124e+07	9.51429e+06	4.8352e+06	1.53954e+07	7.63936e+06	3.49174e+06	2.94202e+07	1.02757e+07	3.04831e+07	2.41952e+07
Q7Z4W1	438.37	0.831927	1.1157	C	A	L-xylulose reductase OS=Homo sapiens OX=9606 GN=DCXR PE=1 SV=2	2.06097e+07	2.46644e+07	1.755e+07	2.13533e+07	2.2171e+07	2.31736e+07	3.07141e+07	1.6888e+07	1.97359e+07	2.6119e+07
P49189	488.9	0.115337	1.12101	A	B	4-trimethylaminobutyraldehyde dehydrogenase OS=Homo sapiens OX=9606 GN=ALDH9A1 PE=1 SV=3	2.3835e+07	2.28547e+07	2.15904e+07	2.25388e+07	1.9101e+07	1.92696e+07	2.1537e+07	1.95389e+07	1.92763e+07	2.11606e+07
P08670	872.07	0.764199	1.27376	A	C	Vimentin OS=Homo sapiens OX=9606 GN=VIM PE=1 SV=4	1.28444e+07	3.61149e+07	1.88447e+07	9.38571e+06	1.2658e+07	3.27027e+07	6.818e+06	3.64706e+07	2.02672e+07	7.4194e+06
P60903	94.26	0.221324	1.25808	C	B	Protein S100-A10 OS=Homo sapiens OX=9606 GN=S100A10 PE=1 SV=2	2.1247e+07	1.88829e+07	1.56489e+07	2.08887e+07	1.50066e+07	1.74226e+07	1.7991e+07	2.72192e+07	2.11379e+07	2.30895e+07
Q08257	611.64	0.74016	1.14655	A	C	Quinone oxidoreductase OS=Homo sapiens OX=9606 GN=CRYZ PE=1 SV=1	2.13092e+07	2.23062e+07	2.27085e+07	2.63676e+07	2.31556e+07	1.26135e+07	2.08092e+07	1.38822e+07	1.79314e+07	2.45063e+07
P02730	651.95	0.338659	2.25423	A	B	Band 3 anion transport protein OS=Homo sapiens OX=9606 GN=SLC4A1 PE=1 SV=3	1.26631e+07	1.62342e+07	3.62978e+07	5.56911e+06	8.73717e+06	1.46149e+07	1.13605e+07	3.26728e+07	1.2623e+07	5.98161e+06
Q8N335	327.88	0.0255814	1.99458	C	B	Glycerol-3-phosphate dehydrogenase 1-like protein OS=Homo sapiens OX=9606 GN=GPD1L PE=1 SV=1	2.25223e+07	1.40715e+07	1.67976e+07	1.50793e+07	1.12938e+07	6.28794e+06	1.91382e+07	2.19615e+07	2.21396e+07	2.36206e+07
P35573	897.21	0.446143	1.23311	B	A	Glycogen debranching enzyme OS=Homo sapiens OX=9606 GN=AGL PE=1 SV=3	1.54678e+07	1.61937e+07	2.08601e+07	2.36076e+07	2.10356e+07	2.01216e+07	2.32437e+07	1.36737e+07	2.21493e+07	2.68678e+07
Q96A32	317.63	0.303487	39.5314	B	A	Myosin regulatory light chain 2, skeletal muscle isoform OS=Homo sapiens OX=9606 GN=MYLPF PE=2 SV=1	526856	485144	624309	661034	637645	6.33869e+07	675276	739140	476472	536582
Q92947	491.21	0.541369	1.28248	A	B	Glutaryl-CoA dehydrogenase, mitochondrial OS=Homo sapiens OX=9606 GN=GCDH PE=1 SV=1	2.15601e+07	2.11415e+07	2.19796e+07	1.01261e+07	2.15587e+07	1.87495e+07	2.24669e+07	1.11831e+07	2.30413e+07	2.30165e+07
Q02252	771.69	0.470325	1.67352	C	B	Methylmalonate-semialdehyde dehydrogenase [acylating], mitochondrial OS=Homo sapiens OX=9606 GN=ALDH6A1 PE=1 SV=2	2.61241e+07	1.56615e+07	8.08121e+06	1.54164e+07	1.32672e+07	9.47662e+06	2.6078e+07	9.71742e+06	2.88896e+07	2.04641e+07
P69891	398.83	0.0862246	4.74745	B	A	Hemoglobin subunit gamma-1 OS=Homo sapiens OX=9606 GN=HBG1 PE=1 SV=2	6.20466e+06	4.62121e+06	2.54697e+06	6.24649e+06	1.05587e+07	4.66817e+07	6.01917e+06	5.315e+06	5.6103e+06	3.53443e+06
O75251	192.67	0.27366	1.25756	B	A	NADH dehydrogenase [ubiquinone] iron-sulfur protein 7, mitochondrial OS=Homo sapiens OX=9606 GN=NDUFS7 PE=1 SV=3	1.60826e+07	1.9869e+07	1.32233e+07	1.6496e+07	2.29536e+07	2.2391e+07	1.74683e+07	1.53553e+07	1.49642e+07	2.02564e+07
P06396	592.33	0.0317244	2.09895	A	B	Gelsolin OS=Homo sapiens OX=9606 GN=GSN PE=1 SV=1	2.00944e+07	2.66339e+07	1.44046e+07	9.89538e+06	7.64961e+06	1.15805e+07	7.11589e+06	1.54531e+07	9.94235e+06	1.0684e+07
P13861;P31323	359.06	0.154194	1.6591	A	B	cAMP-dependent protein kinase type II-alpha regulatory subunit OS=Homo sapiens OX=9606 GN=PRKAR2A PE=1 SV=2	2.02466e+07	1.51626e+07	2.46657e+07	1.38264e+07	1.02806e+07	1.21024e+07	1.64962e+07	2.60339e+07	1.71304e+07	1.08567e+07
Q00610;P53675	1450.88	0.182617	1.22385	C	B	Clathrin heavy chain 1 OS=Homo sapiens OX=9606 GN=CLTC PE=1 SV=5	1.4107e+07	1.82121e+07	1.5581e+07	1.66459e+07	1.81783e+07	1.24225e+07	2.21654e+07	1.94834e+07	1.87383e+07	1.67098e+07
P15121;C9JRZ8	359.01	0.519187	1.41805	B	C	Aldo-keto reductase family 1 member B1 OS=Homo sapiens OX=9606 GN=AKR1B1 PE=1 SV=3	2.51893e+07	1.74983e+07	8.90786e+06	1.50581e+07	2.66851e+07	1.59471e+07	1.4529e+07	9.27621e+06	1.20931e+07	1.83456e+07
O95139	215	0.809013	1.08184	A	B	NADH dehydrogenase [ubiquinone] 1 beta subcomplex subunit 6 OS=Homo sapiens OX=9606 GN=NDUFB6 PE=1 SV=3	1.81732e+07	2.27815e+07	1.58839e+07	1.57716e+07	2.14059e+07	1.53613e+07	1.52633e+07	1.87471e+07	1.6883e+07	1.97386e+07
Q01995	249.74	0.822275	1.57422	C	B	Transgelin OS=Homo sapiens OX=9606 GN=TAGLN PE=1 SV=4	2.13944e+07	1.25446e+07	8.78354e+06	1.52056e+07	1.35464e+07	7.27264e+06	1.02477e+07	4.3786e+07	1.20249e+07	9.55539e+06
P03915	404.6	0.87964	1.11806	C	B	NADH-ubiquinone oxidoreductase chain 5 OS=Homo sapiens OX=9606 GN=MT-ND5 PE=1 SV=2	2.47883e+07	1.89458e+07	1.2447e+07	1.27125e+07	2.46115e+07	1.33453e+07	1.93552e+07	1.14741e+07	2.22918e+07	2.24144e+07
Q02338	421.2	0.604996	1.39013	A	B	D-beta-hydroxybutyrate dehydrogenase, mitochondrial OS=Homo sapiens OX=9606 GN=BDH1 PE=1 SV=3	1.37561e+07	2.37213e+07	1.89118e+07	8.78282e+06	2.08505e+07	1.09306e+07	2.16306e+07	6.20952e+06	1.49881e+07	1.86269e+07
P00738;P00739	612.04	0.83492	2.222	C	B	Haptoglobin OS=Homo sapiens OX=9606 GN=HP PE=1 SV=1	7.93958e+06	6.16022e+06	1.25053e+07	1.19495e+07	6.59339e+06	6.20431e+06	4.12272e+07	2.37648e+07	3.33386e+06	4.99194e+06
P23528	398.71	0.473935	1.30827	C	B	Cofilin-1 OS=Homo sapiens OX=9606 GN=CFL1 PE=1 SV=3	2.4648e+07	1.41801e+07	1.53361e+07	2.13316e+07	1.43907e+07	6.21502e+06	1.81742e+07	1.39667e+07	2.43409e+07	1.6672e+07
P51970	193.02	0.764752	1.14769	C	A	NADH dehydrogenase [ubiquinone] 1 alpha subcomplex subunit 8 OS=Homo sapiens OX=9606 GN=NDUFA8 PE=1 SV=3	1.85291e+07	2.18358e+07	7.4366e+06	1.82146e+07	2.28625e+07	7.8327e+06	1.78422e+07	1.74747e+07	1.53636e+07	2.24677e+07
Q16585	377.33	0.189177	1.4132	C	A	Beta-sarcoglycan OS=Homo sapiens OX=9606 GN=SGCB PE=1 SV=1	1.72778e+07	1.26453e+07	8.78172e+06	1.97017e+07	1.21482e+07	1.00143e+07	1.93718e+07	1.87835e+07	1.77883e+07	1.69867e+07
P15954	35.47	0.00115912	3.50038	A	C	Cytochrome c oxidase subunit 7C, mitochondrial OS=Homo sapiens OX=9606 GN=COX7C PE=1 SV=1	1.4178e+07	2.2015e+07	1.84392e+07	7.86632e+06	1.146e+07	1.414e+07	3.49887e+06	5.35195e+06	6.42261e+06	5.53661e+06
Q9Y305	587.47	0.47392	1.60969	C	A	Acyl-coenzyme A thioesterase 9, mitochondrial OS=Homo sapiens OX=9606 GN=ACOT9 PE=1 SV=2	1.3847e+07	1.50127e+07	4.49559e+06	2.00567e+07	1.81916e+07	9.04473e+06	2.54755e+07	7.82235e+06	1.83409e+07	1.99501e+07
O95299	608.77	0.787799	1.21521	A	C	NADH dehydrogenase [ubiquinone] 1 alpha subcomplex subunit 10, mitochondrial OS=Homo sapiens OX=9606 GN=NDUFA10 PE=1 SV=1	1.83697e+07	2.28435e+07	1.17093e+07	1.22354e+07	2.53038e+07	1.18797e+07	1.46794e+07	1.01804e+07	1.68968e+07	1.63102e+07
P15090;P02689	356.66	0.445496	1.87475	A	B	Fatty acid-binding protein, adipocyte OS=Homo sapiens OX=9606 GN=FABP4 PE=1 SV=3	1.35512e+07	9.42345e+06	2.96884e+07	1.38983e+07	6.14533e+06	8.04707e+06	5.39309e+06	2.10974e+07	1.20457e+07	7.2298e+06
O00151	592.53	0.258713	1.64472	C	A	PDZ and LIM domain protein 1 OS=Homo sapiens OX=9606 GN=PDLIM1 PE=1 SV=4	1.17646e+07	1.10816e+07	8.9716e+06	2.69204e+07	1.51488e+07	8.80011e+06	2.36472e+07	1.3656e+07	1.86558e+07	1.38159e+07
Q14192	139.12	0.0555382	3.57682	A	C	Four and a half LIM domains protein 2 OS=Homo sapiens OX=9606 GN=FHL2 PE=1 SV=3	6.9179e+06	2.27455e+07	2.23393e+07	3.10205e+06	5.8171e+06	7.24937e+06	3.75356e+06	9.24671e+06	2.12682e+06	4.25801e+06
Q7Z3D6	391.73	0.326657	1.50354	C	A	D-glutamate cyclase, mitochondrial OS=Homo sapiens OX=9606 GN=DGLUCY PE=1 SV=2	1.38645e+07	9.18966e+06	1.0818e+07	7.32065e+06	1.6126e+07	1.09978e+07	2.62538e+07	1.35676e+07	1.78336e+07	1.0249e+07
P01876;P01877;P0DOX2	261.62	0.647596	3.98273	C	B	Immunoglobulin heavy constant alpha 1 OS=Homo sapiens OX=9606 GN=IGHA1 PE=1 SV=2	6.36621e+06	5.38825e+06	3.53615e+06	7.49018e+06	2.8583e+06	2.42828e+06	7.15273e+06	5.43801e+07	2.02776e+06	4.28784e+06
P02585	183	0.238795	76.9151	B	A	Troponin C, skeletal muscle OS=Homo sapiens OX=9606 GN=TNNC2 PE=1 SV=2	322767	154919	177554	445900	377814	4.95741e+07	525348	285710	523913	598879
P56556	299.88	0.400462	1.44493	B	C	NADH dehydrogenase [ubiquinone] 1 alpha subcomplex subunit 6 OS=Homo sapiens OX=9606 GN=NDUFA6 PE=1 SV=4	1.66853e+07	1.29206e+07	1.07927e+07	1.43639e+07	2.01136e+07	1.51297e+07	1.98031e+07	4.02054e+06	8.35843e+06	1.3594e+07
O00330	306.49	0.773442	1.2518	B	A	Pyruvate dehydrogenase protein X component, mitochondrial OS=Homo sapiens OX=9606 GN=PDHX PE=1 SV=3	1.59578e+07	1.3105e+07	1.05549e+07	8.95764e+06	2.18387e+07	1.87971e+07	2.19494e+07	1.44241e+07	1.9166e+07	1.00288e+07
P12110	653.24	0.740066	1.31633	B	C	Collagen alpha-2(VI) chain OS=Homo sapiens OX=9606 GN=COL6A2 PE=1 SV=4	1.66767e+07	1.01528e+07	1.84432e+07	2.76664e+07	8.39524e+06	1.35095e+07	9.00071e+06	2.26187e+07	8.55661e+06	1.00356e+07
P55786;A6NEC2	979.37	0.920087	1.06242	C	B	Puromycin-sensitive aminopeptidase OS=Homo sapiens OX=9606 GN=NPEPPS PE=1 SV=2	2.07237e+07	1.31168e+07	1.48123e+07	1.70733e+07	1.6851e+07	1.22763e+07	1.8224e+07	1.26572e+07	1.62579e+07	1.83071e+07
P17931	439.51	0.0490201	1.4537	C	B	Galectin-3 OS=Homo sapiens OX=9606 GN=LGALS3 PE=1 SV=5	2.02635e+07	1.16748e+07	1.46461e+07	1.25484e+07	9.86493e+06	1.12359e+07	1.62547e+07	1.6529e+07	1.72525e+07	1.51852e+07
P45954	417.14	0.00675107	1.46834	A	B	Short/branched chain specific acyl-CoA dehydrogenase, mitochondrial OS=Homo sapiens OX=9606 GN=ACADSB PE=1 SV=1	1.67725e+07	1.54464e+07	1.66702e+07	9.96604e+06	1.16901e+07	1.16394e+07	1.40544e+07	1.06511e+07	1.33866e+07	1.10575e+07
O43674	203.61	0.958656	1.05154	B	A	NADH dehydrogenase [ubiquinone] 1 beta subcomplex subunit 5, mitochondrial OS=Homo sapiens OX=9606 GN=NDUFB5 PE=1 SV=1	1.43593e+07	1.78118e+07	1.43207e+07	1.31132e+07	2.06853e+07	1.50893e+07	1.38073e+07	1.52929e+07	1.58947e+07	1.77958e+07
P05556	558.65	0.584253	1.10983	C	B	Integrin beta-1 OS=Homo sapiens OX=9606 GN=ITGB1 PE=1 SV=2	1.69548e+07	1.48356e+07	1.4314e+07	1.91389e+07	1.1476e+07	1.2978e+07	1.51076e+07	1.73377e+07	1.586e+07	1.62023e+07
P02671	406.13	0.598015	2.01776	C	B	Fibrinogen alpha chain OS=Homo sapiens OX=9606 GN=FGA PE=1 SV=2	1.48268e+07	1.32844e+07	1.09753e+07	1.18284e+07	9.04454e+06	2.87127e+06	2.81949e+07	2.63831e+07	3.67439e+06	5.62758e+06
Q9Y281	411.59	0.72459	1.3146	C	A	Cofilin-2 OS=Homo sapiens OX=9606 GN=CFL2 PE=1 SV=1	1.64024e+07	1.0126e+07	9.68944e+06	1.63585e+07	1.26406e+07	1.03703e+07	2.26805e+07	8.34777e+06	2.04136e+07	1.20409e+07
Q05639	354.01	0.396139	1.61118	A	B	Elongation factor 1-alpha 2 OS=Homo sapiens OX=9606 GN=EEF1A2 PE=1 SV=1	1.64024e+07	1.42268e+07	1.69436e+07	8.11329e+06	1.20153e+07	9.39811e+06	2.50051e+07	8.2489e+06	2.02911e+07	7.56465e+06
O43920	260.33	0.683401	1.24302	C	A	NADH dehydrogenase [ubiquinone] iron-sulfur protein 5 OS=Homo sapiens OX=9606 GN=NDUFS5 PE=1 SV=3	1.81008e+07	1.62935e+07	3.67643e+06	1.61488e+07	1.95965e+07	2.42721e+06	1.58608e+07	9.96594e+06	1.90407e+07	1.82295e+07
P16671	498.89	0.384258	1.56201	C	A	Platelet glycoprotein 4 OS=Homo sapiens OX=9606 GN=CD36 PE=1 SV=2	1.94434e+07	9.38634e+06	1.39939e+06	1.68415e+07	6.15999e+06	1.00678e+07	1.49268e+07	2.04663e+07	1.54779e+07	1.20865e+07
Q6NZI2	581.34	0.0726744	1.63048	A	B	Caveolae-associated protein 1 OS=Homo sapiens OX=9606 GN=CAVIN1 PE=1 SV=1	1.50762e+07	1.667e+07	1.53659e+07	9.06626e+06	8.55107e+06	1.12772e+07	1.05624e+07	1.55735e+07	8.46251e+06	6.70367e+06
Q9UBY9	354.73	0.952066	1.1443	C	B	Heat shock protein beta-7 OS=Homo sapiens OX=9606 GN=HSPB7 PE=1 SV=1	1.28224e+07	1.55399e+07	1.28332e+07	2.0651e+07	1.2721e+07	7.18133e+06	2.14832e+07	8.31599e+06	2.37217e+07	8.35292e+06
P00918	364.48	0.66006	1.59507	C	B	Carbonic anhydrase 2 OS=Homo sapiens OX=9606 GN=CA2 PE=1 SV=2	1.17203e+07	9.00179e+06	1.14817e+07	8.95937e+06	8.13682e+06	1.18193e+07	1.18965e+07	3.25156e+07	9.34387e+06	7.74047e+06
P15924	1518.8	0.693095	1.39901	B	A	Desmoplakin OS=Homo sapiens OX=9606 GN=DSP PE=1 SV=3	5.09475e+06	1.84842e+07	9.1773e+06	8.26287e+06	1.72236e+07	2.034e+07	5.09225e+06	2.2528e+07	7.88453e+06	1.2648e+07
P05387	533.58	0.0168511	1.33243	A	B	60S acidic ribosomal protein P2 OS=Homo sapiens OX=9606 GN=RPLP2 PE=1 SV=1	1.44678e+07	1.54816e+07	1.58476e+07	1.31512e+07	1.04944e+07	1.07254e+07	1.14909e+07	1.36091e+07	1.22521e+07	1.06301e+07
O75955	352.76	0.201191	1.37641	A	C	Flotillin-1 OS=Homo sapiens OX=9606 GN=FLOT1 PE=1 SV=3	1.89105e+07	1.02537e+07	1.61908e+07	1.3402e+07	1.02665e+07	1.01682e+07	9.34648e+06	1.0936e+07	1.1523e+07	1.21299e+07
Q9UN36	287.15	0.43367	1.44164	C	B	Protein NDRG2 OS=Homo sapiens OX=9606 GN=NDRG2 PE=1 SV=2	2.01566e+07	8.46044e+06	1.0194e+07	1.60631e+07	4.95881e+06	1.03942e+07	1.69592e+07	1.01816e+07	1.65522e+07	1.66948e+07
P56181	170.32	0.711564	1.21438	C	B	NADH dehydrogenase [ubiquinone] flavoprotein 3, mitochondrial OS=Homo sapiens OX=9606 GN=NDUFV3 PE=1 SV=2	1.69237e+07	1.39884e+07	9.76318e+06	1.39551e+07	1.93085e+07	3.9927e+06	1.64474e+07	8.0875e+06	1.70222e+07	1.87671e+07
O14880	299.35	0.663329	1.34299	A	B	Microsomal glutathione S-transferase 3 OS=Homo sapiens OX=9606 GN=MGST3 PE=1 SV=1	1.66234e+07	2.03879e+07	8.14543e+06	1.31473e+07	1.55561e+07	4.92049e+06	1.26504e+07	8.72828e+06	1.35523e+07	1.31627e+07
Q9Y512	586.67	0.93134	1.0553	B	A	Sorting and assembly machinery component 50 homolog OS=Homo sapiens OX=9606 GN=SAMM50 PE=1 SV=3	1.0458e+07	1.5379e+07	1.69277e+07	1.02696e+07	1.76661e+07	1.71937e+07	1.41975e+07	1.57033e+07	1.58448e+07	1.37938e+07
O75438	60.32	0.000163056	4.4731	B	A	NADH dehydrogenase [ubiquinone] 1 beta subcomplex subunit 1 OS=Homo sapiens OX=9606 GN=NDUFB1 PE=1 SV=1	4.66979e+06	3.00419e+06	2.39436e+06	1.42618e+07	1.78865e+07	1.28884e+07	1.4077e+07	1.02277e+07	1.56947e+07	1.62052e+07
P50213	430.18	0.573478	1.81011	C	B	Isocitrate dehydrogenase [NAD] subunit alpha, mitochondrial OS=Homo sapiens OX=9606 GN=IDH3A PE=1 SV=1	1.16968e+07	7.96885e+06	7.39607e+06	3.42748e+06	1.08781e+07	1.05425e+07	2.36685e+07	7.54328e+06	2.33944e+07	5.36422e+06
P14625;Q58FF3	708.01	0.496521	1.33126	C	B	Endoplasmin OS=Homo sapiens OX=9606 GN=HSP90B1 PE=1 SV=1	1.27749e+07	1.42749e+07	1.17522e+07	1.05366e+07	1.25623e+07	1.05149e+07	1.95429e+07	1.13604e+07	1.92682e+07	9.49349e+06
P05026	306.37	0.0675195	1.30546	C	B	Sodium/potassium-transporting ATPase subunit beta-1 OS=Homo sapiens OX=9606 GN=ATP1B1 PE=1 SV=1	1.4903e+07	1.11702e+07	1.26091e+07	1.14018e+07	9.25227e+06	1.354e+07	1.45594e+07	1.47525e+07	1.48406e+07	1.53662e+07
Q13228	571.63	0.312578	1.23978	C	B	Methanethiol oxidase OS=Homo sapiens OX=9606 GN=SELENBP1 PE=1 SV=2	1.69672e+07	1.06898e+07	1.38846e+07	1.3349e+07	1.11098e+07	1.13664e+07	1.28248e+07	1.74295e+07	1.5824e+07	1.3142e+07
P15311;Q5TZA2	857.22	0.513664	1.30487	C	A	Ezrin OS=Homo sapiens OX=9606 GN=EZR PE=1 SV=4	1.20001e+07	1.27078e+07	9.27112e+06	1.55315e+07	1.31161e+07	6.215e+06	1.58864e+07	9.27788e+06	1.83997e+07	1.55536e+07
P12429	804.75	0.129087	1.1188	C	A	Annexin A3 OS=Homo sapiens OX=9606 GN=ANXA3 PE=1 SV=3	1.32473e+07	1.23397e+07	1.39619e+07	1.17967e+07	1.38419e+07	1.41453e+07	1.44325e+07	1.39032e+07	1.47773e+07	1.58832e+07
P07900;Q58FG0	985.27	0.443462	1.29179	C	B	Heat shock protein HSP 90-alpha OS=Homo sapiens OX=9606 GN=HSP90AA1 PE=1 SV=5	1.22377e+07	1.87188e+07	1.19082e+07	1.15101e+07	1.46966e+07	7.97162e+06	1.66338e+07	1.41548e+07	1.79625e+07	1.01171e+07
Q9NPC6	356.73	0.575161	1.59725	C	B	Myozenin-2 OS=Homo sapiens OX=9606 GN=MYOZ2 PE=1 SV=1	1.56413e+07	1.17465e+07	1.15828e+07	8.9234e+06	9.49618e+06	9.1942e+06	2.41455e+07	5.30147e+06	1.74901e+07	1.18709e+07
P07585	307.89	0.519909	1.28012	C	A	Decorin OS=Homo sapiens OX=9606 GN=DCN PE=1 SV=1	1.90753e+07	8.62251e+06	6.56887e+06	1.70476e+07	1.16327e+07	9.76546e+06	1.33442e+07	1.9138e+07	1.49272e+07	1.10778e+07
P00450	561.16	0.993238	1.1609	C	A	Ceruloplasmin OS=Homo sapiens OX=9606 GN=CP PE=1 SV=1	9.4921e+06	1.26219e+07	1.55763e+07	2.11016e+07	9.5611e+06	9.03963e+06	2.29378e+07	1.99851e+07	9.18595e+06	6.23073e+06
P12814	1401.19	0.656672	1.26997	A	C	Alpha-actinin-1 OS=Homo sapiens OX=9606 GN=ACTN1 PE=1 SV=2	1.0885e+07	2.2663e+07	1.00652e+07	1.09335e+07	1.48979e+07	1.38887e+07	6.94559e+06	2.02078e+07	6.74913e+06	1.18867e+07
O14773	282.26	0.0662928	1.41774	C	B	Tripeptidyl-peptidase 1 OS=Homo sapiens OX=9606 GN=TPP1 PE=1 SV=2	1.26536e+07	1.03973e+07	1.04868e+07	1.20646e+07	9.66113e+06	8.93478e+06	1.21297e+07	1.89431e+07	1.39306e+07	1.29549e+07
Q03135;P56539	272.27	0.057133	1.92273	A	C	Caveolin-1 OS=Homo sapiens OX=9606 GN=CAV1 PE=1 SV=4	1.6085e+07	1.41362e+07	1.31288e+07	1.02319e+07	1.08334e+07	1.51953e+07	5.43681e+06	1.24183e+07	8.17349e+06	4.03288e+06
P26038	977.96	0.39303	1.20775	A	B	Moesin OS=Homo sapiens OX=9606 GN=MSN PE=1 SV=3	1.6167e+07	1.50951e+07	1.18447e+07	1.52507e+07	1.09187e+07	9.52251e+06	1.30388e+07	1.53338e+07	1.19648e+07	1.29712e+07
Q16762	224.27	0.892199	1.0972	C	A	Thiosulfate sulfurtransferase OS=Homo sapiens OX=9606 GN=TST PE=1 SV=4	1.46577e+07	1.23052e+07	1.2294e+07	1.40937e+07	1.43878e+07	1.32491e+07	1.24469e+07	9.82943e+06	1.66705e+07	1.84831e+07
P08238;Q14568;Q58FF7;Q58FF8;Q58FG1	1220.22	0.268258	1.64509	A	B	Heat shock protein HSP 90-beta OS=Homo sapiens OX=9606 GN=HSP90AB1 PE=1 SV=4	1.06589e+07	1.9286e+07	1.29737e+07	5.12669e+06	1.0384e+07	1.05782e+07	1.33352e+07	1.04919e+07	1.28011e+07	6.22129e+06
P42126	276.88	2.07818e-05	1.3589	A	B	Enoyl-CoA delta isomerase 1, mitochondrial OS=Homo sapiens OX=9606 GN=ECI1 PE=1 SV=1	1.43641e+07	1.44302e+07	1.4102e+07	1.03596e+07	1.086e+07	1.03473e+07	1.01694e+07	1.06995e+07	1.06258e+07	1.14382e+07
Q92629	370.6	0.359676	1.33795	C	B	Delta-sarcoglycan OS=Homo sapiens OX=9606 GN=SGCD PE=1 SV=2	1.69417e+07	1.04199e+07	7.36606e+06	1.48756e+07	1.03956e+07	6.74897e+06	1.42989e+07	1.31301e+07	1.5439e+07	1.42536e+07
P20810	671.14	0.51791	1.30862	C	B	Calpastatin OS=Homo sapiens OX=9606 GN=CAST PE=1 SV=4	1.32862e+07	9.20441e+06	1.28937e+07	1.24242e+07	1.12132e+07	9.09689e+06	2.00211e+07	1.04464e+07	1.00112e+07	1.66369e+07
Q14061	84.46	0.289564	2.17452	C	B	Cytochrome c oxidase copper chaperone OS=Homo sapiens OX=9606 GN=COX17 PE=1 SV=2	2.26097e+07	6.04093e+06	1.04248e+07	1.10408e+07	5.33473e+06	3.27953e+06	1.57056e+07	7.9926e+06	2.57226e+07	7.56627e+06
P27797	523.52	0.000196973	2.55687	C	A	Calreticulin OS=Homo sapiens OX=9606 GN=CALR PE=1 SV=1	5.75081e+06	5.59896e+06	5.26077e+06	1.15781e+07	1.39926e+07	1.26423e+07	1.56315e+07	1.51691e+07	1.56976e+07	1.01299e+07
P00846	64.25	0.0044222	5.42703	C	A	ATP synthase subunit a OS=Homo sapiens OX=9606 GN=MT-ATP6 PE=1 SV=1	4.24609e+06	2.64052e+06	925406	9.47212e+06	1.57316e+07	7.97042e+06	1.6305e+07	1.32347e+07	1.77767e+07	9.21161e+06
O60313	838.21	0.501567	1.28478	C	A	Dynamin-like 120 kDa protein, mitochondrial OS=Homo sapiens OX=9606 GN=OPA1 PE=1 SV=3	9.30268e+06	1.24973e+07	1.07165e+07	1.06775e+07	1.54052e+07	7.68527e+06	1.69272e+07	8.88042e+06	1.65552e+07	1.33392e+07
P63104	719.56	0.169306	1.4633	C	B	14-3-3 protein zeta/delta OS=Homo sapiens OX=9606 GN=YWHAZ PE=1 SV=1	1.51049e+07	1.53044e+07	9.54024e+06	1.0521e+07	1.1111e+07	6.76729e+06	1.50608e+07	1.65772e+07	1.37347e+07	1.00364e+07
P07951	1492.39	0.0176217	4.14682	A	C	Tropomyosin beta chain OS=Homo sapiens OX=9606 GN=TPM2 PE=1 SV=1	7.83553e+06	1.75737e+07	1.59327e+07	4.53506e+06	6.95473e+06	1.97609e+07	2.57371e+06	3.72005e+06	3.5834e+06	3.4156e+06
Q14BN4	678.05	0.74144	1.23139	C	B	Sarcolemmal membrane-associated protein OS=Homo sapiens OX=9606 GN=SLMAP PE=1 SV=1	1.41026e+07	1.21825e+07	7.68028e+06	1.46065e+07	1.21875e+07	6.39013e+06	1.54763e+07	8.80553e+06	1.99338e+07	1.02675e+07
Q15149	1643.28	0.425541	1.91578	B	C	Plectin OS=Homo sapiens OX=9606 GN=PLEC PE=1 SV=3	4.21896e+06	1.69977e+07	7.68755e+06	7.22228e+06	1.09125e+07	2.26963e+07	2.53705e+06	1.31853e+07	4.49428e+06	8.2008e+06
P10599	181.46	0.0189047	1.47225	A	B	Thioredoxin OS=Homo sapiens OX=9606 GN=TXN PE=1 SV=3	1.48984e+07	1.13574e+07	1.35102e+07	9.89343e+06	7.50692e+06	9.61001e+06	1.00051e+07	1.19176e+07	1.03163e+07	9.69325e+06
Q5VTU8	53.62	0.85636	1.09778	C	B	ATP synthase subunit epsilon-like protein, mitochondrial OS=Homo sapiens OX=9606 GN=ATP5F1EP2 PE=1 SV=1	1.82242e+07	1.25967e+07	7.07541e+06	1.34282e+07	1.77755e+07	4.67136e+06	1.39755e+07	8.67432e+06	1.35116e+07	1.63491e+07
P30101	629.49	0.536477	1.19778	A	C	Protein disulfide-isomerase A3 OS=Homo sapiens OX=9606 GN=PDIA3 PE=1 SV=4	1.17743e+07	1.68325e+07	1.06525e+07	9.19209e+06	1.21744e+07	1.25766e+07	1.21902e+07	1.27464e+07	1.02802e+07	8.48552e+06
Q07021	390.38	0.170098	1.30084	A	C	Complement component 1 Q subcomponent-binding protein, mitochondrial OS=Homo sapiens OX=9606 GN=C1QBP PE=1 SV=1	1.31068e+07	1.07248e+07	1.5044e+07	1.0709e+07	1.02444e+07	1.03168e+07	1.16337e+07	7.17068e+06	1.09272e+07	1.01152e+07
Q8IZP2;Q8NFI4	244.37	0.38988	1.15744	C	B	Putative protein FAM10A4 OS=Homo sapiens OX=9606 GN=ST13P4 PE=5 SV=1	1.29607e+07	1.08176e+07	1.01282e+07	1.39087e+07	9.6303e+06	1.0037e+07	1.31051e+07	1.1653e+07	1.53559e+07	1.17022e+07
P53597	475.24	0.97926	1.05471	A	B	Succinate--CoA ligase [ADP/GDP-forming] subunit alpha, mitochondrial OS=Homo sapiens OX=9606 GN=SUCLG1 PE=1 SV=4	2.24958e+07	6.25485e+06	1.0053e+07	4.99706e+06	1.97746e+07	1.20192e+07	1.77295e+07	6.85488e+06	1.56766e+07	9.51309e+06
Q9H987	637.48	0.612155	2.61758	C	A	Synaptopodin 2-like protein OS=Homo sapiens OX=9606 GN=SYNPO2L PE=2 SV=3	1.21486e+07	1.12777e+06	1.52358e+06	1.21307e+07	2.03272e+06	806609	2.65594e+07	1.27972e+06	2.06237e+07	3.19071e+06
Q13326	309.33	0.396883	1.23165	C	B	Gamma-sarcoglycan OS=Homo sapiens OX=9606 GN=SGCG PE=1 SV=4	1.43772e+07	1.07244e+07	7.91027e+06	1.40588e+07	9.70217e+06	7.64571e+06	1.36702e+07	1.22406e+07	1.25087e+07	1.31567e+07
P49419	451.41	0.931266	1.09707	C	B	Alpha-aminoadipic semialdehyde dehydrogenase OS=Homo sapiens OX=9606 GN=ALDH7A1 PE=1 SV=5	1.468e+07	9.55165e+06	1.29339e+07	1.18229e+07	1.23258e+07	1.08849e+07	1.30182e+07	8.431e+06	1.29402e+07	1.68563e+07
P0DOY2;A0M8Q6;B9A064;P0CF74;P0CG04;P0DOX8	205.17	0.291443	2.33725	C	A	Immunoglobulin lambda constant 2 OS=Homo sapiens OX=9606 GN=IGLC2 PE=1 SV=1	7.42635e+06	4.32008e+06	4.60431e+06	1.05001e+07	6.09016e+06	5.71302e+06	9.16407e+06	2.80112e+07	8.41695e+06	5.36217e+06
P28838	250.09	0.263611	1.31269	B	A	Cytosol aminopeptidase OS=Homo sapiens OX=9606 GN=LAP3 PE=1 SV=3	1.14196e+07	8.27162e+06	9.3233e+06	1.2713e+07	1.27627e+07	1.26113e+07	1.17616e+07	7.0946e+06	1.18414e+07	1.25425e+07
P01834	439.6	0.556855	1.90533	C	B	Immunoglobulin kappa constant OS=Homo sapiens OX=9606 GN=IGKC PE=1 SV=2	1.40409e+07	9.92922e+06	9.04435e+06	1.01792e+07	5.93303e+06	3.84976e+06	8.13878e+06	3.20849e+07	5.64128e+06	4.84722e+06
P52565	318.24	0.123026	1.79012	C	B	Rho GDP-dissociation inhibitor 1 OS=Homo sapiens OX=9606 GN=ARHGDIA PE=1 SV=3	1.03893e+07	6.06122e+06	5.9126e+06	9.36999e+06	7.2279e+06	4.29046e+06	1.2729e+07	1.44222e+07	1.55692e+07	7.13656e+06
P08865	334.74	0.976456	1.01576	B	A	40S ribosomal protein SA OS=Homo sapiens OX=9606 GN=RPSA PE=1 SV=4	1.3938e+07	1.0464e+07	1.22726e+07	1.37932e+07	1.16094e+07	1.185e+07	1.12945e+07	1.3322e+07	1.13832e+07	1.33061e+07
P26440	340.13	0.0357026	1.97781	A	B	Isovaleryl-CoA dehydrogenase, mitochondrial OS=Homo sapiens OX=9606 GN=IVD PE=1 SV=2	1.27583e+07	1.2762e+07	1.14978e+07	5.53634e+06	6.11863e+06	7.06178e+06	6.41786e+06	4.88268e+06	4.37817e+06	1.15661e+07
O75874	567.15	0.706582	1.14676	A	B	Isocitrate dehydrogenase [NADP] cytoplasmic OS=Homo sapiens OX=9606 GN=IDH1 PE=1 SV=2	1.55681e+07	1.00794e+07	1.13598e+07	1.06732e+07	1.18152e+07	9.78274e+06	1.25718e+07	8.76773e+06	1.30338e+07	1.28578e+07
O75923;Q9NZM1	807.61	0.206877	1.33721	A	C	Dysferlin OS=Homo sapiens OX=9606 GN=DYSF PE=1 SV=1	1.28027e+07	1.19694e+07	1.21939e+07	1.10542e+07	9.94076e+06	7.32395e+06	1.23801e+07	6.61485e+06	1.04118e+07	7.45217e+06
P13693	153.42	0.346017	1.48257	C	B	Translationally-controlled tumor protein OS=Homo sapiens OX=9606 GN=TPT1 PE=1 SV=1	1.18382e+07	7.36592e+06	5.89603e+06	1.23236e+07	9.06899e+06	3.5156e+06	1.42262e+07	8.48644e+06	1.61075e+07	1.04175e+07
Q702N8	773.97	0.772489	1.2467	C	A	Xin actin-binding repeat-containing protein 1 OS=Homo sapiens OX=9606 GN=XIRP1 PE=1 SV=1	9.29794e+06	8.36962e+06	1.19008e+07	2.38867e+07	7.88802e+06	4.55943e+06	1.6153e+07	1.15817e+07	9.70829e+06	1.17076e+07
P51649	480.97	0.459885	1.19235	B	C	Succinate-semialdehyde dehydrogenase, mitochondrial OS=Homo sapiens OX=9606 GN=ALDH5A1 PE=1 SV=2	1.29694e+07	1.13159e+07	1.17004e+07	8.98973e+06	1.51077e+07	1.23601e+07	1.11308e+07	1.00058e+07	7.33827e+06	1.22935e+07
P28289;Q9NZQ9	577.92	0.027167	2.26299	A	C	Tropomodulin-1 OS=Homo sapiens OX=9606 GN=TMOD1 PE=1 SV=1	1.08493e+07	1.49217e+07	1.00501e+07	6.37632e+06	7.25784e+06	5.6346e+06	2.9417e+06	5.68254e+06	3.96961e+06	8.51161e+06
P49411	428.53	0.609592	1.76722	B	C	Elongation factor Tu, mitochondrial OS=Homo sapiens OX=9606 GN=TUFM PE=1 SV=2	1.11827e+07	4.50639e+06	1.09409e+07	3.02746e+06	1.58347e+07	1.68951e+07	1.3627e+06	1.05711e+07	1.1712e+07	3.33238e+06
P43155	408.2	0.681746	1.29255	A	B	Carnitine O-acetyltransferase OS=Homo sapiens OX=9606 GN=CRAT PE=1 SV=5	1.47181e+07	1.37777e+07	7.21072e+06	6.99633e+06	1.15493e+07	9.07904e+06	1.38554e+07	6.84463e+06	1.17846e+07	1.07772e+07
P53004	127.61	1.02263e-05	7.44318	A	B	Biliverdin reductase A OS=Homo sapiens OX=9606 GN=BLVRA PE=1 SV=2	1.14358e+07	9.12114e+06	1.50555e+07	1.73792e+06	1.86122e+06	1.18544e+06	2.07692e+06	1.55639e+06	2.0042e+06	1.98667e+06
P52943	259.11	0.353632	2.43541	C	B	Cysteine-rich protein 2 OS=Homo sapiens OX=9606 GN=CRIP2 PE=1 SV=1	1.13144e+07	4.66458e+06	3.98709e+06	7.18715e+06	5.1461e+06	2.2743e+06	2.40519e+07	5.89034e+06	1.30447e+07	4.44676e+06
Q9NUJ1	393.67	0.170149	1.22586	A	C	Mycophenolic acid acyl-glucuronide esterase, mitochondrial OS=Homo sapiens OX=9606 GN=ABHD10 PE=1 SV=1	1.31778e+07	1.22908e+07	9.8662e+06	1.12502e+07	9.47419e+06	8.87736e+06	1.06859e+07	8.1075e+06	9.7279e+06	9.91135e+06
Q14112	557.39	0.937615	1.07843	A	C	Nidogen-2 OS=Homo sapiens OX=9606 GN=NID2 PE=1 SV=3	5.36326e+06	1.4292e+07	1.55303e+07	1.24563e+07	8.92937e+06	1.35214e+07	6.31219e+06	1.71479e+07	8.66799e+06	1.1374e+07
P13637	1633.02	0.850858	1.27499	C	B	Sodium/potassium-transporting ATPase subunit alpha-3 OS=Homo sapiens OX=9606 GN=ATP1A3 PE=1 SV=3	1.38382e+07	7.485e+06	9.87591e+06	8.47133e+06	7.12983e+06	1.19284e+07	1.52207e+07	4.94542e+06	1.17959e+07	1.4838e+07
O43181	251.21	0.50881	1.20904	B	A	NADH dehydrogenase [ubiquinone] iron-sulfur protein 4, mitochondrial OS=Homo sapiens OX=9606 GN=NDUFS4 PE=1 SV=1	9.59343e+06	1.20442e+07	7.11552e+06	1.11727e+07	1.26137e+07	1.09772e+07	1.22066e+07	8.29208e+06	9.33221e+06	1.39491e+07
Q9H7Z7	592.11	0.994045	1.02934	B	A	Prostaglandin E synthase 2 OS=Homo sapiens OX=9606 GN=PTGES2 PE=1 SV=1	1.22101e+07	1.04773e+07	1.0266e+07	9.5562e+06	1.48343e+07	9.52974e+06	1.18154e+07	9.39623e+06	9.85894e+06	1.28726e+07
P15531;O60361	91.8	0.183372	1.31718	A	C	Nucleoside diphosphate kinase A OS=Homo sapiens OX=9606 GN=NME1 PE=1 SV=1	1.37458e+07	1.01274e+07	9.96372e+06	8.58136e+06	7.67327e+06	1.03026e+07	1.01032e+07	9.23375e+06	6.31302e+06	8.60188e+06
P04040	424.93	0.910173	1.55378	C	B	Catalase OS=Homo sapiens OX=9606 GN=CAT PE=1 SV=3	7.37809e+06	5.31245e+06	1.12725e+07	7.47276e+06	5.7358e+06	8.38561e+06	7.27712e+06	2.69619e+07	5.87272e+06	4.62493e+06
P20073	355.75	0.450266	1.24059	B	C	Annexin A7 OS=Homo sapiens OX=9606 GN=ANXA7 PE=1 SV=3	1.026e+07	9.9228e+06	8.24479e+06	1.53143e+07	9.11092e+06	8.76388e+06	8.6141e+06	8.98137e+06	9.33199e+06	8.74273e+06
P63244	272.2	0.000272007	1.84638	A	B	Receptor of activated protein C kinase 1 OS=Homo sapiens OX=9606 GN=RACK1 PE=1 SV=3	1.12138e+07	1.18464e+07	9.51266e+06	5.97873e+06	6.05501e+06	5.60774e+06	5.48993e+06	6.83379e+06	5.19979e+06	6.47752e+06
P13639	418.33	0.815415	1.19389	C	B	Elongation factor 2 OS=Homo sapiens OX=9606 GN=EEF2 PE=1 SV=4	1.17415e+07	1.07178e+07	8.55133e+06	7.96067e+06	1.01387e+07	9.02978e+06	1.35038e+07	6.61918e+06	1.50728e+07	7.98971e+06
P05023;P20648	1704.41	0.13132	1.4388	C	B	Sodium/potassium-transporting ATPase subunit alpha-1 OS=Homo sapiens OX=9606 GN=ATP1A1 PE=1 SV=1	7.90861e+06	6.96951e+06	9.12194e+06	8.56182e+06	5.49477e+06	8.40657e+06	8.89512e+06	1.42356e+07	8.58282e+06	1.13797e+07
P09429;B2RPK0	191.07	0.00597602	3.18337	C	A	High mobility group protein B1 OS=Homo sapiens OX=9606 GN=HMGB1 PE=1 SV=3	4.15078e+06	2.65318e+06	3.30918e+06	1.02607e+07	6.20298e+06	5.4967e+06	1.05759e+07	1.0761e+07	1.50373e+07	6.551e+06
P50895	550.96	0.287556	1.21669	C	B	Basal cell adhesion molecule OS=Homo sapiens OX=9606 GN=BCAM PE=1 SV=2	9.37694e+06	1.0798e+07	1.05977e+07	1.05406e+07	7.9763e+06	7.91463e+06	8.82244e+06	1.29498e+07	1.16644e+07	9.44229e+06
P49773	226.61	0.165609	2.03933	C	B	Histidine triad nucleotide-binding protein 1 OS=Homo sapiens OX=9606 GN=HINT1 PE=1 SV=2	1.08513e+07	4.02459e+06	5.48578e+06	6.32776e+06	5.34052e+06	4.08997e+06	1.50493e+07	5.55147e+06	1.33302e+07	8.91743e+06
P62979	124.77	0.00395737	2.15268	A	C	Ubiquitin-40S ribosomal protein S27a OS=Homo sapiens OX=9606 GN=RPS27A PE=1 SV=2	9.89843e+06	1.11244e+07	1.11018e+07	5.61788e+06	4.62978e+06	5.98815e+06	4.37181e+06	7.48685e+06	4.02105e+06	4.01771e+06
Q9Y2Q3	246.1	0.858012	1.3196	C	B	Glutathione S-transferase kappa 1 OS=Homo sapiens OX=9606 GN=GSTK1 PE=1 SV=3	1.12834e+07	5.54121e+06	7.59445e+06	5.32283e+06	9.90218e+06	9.06518e+06	1.26701e+07	6.24521e+06	1.88227e+07	4.99986e+06
Q9BX66	855.24	0.94246	1.13788	C	A	Sorbin and SH3 domain-containing protein 1 OS=Homo sapiens OX=9606 GN=SORBS1 PE=1 SV=3	8.66659e+06	8.40132e+06	1.10284e+07	1.43839e+07	9.97887e+06	7.58952e+06	6.23132e+06	1.70556e+07	7.14846e+06	1.21918e+07
P51659	1007.4	0.262726	1.28152	B	A	Peroxisomal multifunctional enzyme type 2 OS=Homo sapiens OX=9606 GN=HSD17B4 PE=1 SV=3	9.48048e+06	6.82995e+06	8.19911e+06	1.21969e+07	1.11448e+07	8.06784e+06	1.26418e+07	8.38295e+06	1.0387e+07	9.41488e+06
P31150	377.98	0.530178	1.20596	C	B	Rab GDP dissociation inhibitor alpha OS=Homo sapiens OX=9606 GN=GDI1 PE=1 SV=2	1.24154e+07	1.02969e+07	7.8343e+06	1.18732e+07	7.85562e+06	6.30496e+06	8.63092e+06	9.53163e+06	1.32323e+07	1.04662e+07
Q96Q06	637.76	0.446587	1.84492	C	B	Perilipin-4 OS=Homo sapiens OX=9606 GN=PLIN4 PE=1 SV=2	1.58726e+07	3.11732e+06	6.42355e+06	7.44844e+06	6.70049e+06	2.79831e+06	1.50852e+07	5.84966e+06	1.36492e+07	7.10424e+06
Q16586	240.48	0.758845	1.14322	C	B	Alpha-sarcoglycan OS=Homo sapiens OX=9606 GN=SGCA PE=1 SV=1	1.31376e+07	1.0683e+07	6.37227e+06	1.17909e+07	8.66402e+06	6.86186e+06	1.00785e+07	8.63032e+06	1.18127e+07	1.11171e+07
P30405;Q9UNP9	107.18	0.289149	1.29417	C	A	Peptidyl-prolyl cis-trans isomerase F, mitochondrial OS=Homo sapiens OX=9606 GN=PPIF PE=1 SV=1	1.0231e+07	7.54482e+06	6.27644e+06	8.81836e+06	1.17183e+07	7.29528e+06	1.20735e+07	8.97956e+06	1.11378e+07	9.3126e+06
P50395	529.25	0.11612	1.47244	A	B	Rab GDP dissociation inhibitor beta OS=Homo sapiens OX=9606 GN=GDI2 PE=1 SV=2	1.20613e+07	8.05686e+06	1.09548e+07	9.70157e+06	6.35033e+06	5.05111e+06	7.47132e+06	7.64796e+06	8.20597e+06	6.86074e+06
Q8NI60	294.26	0.488239	1.71826	C	A	Atypical kinase COQ8A, mitochondrial OS=Homo sapiens OX=9606 GN=COQ8A PE=1 SV=1	9.27404e+06	5.71583e+06	3.07246e+06	1.101e+07	1.29845e+07	4.12196e+06	9.90589e+06	4.16487e+06	1.34707e+07	1.38397e+07
O75208	240.65	0.844562	1.30952	C	A	Ubiquinone biosynthesis protein COQ9, mitochondrial OS=Homo sapiens OX=9606 GN=COQ9 PE=1 SV=1	1.23464e+07	6.13152e+06	5.17753e+06	7.92487e+06	1.06055e+07	5.89729e+06	1.26135e+07	3.61911e+06	1.4704e+07	1.03664e+07
P61981	364.61	0.0826876	1.70983	A	C	14-3-3 protein gamma OS=Homo sapiens OX=9606 GN=YWHAG PE=1 SV=2	8.67382e+06	1.29653e+07	9.28835e+06	5.21981e+06	7.44508e+06	8.21014e+06	6.61232e+06	8.60574e+06	4.76049e+06	4.13879e+06
Q96CN7	257.63	0.848036	1.19525	A	B	Isochorismatase domain-containing protein 1 OS=Homo sapiens OX=9606 GN=ISOC1 PE=1 SV=3	1.27628e+07	6.16784e+06	1.18787e+07	1.12428e+07	8.72825e+06	5.8053e+06	1.36278e+07	6.62502e+06	9.8296e+06	7.52042e+06
P35221	923.33	0.7568	1.20272	B	C	Catenin alpha-1 OS=Homo sapiens OX=9606 GN=CTNNA1 PE=1 SV=1	4.86387e+06	1.35873e+07	1.07978e+07	1.29535e+07	8.81184e+06	8.96836e+06	3.65738e+06	1.2651e+07	6.41273e+06	1.13501e+07
Q99959	516.56	0.062348	1.77792	A	B	Plakophilin-2 OS=Homo sapiens OX=9606 GN=PKP2 PE=1 SV=2	1.1768e+07	1.19402e+07	7.00433e+06	6.83437e+06	5.1513e+06	5.2888e+06	7.17535e+06	9.88414e+06	1.08727e+07	6.61779e+06
O95298;E9PQ53	116.16	0.41535	1.43227	C	A	NADH dehydrogenase [ubiquinone] 1 subunit C2 OS=Homo sapiens OX=9606 GN=NDUFC2 PE=1 SV=1	8.26559e+06	9.76814e+06	3.37916e+06	7.59166e+06	1.14293e+07	2.4929e+06	8.32524e+06	9.33104e+06	1.07458e+07	1.24899e+07
P03886	254.26	0.637998	1.46529	C	A	NADH-ubiquinone oxidoreductase chain 1 OS=Homo sapiens OX=9606 GN=MT-ND1 PE=1 SV=1	1.0948e+07	6.704e+06	3.23734e+06	1.22362e+07	1.38795e+07	1.29629e+06	1.02464e+07	7.92282e+06	1.06756e+07	1.19671e+07
P17302	311.51	0.113004	2.11249	C	B	Gap junction alpha-1 protein OS=Homo sapiens OX=9606 GN=GJA1 PE=1 SV=2	1.30845e+07	6.65077e+06	7.28309e+06	6.11849e+06	5.04346e+06	3.06112e+06	1.18169e+07	5.55679e+06	1.5193e+07	7.4948e+06
Q9NR28	302.55	0.218557	1.28078	A	C	Diablo homolog, mitochondrial OS=Homo sapiens OX=9606 GN=DIABLO PE=1 SV=1	8.5015e+06	1.23007e+07	8.93353e+06	8.72201e+06	7.27957e+06	9.08688e+06	7.7013e+06	6.76275e+06	6.8466e+06	9.64508e+06
Q13683	428.8	0.654993	1.1758	C	A	Integrin alpha-7 OS=Homo sapiens OX=9606 GN=ITGA7 PE=1 SV=3	9.78998e+06	7.73717e+06	7.73581e+06	1.25535e+07	6.42548e+06	7.93924e+06	1.04994e+07	1.1864e+07	9.65916e+06	7.58309e+06
O60237	284.25	0.289972	1.47189	A	B	Protein phosphatase 1 regulatory subunit 12B OS=Homo sapiens OX=9606 GN=PPP1R12B PE=1 SV=2	6.92034e+06	1.2037e+07	1.05835e+07	9.05212e+06	6.24828e+06	4.76954e+06	4.98182e+06	7.11172e+06	8.22987e+06	9.29458e+06
Q9BX68	157.25	0.51692	1.93135	C	A	Histidine triad nucleotide-binding protein 2, mitochondrial OS=Homo sapiens OX=9606 GN=HINT2 PE=1 SV=1	1.11067e+07	2.63454e+06	1.46656e+06	8.74132e+06	1.15074e+07	2.08503e+06	1.4123e+07	2.40418e+06	1.07735e+07	1.18614e+07
P27816	704.96	0.568665	1.47901	C	B	Microtubule-associated protein 4 OS=Homo sapiens OX=9606 GN=MAP4 PE=1 SV=3	1.21768e+07	5.01199e+06	6.92489e+06	9.76553e+06	5.57227e+06	4.49399e+06	1.39521e+07	5.91019e+06	1.29467e+07	6.29954e+06
O75915	354.93	0.821986	1.4216	C	A	PRA1 family protein 3 OS=Homo sapiens OX=9606 GN=ARL6IP5 PE=1 SV=1	1.13016e+07	6.71214e+06	2.6184e+06	1.0578e+07	9.82951e+06	2.48411e+06	1.3329e+07	2.7011e+06	1.28469e+07	1.02303e+07
P11766	357.65	0.335631	1.20297	A	B	Alcohol dehydrogenase class-3 OS=Homo sapiens OX=9606 GN=ADH5 PE=1 SV=4	1.0871e+07	7.59336e+06	1.05826e+07	9.15965e+06	7.71071e+06	7.27581e+06	9.36985e+06	8.35389e+06	7.78204e+06	9.07483e+06
P24298	313.99	0.76988	1.10298	B	C	Alanine aminotransferase 1 OS=Homo sapiens OX=9606 GN=GPT PE=1 SV=3	9.53512e+06	7.74852e+06	1.12408e+07	8.76493e+06	9.29574e+06	1.09647e+07	1.02123e+07	2.6075e+06	1.18387e+07	1.04285e+07
P05141	832.72	0.22659	2.22892	A	C	ADP/ATP translocase 2 OS=Homo sapiens OX=9606 GN=SLC25A5 PE=1 SV=7	6.2625e+06	1.59574e+07	6.77304e+06	3.84837e+06	1.14692e+07	3.05269e+06	3.66709e+06	4.18065e+06	6.51427e+06	2.98151e+06
O95822	446.07	0.23262	1.45485	B	A	Malonyl-CoA decarboxylase, mitochondrial OS=Homo sapiens OX=9606 GN=MLYCD PE=1 SV=3	5.99779e+06	7.29693e+06	6.43242e+06	1.28078e+07	1.02342e+07	5.65797e+06	1.04689e+07	9.44361e+06	8.01781e+06	8.3807e+06
P30043	261.49	0.294397	1.96458	A	B	Flavin reductase (NADPH) OS=Homo sapiens OX=9606 GN=BLVRB PE=1 SV=3	1.14251e+07	8.50406e+06	8.72406e+06	2.44485e+06	6.31937e+06	5.82066e+06	5.54745e+06	1.2857e+07	6.96357e+06	2.3805e+06
O95202	742.27	0.938287	1.03421	A	B	Mitochondrial proton/calcium exchanger protein OS=Homo sapiens OX=9606 GN=LETM1 PE=1 SV=1	1.08551e+07	9.97175e+06	7.10914e+06	1.02973e+07	1.29292e+07	3.78543e+06	1.0739e+07	3.22171e+06	1.00249e+07	1.20828e+07
Q9P2R7	363.08	0.523655	1.58987	A	C	Succinate--CoA ligase [ADP-forming] subunit beta, mitochondrial OS=Homo sapiens OX=9606 GN=SUCLA2 PE=1 SV=3	1.2866e+07	6.41497e+06	8.37219e+06	2.78284e+06	9.16994e+06	1.15349e+07	6.37908e+06	5.29003e+06	8.98071e+06	2.5413e+06
P02652	73.34	0.624464	2.39201	A	B	Apolipoprotein A-II OS=Homo sapiens OX=9606 GN=APOA2 PE=1 SV=1	1.79434e+07	4.93259e+06	4.76688e+06	3.87308e+06	6.79842e+06	884843	2.02942e+07	789684	3.02634e+06	1.22119e+07
P01023;P20742	497.75	0.428756	1.97954	C	B	Alpha-2-macroglobulin OS=Homo sapiens OX=9606 GN=A2M PE=1 SV=3	8.13001e+06	7.1545e+06	4.95565e+06	5.42693e+06	4.02359e+06	4.46622e+06	9.91281e+06	1.8059e+07	4.85373e+06	3.90624e+06
P37802	204.72	0.0335986	1.5659	C	A	Transgelin-2 OS=Homo sapiens OX=9606 GN=TAGLN2 PE=1 SV=3	5.11775e+06	6.11587e+06	6.31161e+06	8.59025e+06	7.48091e+06	8.339e+06	6.96694e+06	1.17307e+07	1.01032e+07	7.83133e+06
P11277	1345.95	0.153523	2.02621	A	B	Spectrin beta chain, erythrocytic OS=Homo sapiens OX=9606 GN=SPTB PE=1 SV=5	7.5762e+06	7.32291e+06	1.25597e+07	4.57575e+06	4.06959e+06	4.90652e+06	3.59167e+06	1.18339e+07	4.77752e+06	4.31447e+06
P07942	489.66	0.0489029	1.63033	A	B	Laminin subunit beta-1 OS=Homo sapiens OX=9606 GN=LAMB1 PE=1 SV=2	9.74414e+06	6.82116e+06	1.08578e+07	5.44316e+06	5.27426e+06	6.10317e+06	6.98847e+06	8.81814e+06	5.86712e+06	8.89251e+06
P52758	278.73	0.400915	1.10247	A	C	2-iminobutanoate/2-iminopropanoate deaminase OS=Homo sapiens OX=9606 GN=RIDA PE=1 SV=1	8.65111e+06	9.1617e+06	9.33651e+06	8.86994e+06	9.27572e+06	8.4126e+06	8.1198e+06	6.71711e+06	8.38048e+06	9.61723e+06
Q9UJZ1	410.98	0.609634	1.19931	A	C	Stomatin-like protein 2, mitochondrial OS=Homo sapiens OX=9606 GN=STOML2 PE=1 SV=1	1.06125e+07	6.6047e+06	9.38258e+06	6.27126e+06	7.77346e+06	1.12097e+07	7.70616e+06	8.12459e+06	6.31488e+06	7.42684e+06
Q9Y3D6	96.68	0.381611	1.54258	A	C	Mitochondrial fission 1 protein OS=Homo sapiens OX=9606 GN=FIS1 PE=1 SV=2	9.00327e+06	1.00377e+07	7.51863e+06	8.25429e+06	7.17381e+06	5.84927e+06	6.81547e+06	5.52607e+06	1.3165e+06	9.29883e+06
Q16718	118.25	0.0148722	1.25857	C	A	NADH dehydrogenase [ubiquinone] 1 alpha subcomplex subunit 5 OS=Homo sapiens OX=9606 GN=NDUFA5 PE=1 SV=3	6.72266e+06	6.92063e+06	7.39905e+06	7.43378e+06	8.6058e+06	8.93963e+06	8.78783e+06	8.20633e+06	8.5682e+06	9.7485e+06
P19827	545.87	0.827961	1.10614	A	C	Inter-alpha-trypsin inhibitor heavy chain H1 OS=Homo sapiens OX=9606 GN=ITIH1 PE=1 SV=3	7.83382e+06	1.01068e+07	8.47074e+06	1.20777e+07	6.82603e+06	6.22571e+06	1.28435e+07	4.30846e+06	7.46448e+06	7.2198e+06
Q9Y4G6	1013.69	0.302166	1.50363	A	C	Talin-2 OS=Homo sapiens OX=9606 GN=TLN2 PE=1 SV=4	6.80976e+06	9.0935e+06	1.04894e+07	6.05367e+06	5.71141e+06	7.86793e+06	2.87744e+06	9.82722e+06	3.87802e+06	6.82081e+06
Q9Y241	139.06	0.78415	1.31898	A	C	HIG1 domain family member 1A, mitochondrial OS=Homo sapiens OX=9606 GN=HIGD1A PE=1 SV=1	4.69111e+06	1.00841e+07	1.14156e+07	3.59663e+06	9.01017e+06	1.10498e+07	4.63027e+06	1.01539e+07	5.61332e+06	6.07834e+06
Q9Y490	1424.54	0.407653	1.31121	C	B	Talin-1 OS=Homo sapiens OX=9606 GN=TLN1 PE=1 SV=3	6.94577e+06	7.96042e+06	7.5677e+06	6.48325e+06	6.89482e+06	6.51006e+06	8.39779e+06	1.24996e+07	8.15756e+06	5.71496e+06
Q53GG5	315.28	0.38233	1.3475	B	C	PDZ and LIM domain protein 3 OS=Homo sapiens OX=9606 GN=PDLIM3 PE=1 SV=1	4.59824e+06	1.0236e+07	5.40156e+06	8.00748e+06	7.29446e+06	1.06938e+07	4.9629e+06	5.92446e+06	5.99626e+06	8.83872e+06
P28161;P09488;P46439;Q03013	218.49	0.939759	1.04882	A	B	Glutathione S-transferase Mu 2 OS=Homo sapiens OX=9606 GN=GSTM2 PE=1 SV=2	1.01722e+07	8.24148e+06	6.66516e+06	8.69225e+06	8.80565e+06	6.41358e+06	1.06999e+07	5.0774e+06	9.0299e+06	7.09643e+06
Q08380	332.22	0.576605	4.03118	A	B	Galectin-3-binding protein OS=Homo sapiens OX=9606 GN=LGALS3BP PE=1 SV=1	7.02095e+06	732601	1.7192e+07	2.71493e+06	1.18399e+06	2.28923e+06	3.35937e+06	4.9445e+06	2.16333e+06	2.49103e+06
P61019;Q8WUD1	302.91	0.0673667	1.62912	C	A	Ras-related protein Rab-2A OS=Homo sapiens OX=9606 GN=RAB2A PE=1 SV=1	6.63535e+06	4.86551e+06	3.78177e+06	8.591e+06	6.26048e+06	4.46111e+06	9.34108e+06	7.84657e+06	8.23474e+06	7.77392e+06
Q8NBX0	196.22	0.425923	1.14931	A	B	Saccharopine dehydrogenase-like oxidoreductase OS=Homo sapiens OX=9606 GN=SCCPDH PE=1 SV=1	8.31184e+06	8.74062e+06	7.82125e+06	7.6109e+06	7.94389e+06	6.08759e+06	9.45929e+06	6.30578e+06	8.9735e+06	8.36257e+06
P51149	288.53	0.127369	1.50418	C	B	Ras-related protein Rab-7a OS=Homo sapiens OX=9606 GN=RAB7A PE=1 SV=1	7.85256e+06	5.20423e+06	4.34872e+06	7.88185e+06	5.24406e+06	3.3881e+06	8.95281e+06	8.26786e+06	8.27495e+06	7.62442e+06
P02774	266.22	0.500507	1.27625	A	C	Vitamin D-binding protein OS=Homo sapiens OX=9606 GN=GC PE=1 SV=2	8.96478e+06	8.04075e+06	7.73548e+06	7.48547e+06	7.18004e+06	5.99259e+06	1.13624e+07	2.82218e+06	6.48888e+06	5.17406e+06
Q9Y4W6	575.69	0.845035	1.26382	C	A	AFG3-like protein 2 OS=Homo sapiens OX=9606 GN=AFG3L2 PE=1 SV=2	8.64815e+06	5.80326e+06	5.06514e+06	4.43266e+06	1.01139e+07	7.55916e+06	1.19213e+07	5.10616e+06	1.07861e+07	5.07358e+06
Q9Y5Z4	379.66	0.0841685	1.78341	C	A	Heme-binding protein 2 OS=Homo sapiens OX=9606 GN=HEBP2 PE=1 SV=1	6.00046e+06	4.52122e+06	3.21425e+06	7.96651e+06	8.20066e+06	4.67826e+06	1.0053e+07	5.59584e+06	9.02166e+06	7.99204e+06
Q9BWH2	186.48	0.208916	1.53858	A	B	FUN14 domain-containing protein 2 OS=Homo sapiens OX=9606 GN=FUNDC2 PE=1 SV=2	9.83114e+06	8.33788e+06	6.29076e+06	6.59959e+06	6.06526e+06	3.23281e+06	6.1627e+06	4.69047e+06	7.72078e+06	7.50629e+06
Q14240;P60842	540.07	0.228324	1.76952	C	B	Eukaryotic initiation factor 4A-II OS=Homo sapiens OX=9606 GN=EIF4A2 PE=1 SV=2	8.02915e+06	6.53346e+06	5.40451e+06	4.09916e+06	4.13449e+06	5.42306e+06	7.24302e+06	1.111e+07	1.01023e+07	3.76585e+06
P09960	703.25	0.0404135	1.18527	C	B	Leukotriene A-4 hydrolase OS=Homo sapiens OX=9606 GN=LTA4H PE=1 SV=2	8.00112e+06	7.60847e+06	7.80721e+06	7.69197e+06	6.28869e+06	6.18318e+06	8.17685e+06	7.79537e+06	8.41103e+06	7.48276e+06
P31948	361	0.444266	1.22325	C	B	Stress-induced-phosphoprotein 1 OS=Homo sapiens OX=9606 GN=STIP1 PE=1 SV=1	8.76047e+06	5.16135e+06	6.6515e+06	8.71638e+06	5.71378e+06	4.95352e+06	9.07766e+06	6.66753e+06	8.25316e+06	7.61647e+06
Q06323	474.32	0.0833185	1.53039	C	B	Proteasome activator complex subunit 1 OS=Homo sapiens OX=9606 GN=PSME1 PE=1 SV=1	7.40627e+06	4.24055e+06	4.58342e+06	6.58465e+06	5.56015e+06	3.30567e+06	7.81731e+06	7.45557e+06	7.93622e+06	8.31788e+06
P23526	509.73	0.165583	1.1349	C	B	Adenosylhomocysteinase OS=Homo sapiens OX=9606 GN=AHCY PE=1 SV=4	8.19106e+06	6.6083e+06	6.83211e+06	6.6354e+06	6.97668e+06	7.15545e+06	8.13612e+06	8.03231e+06	8.17938e+06	7.07768e+06
Q14204	1012.56	0.0835983	1.56106	A	C	Cytoplasmic dynein 1 heavy chain 1 OS=Homo sapiens OX=9606 GN=DYNC1H1 PE=1 SV=5	6.46408e+06	9.44345e+06	7.64665e+06	4.66517e+06	7.02234e+06	5.53904e+06	3.75544e+06	6.96513e+06	4.8128e+06	4.58473e+06
P29218	323.68	0.349939	1.18977	B	A	Inositol monophosphatase 1 OS=Homo sapiens OX=9606 GN=IMPA1 PE=1 SV=1	6.07758e+06	7.45014e+06	6.1447e+06	9.2637e+06	6.32018e+06	7.82169e+06	7.87785e+06	6.79965e+06	8.94113e+06	6.90564e+06
Q8NB12	170.48	0.11844	2.6864	A	C	Histone-lysine N-methyltransferase SMYD1 OS=Homo sapiens OX=9606 GN=SMYD1 PE=1 SV=1	4.85447e+06	1.31932e+07	5.29805e+06	2.50279e+06	6.21844e+06	9.15291e+06	1.79369e+06	4.50666e+06	2.57633e+06	2.71043e+06
Q9BQ69	57.02	0.252025	1.72076	C	A	ADP-ribose glycohydrolase MACROD1 OS=Homo sapiens OX=9606 GN=MACROD1 PE=1 SV=2	6.28729e+06	3.20788e+06	3.99769e+06	4.74007e+06	6.10469e+06	4.28744e+06	9.57474e+06	3.49066e+06	9.63759e+06	8.25426e+06
Q13825	387.15	0.957949	1.04648	B	A	Methylglutaconyl-CoA hydratase, mitochondrial OS=Homo sapiens OX=9606 GN=AUH PE=1 SV=1	8.36749e+06	9.05568e+06	4.68363e+06	8.07502e+06	9.6867e+06	5.37258e+06	7.20952e+06	5.85304e+06	8.94749e+06	8.36015e+06
P50990	668.05	0.187433	1.33453	A	B	T-complex protein 1 subunit theta OS=Homo sapiens OX=9606 GN=CCT8 PE=1 SV=4	8.18853e+06	8.7205e+06	6.18989e+06	7.5639e+06	5.55217e+06	4.1926e+06	7.58205e+06	6.52632e+06	6.98021e+06	7.1286e+06
P24666	253.79	0.680071	1.23397	B	A	Low molecular weight phosphotyrosine protein phosphatase OS=Homo sapiens OX=9606 GN=ACP1 PE=1 SV=3	6.72403e+06	6.21094e+06	5.514e+06	1.02077e+07	6.06731e+06	6.49047e+06	8.1378e+06	4.30554e+06	7.56634e+06	7.6119e+06
P27824	254.74	0.372236	1.25873	A	B	Calnexin OS=Homo sapiens OX=9606 GN=CANX PE=1 SV=2	6.98514e+06	9.10257e+06	6.41831e+06	4.91388e+06	7.31843e+06	5.64769e+06	8.54741e+06	5.69046e+06	8.79978e+06	6.15532e+06
P06727	484.05	0.663832	1.22883	A	B	Apolipoprotein A-IV OS=Homo sapiens OX=9606 GN=APOA4 PE=1 SV=3	8.38528e+06	8.01032e+06	5.95907e+06	9.44031e+06	5.14022e+06	3.61124e+06	9.87563e+06	3.98677e+06	6.9423e+06	8.01275e+06
P22105;Q16473	794.25	0.909259	1.06856	C	A	Tenascin-X OS=Homo sapiens OX=9606 GN=TNXB PE=1 SV=5	6.89758e+06	5.99002e+06	8.01052e+06	1.0106e+07	6.09537e+06	5.62858e+06	8.09661e+06	8.53504e+06	6.25724e+06	6.8856e+06
P07305	125.41	0.0381972	3.28613	A	C	Histone H1.0 OS=Homo sapiens OX=9606 GN=H1-0 PE=1 SV=3	8.74481e+06	5.75989e+06	7.75917e+06	3.23281e+06	3.02821e+06	5.89072e+06	718408	4.91277e+06	1.9365e+06	1.46579e+06
Q00059	279.79	0.274563	1.34661	C	B	Transcription factor A, mitochondrial OS=Homo sapiens OX=9606 GN=TFAM PE=1 SV=1	7.24338e+06	6.10037e+06	4.10087e+06	6.48668e+06	5.86912e+06	4.17244e+06	7.0882e+06	7.44307e+06	9.50341e+06	5.6415e+06
Q9P0L0	340.02	0.827883	1.15529	C	A	Vesicle-associated membrane protein-associated protein A OS=Homo sapiens OX=9606 GN=VAPA PE=1 SV=3	6.51791e+06	5.42894e+06	7.25476e+06	9.05336e+06	7.17269e+06	4.16127e+06	8.83666e+06	4.92242e+06	8.82407e+06	6.99477e+06
Q15811	30.84	0.696089	1.59405	A	B	Intersectin-1 OS=Homo sapiens OX=9606 GN=ITSN1 PE=1 SV=3	1.25177e+07	6.5827e+06	3.01821e+06	5.53242e+06	7.21787e+06	1.12549e+06	7.86348e+06	1.72489e+06	6.84025e+06	7.86147e+06
O15061	428.01	0.0018593	3.78685	A	C	Synemin OS=Homo sapiens OX=9606 GN=SYNM PE=1 SV=2	6.01899e+06	7.13119e+06	8.84296e+06	4.05438e+06	2.71669e+06	4.43176e+06	1.4834e+06	1.38014e+06	1.67894e+06	3.20121e+06
P22352	189.65	0.661936	1.18412	B	A	Glutathione peroxidase 3 OS=Homo sapiens OX=9606 GN=GPX3 PE=1 SV=2	4.04177e+06	7.99613e+06	6.51999e+06	9.64887e+06	5.62982e+06	6.696e+06	7.12908e+06	5.97668e+06	6.98643e+06	6.86891e+06
P14621	166.33	0.193287	1.74904	B	C	Acylphosphatase-2 OS=Homo sapiens OX=9606 GN=ACYP2 PE=1 SV=2	4.87804e+06	4.55632e+06	4.78913e+06	7.17352e+06	5.8024e+06	8.78e+06	7.56676e+06	2.0849e+06	1.90537e+06	5.02801e+06
Q9UHG3	522.55	0.210622	1.21667	A	C	Prenylcysteine oxidase 1 OS=Homo sapiens OX=9606 GN=PCYOX1 PE=1 SV=3	6.49876e+06	7.46288e+06	7.70082e+06	6.89376e+06	5.80973e+06	7.25036e+06	6.20168e+06	4.55643e+06	6.57956e+06	6.40194e+06
P02751	617.85	0.635753	1.29529	B	C	Fibronectin OS=Homo sapiens OX=9606 GN=FN1 PE=1 SV=5	3.11958e+06	9.11821e+06	7.11649e+06	7.9838e+06	7.45823e+06	5.72874e+06	3.09939e+06	8.31295e+06	3.77339e+06	6.60688e+06
P04179	241.89	0.0236949	1.53688	A	C	Superoxide dismutase [Mn], mitochondrial OS=Homo sapiens OX=9606 GN=SOD2 PE=1 SV=3	7.87411e+06	6.789e+06	6.49984e+06	5.68749e+06	6.91777e+06	5.29158e+06	4.62763e+06	3.40649e+06	4.83751e+06	5.48851e+06
Q5HYK3	433.89	0.74303	1.15156	C	A	2-methoxy-6-polyprenyl-1,4-benzoquinol methylase, mitochondrial OS=Homo sapiens OX=9606 GN=COQ5 PE=1 SV=2	4.20288e+06	9.31878e+06	4.78157e+06	5.80638e+06	8.8364e+06	5.43967e+06	9.24841e+06	6.68398e+06	5.17077e+06	6.99976e+06
P04083	554.34	0.947461	1.06027	C	A	Annexin A1 OS=Homo sapiens OX=9606 GN=ANXA1 PE=1 SV=2	7.54722e+06	7.19675e+06	5.12598e+06	7.61213e+06	6.60657e+06	6.81728e+06	5.9098e+06	1.14891e+07	4.82626e+06	5.86497e+06
P56378	75.59	0.516094	1.50323	A	B	ATP synthase subunit ATP5MPL, mitochondrial OS=Homo sapiens OX=9606 GN=ATP5MPL PE=1 SV=1	8.43454e+06	9.56947e+06	3.00876e+06	4.57885e+06	6.34199e+06	3.05754e+06	5.78686e+06	1.05004e+07	5.55744e+06	5.52064e+06
P62834;P61224	244.18	0.205104	1.52348	C	A	Ras-related protein Rap-1A OS=Homo sapiens OX=9606 GN=RAP1A PE=1 SV=1	6.99313e+06	4.0119e+06	2.74385e+06	6.67172e+06	4.848e+06	2.86067e+06	7.36035e+06	5.57325e+06	8.03512e+06	6.95937e+06
P25398	211.37	0.228573	1.47557	A	C	40S ribosomal protein S12 OS=Homo sapiens OX=9606 GN=RPS12 PE=1 SV=3	9.02629e+06	5.27743e+06	6.433e+06	6.52647e+06	6.4417e+06	3.67152e+06	4.98406e+06	4.69745e+06	3.58022e+06	5.47615e+06
P09382	108.42	0.00615055	2.79622	A	B	Galectin-1 OS=Homo sapiens OX=9606 GN=LGALS1 PE=1 SV=2	6.41021e+06	6.68666e+06	7.63321e+06	3.19777e+06	2.56119e+06	1.65465e+06	2.2786e+06	4.26511e+06	4.49108e+06	3.16672e+06
P23396	336.16	0.671102	1.2339	C	B	40S ribosomal protein S3 OS=Homo sapiens OX=9606 GN=RPS3 PE=1 SV=2	8.24052e+06	5.16408e+06	6.38211e+06	8.44888e+06	4.37116e+06	3.97718e+06	7.84363e+06	3.90226e+06	8.53028e+06	7.35871e+06
P02753	95.51	0.000502767	6.08538	A	C	Retinol-binding protein 4 OS=Homo sapiens OX=9606 GN=RBP4 PE=1 SV=3	8.54585e+06	7.27323e+06	4.70853e+06	1.98988e+06	1.76062e+06	2.4373e+06	1.64679e+06	1.36198e+06	755705	733208
Q8N3V7	350.15	0.401194	1.46275	B	A	Synaptopodin OS=Homo sapiens OX=9606 GN=SYNPO PE=1 SV=2	4.70406e+06	4.47786e+06	4.82066e+06	9.50029e+06	6.5107e+06	4.4713e+06	6.22228e+06	3.67309e+06	7.34166e+06	4.4085e+06
P54727	214.85	0.634161	1.18898	C	B	UV excision repair protein RAD23 homolog B OS=Homo sapiens OX=9606 GN=RAD23B PE=1 SV=1	7.2917e+06	5.76714e+06	5.14002e+06	7.52075e+06	5.54075e+06	4.04488e+06	6.91024e+06	4.68343e+06	7.91301e+06	7.61215e+06
P10909	417.72	0.796598	1.10396	C	B	Clusterin OS=Homo sapiens OX=9606 GN=CLU PE=1 SV=1	7.83495e+06	6.88021e+06	4.6766e+06	1.15354e+07	4.20618e+06	2.67135e+06	1.03762e+07	5.76019e+06	6.73011e+06	4.23628e+06
Q6NVY1	393.01	0.963802	1.16125	A	B	3-hydroxyisobutyryl-CoA hydrolase, mitochondrial OS=Homo sapiens OX=9606 GN=HIBCH PE=1 SV=2	1.12359e+07	4.11537e+06	4.84162e+06	5.34439e+06	6.48877e+06	5.5557e+06	8.36482e+06	4.14521e+06	6.2658e+06	6.84282e+06
Q9NX40	297.74	0.343897	1.29502	C	B	OCIA domain-containing protein 1 OS=Homo sapiens OX=9606 GN=OCIAD1 PE=1 SV=1	6.66822e+06	5.27644e+06	5.0019e+06	5.13054e+06	6.16526e+06	4.24802e+06	7.98452e+06	4.53637e+06	7.49616e+06	6.82234e+06
P0DOX6	293.58	0.416972	6.99197	C	B	Immunoglobulin mu heavy chain OS=Homo sapiens OX=9606 PE=1 SV=2	2.81211e+06	2.2226e+06	1.71627e+06	469119	1.13321e+06	1.27267e+06	3.30189e+06	2.18187e+07	993205	688782
P61978	424.81	0.133202	1.50138	C	B	Heterogeneous nuclear ribonucleoprotein K OS=Homo sapiens OX=9606 GN=HNRNPK PE=1 SV=1	7.22487e+06	3.91192e+06	4.79718e+06	5.53562e+06	4.23008e+06	3.6158e+06	6.7314e+06	7.52379e+06	7.43743e+06	5.09493e+06
P51553	224.85	0.923506	1.44743	C	A	Isocitrate dehydrogenase [NAD] subunit gamma, mitochondrial OS=Homo sapiens OX=9606 GN=IDH3G PE=1 SV=1	5.66686e+06	3.52249e+06	4.52533e+06	2.17564e+06	5.66179e+06	7.08868e+06	8.98102e+06	3.99013e+06	1.16325e+07	1.86437e+06
P0C0L4	510.39	0.262459	1.74116	A	C	Complement C4-A OS=Homo sapiens OX=9606 GN=C4A PE=1 SV=2	4.71884e+06	5.71507e+06	9.3805e+06	6.77486e+06	2.15032e+06	4.26683e+06	4.40344e+06	4.93345e+06	3.37777e+06	2.45865e+06
P03905	186.76	0.503781	1.22194	C	B	NADH-ubiquinone oxidoreductase chain 4 OS=Homo sapiens OX=9606 GN=MT-ND4 PE=1 SV=1	5.383e+06	6.86692e+06	6.0694e+06	5.81042e+06	7.66683e+06	2.65798e+06	5.99835e+06	6.60141e+06	6.01648e+06	7.67204e+06
Q6PIU2	284.01	0.5936	1.27633	C	B	Neutral cholesterol ester hydrolase 1 OS=Homo sapiens OX=9606 GN=NCEH1 PE=1 SV=3	5.3623e+06	6.10676e+06	4.88673e+06	8.13351e+06	5.01e+06	1.92247e+06	8.5447e+06	4.16965e+06	7.61541e+06	5.3092e+06
O95563	103.31	0.489564	1.62629	A	B	Mitochondrial pyruvate carrier 2 OS=Homo sapiens OX=9606 GN=MPC2 PE=1 SV=1	5.76295e+06	9.39703e+06	3.9601e+06	5.08038e+06	6.15605e+06	520420	6.81704e+06	1.97976e+06	4.85027e+06	6.20222e+06
P09104	418.8	0.114719	1.25965	B	C	Gamma-enolase OS=Homo sapiens OX=9606 GN=ENO2 PE=1 SV=3	4.72404e+06	5.93927e+06	5.29586e+06	6.65502e+06	5.55603e+06	6.55983e+06	4.22287e+06	4.48364e+06	5.82497e+06	5.3374e+06
Q8IWW8	396.65	0.903929	1.27061	C	A	Hydroxyacid-oxoacid transhydrogenase, mitochondrial OS=Homo sapiens OX=9606 GN=ADHFE1 PE=1 SV=1	6.66456e+06	5.07189e+06	2.90292e+06	7.52994e+06	2.9332e+06	4.60707e+06	1.02045e+07	2.37341e+06	4.82506e+06	7.39836e+06
P35754	148.23	0.128882	1.26685	B	C	Glutaredoxin-1 OS=Homo sapiens OX=9606 GN=GLRX PE=1 SV=2	5.36614e+06	4.83134e+06	5.23484e+06	7.37374e+06	5.64283e+06	5.57095e+06	5.04749e+06	4.4806e+06	4.15018e+06	5.88463e+06
P39059	329.85	0.859605	1.16724	B	A	Collagen alpha-1(XV) chain OS=Homo sapiens OX=9606 GN=COL15A1 PE=1 SV=2	5.00024e+06	5.96775e+06	4.92111e+06	9.12598e+06	4.78809e+06	4.63239e+06	4.91193e+06	5.37352e+06	7.55596e+06	5.33344e+06
P50993;P54707;Q13733	1421.41	0.266205	1.40485	C	B	Sodium/potassium-transporting ATPase subunit alpha-2 OS=Homo sapiens OX=9606 GN=ATP1A2 PE=1 SV=1	3.77491e+06	5.75135e+06	3.67567e+06	6.10145e+06	3.53581e+06	3.55191e+06	5.88231e+06	7.53738e+06	7.33917e+06	3.94631e+06
P23368	332.48	0.76929	1.24492	A	C	NAD-dependent malic enzyme, mitochondrial OS=Homo sapiens OX=9606 GN=ME2 PE=1 SV=1	8.20201e+06	3.32346e+06	6.91758e+06	5.65774e+06	6.02166e+06	4.61148e+06	4.89346e+06	3.41941e+06	6.15114e+06	5.2888e+06
P00352	633.83	0.603058	1.39609	C	B	Retinal dehydrogenase 1 OS=Homo sapiens OX=9606 GN=ALDH1A1 PE=1 SV=2	7.10992e+06	3.70665e+06	5.2934e+06	4.37492e+06	4.49593e+06	4.33873e+06	3.58806e+06	1.00551e+07	5.86958e+06	5.07624e+06
P35270	416	0.439338	1.19327	B	A	Sepiapterin reductase OS=Homo sapiens OX=9606 GN=SPR PE=1 SV=1	4.92402e+06	4.1975e+06	6.23876e+06	6.53447e+06	6.12767e+06	5.66682e+06	6.57593e+06	4.31323e+06	5.08257e+06	6.23635e+06
P51452	402.28	0.509144	2.32708	C	B	Dual specificity protein phosphatase 3 OS=Homo sapiens OX=9606 GN=DUSP3 PE=1 SV=1	3.62591e+06	4.33752e+06	3.1159e+06	1.93156e+06	3.14495e+06	2.7923e+06	1.06596e+07	2.17935e+06	9.59912e+06	1.97705e+06
A0A0U1RRL7	139.28	0.686428	1.23492	B	A	Protein MMP24OS OS=Homo sapiens OX=9606 GN=MMP24OS PE=1 SV=1	4.44429e+06	6.07956e+06	4.30099e+06	4.08396e+06	9.01641e+06	5.20715e+06	5.67946e+06	4.39443e+06	6.25229e+06	7.23018e+06
P30626	73.82	0.0798559	1.63356	A	B	Sorcin OS=Homo sapiens OX=9606 GN=SRI PE=1 SV=1	6.85229e+06	7.75836e+06	3.67454e+06	3.83654e+06	3.7997e+06	3.55723e+06	5.45089e+06	6.77626e+06	5.66831e+06	5.04832e+06
Q9UI47	285.72	0.499905	1.39762	C	B	Catenin alpha-3 OS=Homo sapiens OX=9606 GN=CTNNA3 PE=1 SV=2	5.28516e+06	6.29825e+06	4.61184e+06	5.64564e+06	3.48613e+06	3.63439e+06	3.9893e+06	1.02268e+07	4.61011e+06	4.9635e+06
P50897	245.29	0.317226	2.02213	C	A	Palmitoyl-protein thioesterase 1 OS=Homo sapiens OX=9606 GN=PPT1 PE=1 SV=1	3.47935e+06	2.64602e+06	2.69174e+06	5.30147e+06	2.40925e+06	3.38565e+06	3.7625e+06	1.22476e+07	3.14849e+06	4.61383e+06
P30046;A6NHG4	181.41	0.510442	1.7316	C	B	D-dopachrome decarboxylase OS=Homo sapiens OX=9606 GN=DDT PE=1 SV=3	7.13268e+06	2.43378e+06	1.04034e+06	4.6874e+06	4.84765e+06	759055	6.62148e+06	1.92485e+06	7.97535e+06	7.24538e+06
P07437	735.58	0.0170103	2.01018	A	B	Tubulin beta chain OS=Homo sapiens OX=9606 GN=TUBB PE=1 SV=2	6.13974e+06	6.50594e+06	5.04518e+06	2.54631e+06	2.94338e+06	3.31095e+06	3.36409e+06	5.22904e+06	3.57773e+06	2.45209e+06
P13489	232.29	0.213894	1.59378	A	B	Ribonuclease inhibitor OS=Homo sapiens OX=9606 GN=RNH1 PE=1 SV=2	5.06397e+06	8.45898e+06	4.11784e+06	3.73611e+06	4.33335e+06	2.99904e+06	6.10889e+06	5.93598e+06	5.94377e+06	3.39809e+06
O43169	206.53	0.49728	1.2989	B	C	Cytochrome b5 type B OS=Homo sapiens OX=9606 GN=CYB5B PE=1 SV=3	4.49039e+06	5.98636e+06	5.88101e+06	6.78619e+06	7.17254e+06	3.55748e+06	4.0955e+06	3.17955e+06	5.19575e+06	5.50979e+06
P01042	315.91	0.671277	1.36455	C	A	Kininogen-1 OS=Homo sapiens OX=9606 GN=KNG1 PE=1 SV=2	4.6975e+06	4.09558e+06	3.96838e+06	7.04143e+06	5.35574e+06	2.78382e+06	8.16959e+06	3.11447e+06	6.17515e+06	5.75893e+06
P05388;Q8NHW5	306.65	0.0809976	1.29539	A	B	60S acidic ribosomal protein P0 OS=Homo sapiens OX=9606 GN=RPLP0 PE=1 SV=1	5.8651e+06	5.38755e+06	5.99562e+06	5.10855e+06	4.23468e+06	3.97188e+06	5.19475e+06	5.2141e+06	4.59887e+06	3.73576e+06
Q00577	327.51	0.201059	1.64183	C	B	Transcriptional activator protein Pur-alpha OS=Homo sapiens OX=9606 GN=PURA PE=1 SV=2	6.04713e+06	3.48851e+06	4.15269e+06	4.56818e+06	3.70757e+06	2.0916e+06	6.46296e+06	6.16259e+06	6.62765e+06	3.44197e+06
Q9NRX4	233.09	0.36467	1.49951	A	B	14 kDa phosphohistidine phosphatase OS=Homo sapiens OX=9606 GN=PHPT1 PE=1 SV=1	5.02519e+06	7.24802e+06	4.71467e+06	2.20061e+06	3.83874e+06	5.28956e+06	4.72786e+06	5.52816e+06	4.14297e+06	2.13821e+06
P07099	266.98	0.773554	1.12365	A	C	Epoxide hydrolase 1 OS=Homo sapiens OX=9606 GN=EPHX1 PE=1 SV=1	8.06671e+06	4.25508e+06	4.66189e+06	5.89177e+06	4.90397e+06	6.1605e+06	1.86469e+06	5.95719e+06	7.28205e+06	5.04913e+06
Q13561	427.65	0.432802	1.46557	C	B	Dynactin subunit 2 OS=Homo sapiens OX=9606 GN=DCTN2 PE=1 SV=4	6.18125e+06	2.9233e+06	2.9452e+06	7.01222e+06	3.02126e+06	1.54011e+06	6.89067e+06	3.28074e+06	5.33387e+06	7.1106e+06
O14983;Q93084	1095.62	0.33179	10.3109	B	A	Sarcoplasmic/endoplasmic reticulum calcium ATPase 1 OS=Homo sapiens OX=9606 GN=ATP2A1 PE=1 SV=1	537749	508386	594105	600717	647909	1.56638e+07	670930	441088	785055	745339
P13716	195.28	0.961886	1.02708	C	B	Delta-aminolevulinic acid dehydratase OS=Homo sapiens OX=9606 GN=ALAD PE=1 SV=1	5.62825e+06	4.65696e+06	6.21662e+06	6.67318e+06	5.26281e+06	4.52327e+06	5.35708e+06	6.85496e+06	5.02306e+06	5.30479e+06
Q14126	453.22	0.237758	1.70098	A	B	Desmoglein-2 OS=Homo sapiens OX=9606 GN=DSG2 PE=1 SV=2	5.9899e+06	6.07809e+06	4.70256e+06	4.69118e+06	1.8552e+06	3.31297e+06	1.93631e+06	7.11408e+06	1.9466e+06	2.69206e+06
A6NDG6	191.56	0.770552	1.14456	B	A	Glycerol-3-phosphate phosphatase OS=Homo sapiens OX=9606 GN=PGP PE=1 SV=1	6.49138e+06	3.10232e+06	5.02427e+06	5.44328e+06	6.55206e+06	4.73585e+06	6.59083e+06	3.42927e+06	5.63684e+06	5.56012e+06
Q9HC38	372.88	0.137685	1.27741	C	A	Glyoxalase domain-containing protein 4 OS=Homo sapiens OX=9606 GN=GLOD4 PE=1 SV=1	5.11386e+06	3.78357e+06	4.19248e+06	5.47589e+06	4.87911e+06	3.72848e+06	5.36075e+06	6.43775e+06	5.19719e+06	5.2992e+06
P62263	195.86	0.384678	1.25718	C	B	40S ribosomal protein S14 OS=Homo sapiens OX=9606 GN=RPS14 PE=1 SV=3	3.80006e+06	5.54523e+06	7.01305e+06	4.54651e+06	3.59624e+06	5.14884e+06	6.33914e+06	4.67798e+06	6.04335e+06	5.21938e+06
P63000;P15153;P60763	163.67	0.113581	1.67059	C	B	Ras-related C3 botulinum toxin substrate 1 OS=Homo sapiens OX=9606 GN=RAC1 PE=1 SV=1	5.92552e+06	3.22591e+06	3.20264e+06	4.56111e+06	3.18049e+06	2.25827e+06	5.3791e+06	7.12063e+06	5.26248e+06	4.51205e+06
Q9H2U2	216.24	0.0568857	1.44496	A	B	Inorganic pyrophosphatase 2, mitochondrial OS=Homo sapiens OX=9606 GN=PPA2 PE=1 SV=2	6.68957e+06	5.12075e+06	4.82184e+06	4.25099e+06	3.27627e+06	3.98317e+06	3.84357e+06	3.19238e+06	4.07562e+06	4.94556e+06
P51888	88.12	0.886768	1.16824	C	B	Prolargin OS=Homo sapiens OX=9606 GN=PRELP PE=1 SV=1	9.05788e+06	4.01677e+06	3.2482e+06	7.16642e+06	4.44835e+06	2.61185e+06	5.4832e+06	8.70858e+06	4.58878e+06	3.37958e+06
P16083	289.48	0.235423	4.75769	B	A	Ribosyldihydronicotinamide dehydrogenase [quinone] OS=Homo sapiens OX=9606 GN=NQO2 PE=1 SV=5	1.55531e+06	1.08929e+06	734375	1.90003e+06	1.32454e+06	1.28515e+07	982501	4.22259e+06	6.94652e+06	7.25386e+06
P60981	58.35	0.113907	2.28336	A	B	Destrin OS=Homo sapiens OX=9606 GN=DSTN PE=1 SV=3	6.22073e+06	4.30637e+06	5.51722e+06	1.1591e+06	3.26179e+06	2.60573e+06	3.87333e+06	2.52623e+06	5.56442e+06	1.72784e+06
Q86WU2	480.81	0.182989	1.55411	A	C	Probable D-lactate dehydrogenase, mitochondrial OS=Homo sapiens OX=9606 GN=LDHD PE=1 SV=1	4.18708e+06	5.24596e+06	6.50445e+06	4.17232e+06	4.68919e+06	3.53012e+06	5.5537e+06	2.10242e+06	3.47528e+06	2.54201e+06
P62241	219.06	0.170467	1.42177	A	B	40S ribosomal protein S8 OS=Homo sapiens OX=9606 GN=RPS8 PE=1 SV=2	4.44812e+06	5.82633e+06	5.65482e+06	5.07307e+06	3.33462e+06	2.79617e+06	5.11899e+06	3.56224e+06	5.20288e+06	5.694e+06
Q9BQE3;P0DPH7;P0DPH8;Q6PEY2	377.51	0.0606135	1.74181	A	B	Tubulin alpha-1C chain OS=Homo sapiens OX=9606 GN=TUBA1C PE=1 SV=1	4.35786e+06	5.55145e+06	5.93031e+06	2.75774e+06	3.0869e+06	3.24911e+06	3.60412e+06	6.7667e+06	3.72951e+06	3.42218e+06
Q99714	408.78	0.973847	1.04295	C	A	3-hydroxyacyl-CoA dehydrogenase type-2 OS=Homo sapiens OX=9606 GN=HSD17B10 PE=1 SV=3	5.10466e+06	5.99454e+06	4.08751e+06	2.38142e+06	5.32835e+06	7.86473e+06	7.54138e+06	4.37535e+06	7.4959e+06	1.70604e+06
P19823	358.93	0.382058	1.5976	A	B	Inter-alpha-trypsin inhibitor heavy chain H2 OS=Homo sapiens OX=9606 GN=ITIH2 PE=1 SV=2	6.48035e+06	4.00513e+06	5.34675e+06	4.5141e+06	3.26418e+06	2.13172e+06	8.76088e+06	2.5627e+06	4.41177e+06	3.62305e+06
P04004	169.83	0.0304093	2.15077	B	A	Vitronectin OS=Homo sapiens OX=9606 GN=VTN PE=1 SV=1	1.93038e+06	2.96305e+06	2.46205e+06	7.78217e+06	3.74207e+06	4.2957e+06	5.16804e+06	4.40315e+06	3.5195e+06	3.50469e+06
Q9H845	299.56	0.287242	1.51535	A	C	Complex I assembly factor ACAD9, mitochondrial OS=Homo sapiens OX=9606 GN=ACAD9 PE=1 SV=1	4.12179e+06	6.96253e+06	4.72136e+06	2.74373e+06	4.66311e+06	3.90308e+06	3.58306e+06	1.80573e+06	3.41475e+06	5.10365e+06
P04217	223.01	0.726541	1.26846	C	A	Alpha-1B-glycoprotein OS=Homo sapiens OX=9606 GN=A1BG PE=1 SV=4	4.5058e+06	3.34022e+06	4.58924e+06	6.33569e+06	3.03939e+06	3.4663e+06	8.02301e+06	3.46444e+06	6.04455e+06	3.49954e+06
P47755	361.37	0.128431	1.87778	A	C	F-actin-capping protein subunit alpha-2 OS=Homo sapiens OX=9606 GN=CAPZA2 PE=1 SV=3	4.4105e+06	5.54212e+06	5.8125e+06	1.59215e+06	3.05487e+06	5.48824e+06	2.10059e+06	3.80208e+06	2.60254e+06	2.68897e+06
P02743	135.23	0.304315	1.73741	A	C	Serum amyloid P-component OS=Homo sapiens OX=9606 GN=APCS PE=1 SV=2	4.00137e+06	8.81066e+06	2.92297e+06	5.41309e+06	3.33661e+06	3.7415e+06	2.38966e+06	4.56517e+06	2.33591e+06	2.7847e+06
P68371;A6NNZ2;Q3ZCM7;Q9H4B7	755.02	0.149053	1.65889	A	B	Tubulin beta-4B chain OS=Homo sapiens OX=9606 GN=TUBB4B PE=1 SV=1	4.13225e+06	6.69073e+06	4.8616e+06	2.46422e+06	3.40896e+06	3.58169e+06	3.321e+06	4.98306e+06	3.75939e+06	2.04966e+06
P35579;Q7Z406	664.93	0.00013786	46.3637	A	B	Myosin-9 OS=Homo sapiens OX=9606 GN=MYH9 PE=1 SV=4	5.21529e+06	4.7148e+06	5.52376e+06	127930	82492	122896	83225.2	308922	31006.3	97704.5
P34932;O95757	568.5	0.896128	1.12841	B	C	Heat shock 70 kDa protein 4 OS=Homo sapiens OX=9606 GN=HSPA4 PE=1 SV=4	4.63635e+06	4.6175e+06	4.54399e+06	7.24136e+06	4.86233e+06	3.34648e+06	5.63268e+06	3.83708e+06	3.92989e+06	4.85634e+06
P21810	228.89	0.759911	1.63976	C	A	Biglycan OS=Homo sapiens OX=9606 GN=BGN PE=1 SV=2	3.50582e+06	3.53982e+06	2.37519e+06	5.65297e+06	2.95896e+06	2.11454e+06	2.98583e+06	1.18497e+07	3.00908e+06	2.75253e+06
P23381	311.42	0.850764	1.06517	C	B	Tryptophan--tRNA ligase, cytoplasmic OS=Homo sapiens OX=9606 GN=WARS1 PE=1 SV=2	4.81089e+06	2.90391e+06	6.96218e+06	4.65255e+06	5.5493e+06	4.29727e+06	5.10671e+06	4.48077e+06	5.6061e+06	5.39851e+06
P22830	191.34	0.24495	1.70131	B	A	Ferrochelatase, mitochondrial OS=Homo sapiens OX=9606 GN=FECH PE=1 SV=2	3.2546e+06	1.78269e+06	4.03491e+06	5.97654e+06	3.44328e+06	6.01478e+06	4.74606e+06	3.56851e+06	6.66096e+06	2.77164e+06
O43399	377.69	0.314016	1.35704	C	A	Tumor protein D54 OS=Homo sapiens OX=9606 GN=TPD52L2 PE=1 SV=2	5.0034e+06	2.86714e+06	3.30994e+06	5.08785e+06	3.16348e+06	3.49943e+06	5.715e+06	3.63059e+06	6.47524e+06	4.40896e+06
P58546	75.38	0.238415	1.37576	C	B	Myotrophin OS=Homo sapiens OX=9606 GN=MTPN PE=1 SV=2	4.66941e+06	3.94354e+06	3.4206e+06	5.18802e+06	3.61743e+06	2.18511e+06	5.83031e+06	4.76885e+06	5.37161e+06	4.18967e+06
P29692	308.95	0.106276	2.12574	C	B	Elongation factor 1-delta OS=Homo sapiens OX=9606 GN=EEF1D PE=1 SV=5	2.73633e+06	2.92059e+06	2.1035e+06	1.7534e+06	3.55354e+06	1.75255e+06	6.44694e+06	3.45012e+06	7.52176e+06	2.59006e+06
P52209	264.14	0.0936808	1.38842	A	B	6-phosphogluconate dehydrogenase, decarboxylating OS=Homo sapiens OX=9606 GN=PGD PE=1 SV=3	5.25019e+06	5.1423e+06	4.61157e+06	4.22014e+06	3.07034e+06	3.51612e+06	3.69143e+06	5.08273e+06	3.13755e+06	4.16615e+06
Q9Y276	396.24	0.246034	1.34025	A	C	Mitochondrial chaperone BCS1 OS=Homo sapiens OX=9606 GN=BCS1L PE=1 SV=1	6.10369e+06	4.84444e+06	3.8463e+06	4.01602e+06	4.58317e+06	4.11268e+06	3.55586e+06	2.73489e+06	3.31072e+06	5.1166e+06
Q99735	57.59	0.35053	1.20135	A	C	Microsomal glutathione S-transferase 2 OS=Homo sapiens OX=9606 GN=MGST2 PE=1 SV=1	4.64931e+06	5.40241e+06	4.7305e+06	4.98508e+06	3.91353e+06	3.73734e+06	3.57365e+06	4.06286e+06	5.48052e+06	3.28926e+06
Q5VTT5	411.35	0.00319235	6.86857	A	C	Myomesin-3 OS=Homo sapiens OX=9606 GN=MYOM3 PE=1 SV=1	3.23744e+06	5.96231e+06	5.51693e+06	1.86926e+06	1.27992e+06	3.21741e+06	271402	978143	866347	740922
Q14118	196.88	0.00684174	1.67058	C	B	Dystroglycan OS=Homo sapiens OX=9606 GN=DAG1 PE=1 SV=2	3.93084e+06	2.59607e+06	2.74919e+06	3.2409e+06	3.00142e+06	2.46777e+06	4.64343e+06	5.25714e+06	5.35048e+06	4.15012e+06
Q9P0S9	111.83	0.981086	1.06913	A	B	Transmembrane protein 14C OS=Homo sapiens OX=9606 GN=TMEM14C PE=1 SV=1	3.58333e+06	7.11137e+06	3.85257e+06	3.07689e+06	5.46973e+06	5.05996e+06	4.05543e+06	4.72267e+06	3.35684e+06	6.12432e+06
P10301;P62070	205.95	0.24066	1.44848	A	B	Ras-related protein R-Ras OS=Homo sapiens OX=9606 GN=RRAS PE=1 SV=1	6.17737e+06	4.2516e+06	4.04448e+06	3.80311e+06	3.13409e+06	3.05499e+06	6.43538e+06	4.49897e+06	3.67343e+06	3.20429e+06
P23434	173.85	0.26299	1.14956	B	A	Glycine cleavage system H protein, mitochondrial OS=Homo sapiens OX=9606 GN=GCSH PE=1 SV=2	4.65075e+06	4.23917e+06	3.63922e+06	4.67691e+06	5.60896e+06	4.11714e+06	4.80471e+06	4.60617e+06	4.60126e+06	5.12944e+06
Q9BS92	107.87	0.493547	1.36517	C	B	Protein NipSnap homolog 3B OS=Homo sapiens OX=9606 GN=NIPSNAP3B PE=2 SV=1	3.04835e+06	3.66496e+06	4.49273e+06	4.05142e+06	3.61775e+06	2.88022e+06	3.84443e+06	7.06419e+06	5.44992e+06	2.84378e+06
P18124	171.13	0.206681	1.33445	B	A	60S ribosomal protein L7 OS=Homo sapiens OX=9606 GN=RPL7 PE=1 SV=1	3.7958e+06	3.10079e+06	3.80376e+06	4.87972e+06	4.43589e+06	4.96346e+06	4.68827e+06	5.54273e+06	3.07444e+06	3.90395e+06
Q96DC8	164.14	0.441294	1.60803	C	B	Enoyl-CoA hydratase domain-containing protein 3, mitochondrial OS=Homo sapiens OX=9606 GN=ECHDC3 PE=1 SV=2	3.88778e+06	2.11957e+06	3.30419e+06	3.07389e+06	2.80528e+06	2.92632e+06	2.24503e+06	8.17715e+06	5.06575e+06	3.39137e+06
Q6P587	183.11	0.644507	1.14505	A	B	Acylpyruvase FAHD1, mitochondrial OS=Homo sapiens OX=9606 GN=FAHD1 PE=1 SV=2	4.86772e+06	4.07251e+06	5.14762e+06	3.63013e+06	4.08238e+06	4.5908e+06	4.50249e+06	2.77147e+06	4.68211e+06	4.90254e+06
Q6PI78	89.06	0.398656	1.3505	A	B	Transmembrane protein 65 OS=Homo sapiens OX=9606 GN=TMEM65 PE=1 SV=2	3.40039e+06	6.35716e+06	4.32911e+06	3.26398e+06	3.38692e+06	3.77978e+06	2.37027e+06	5.08127e+06	3.93346e+06	2.7436e+06
Q96AN5	314.88	0.334524	1.19083	A	C	Transmembrane protein 143 OS=Homo sapiens OX=9606 GN=TMEM143 PE=2 SV=1	4.53658e+06	4.15266e+06	5.30353e+06	3.24623e+06	4.59546e+06	4.37597e+06	3.54074e+06	3.41247e+06	4.24112e+06	4.47291e+06
P21980	269.34	0.0989656	2.69953	A	C	Protein-glutamine gamma-glutamyltransferase 2 OS=Homo sapiens OX=9606 GN=TGM2 PE=1 SV=2	2.46968e+06	8.59853e+06	2.85418e+06	2.27643e+06	1.61253e+06	2.29039e+06	1.12107e+06	2.77368e+06	1.26053e+06	1.72117e+06
P25325	502.45	0.543801	1.14551	A	B	3-mercaptopyruvate sulfurtransferase OS=Homo sapiens OX=9606 GN=MPST PE=1 SV=3	5.54782e+06	3.58045e+06	4.68617e+06	4.46048e+06	3.5696e+06	4.02958e+06	4.86818e+06	3.90389e+06	4.3974e+06	4.83201e+06
Q9NTK5	235.6	0.813551	1.17012	C	B	Obg-like ATPase 1 OS=Homo sapiens OX=9606 GN=OLA1 PE=1 SV=2	5.31168e+06	5.1491e+06	2.51282e+06	2.95698e+06	5.70697e+06	3.11755e+06	5.16189e+06	3.27395e+06	6.10554e+06	3.83971e+06
P04843	317.61	0.697032	1.23452	A	B	Dolichyl-diphosphooligosaccharide--protein glycosyltransferase subunit 1 OS=Homo sapiens OX=9606 GN=RPN1 PE=1 SV=1	4.75808e+06	5.94492e+06	2.83667e+06	2.98403e+06	5.01281e+06	2.97072e+06	4.47518e+06	3.24769e+06	4.63691e+06	3.82013e+06
Q96DB5	393.81	0.446231	1.61182	B	C	Regulator of microtubule dynamics protein 1 OS=Homo sapiens OX=9606 GN=RMDN1 PE=1 SV=1	6.50791e+06	2.58479e+06	3.43982e+06	7.71966e+06	2.97416e+06	2.83013e+06	2.4717e+06	2.41951e+06	2.77802e+06	3.51808e+06
Q15847	105	0.86137	1.24566	A	B	Adipogenesis regulatory factor OS=Homo sapiens OX=9606 GN=ADIRF PE=1 SV=1	7.08405e+06	2.77874e+06	3.55654e+06	5.75956e+06	2.14739e+06	2.86591e+06	3.00093e+06	7.2614e+06	2.13485e+06	3.71543e+06
Q99832	420.27	0.249512	1.40469	A	B	T-complex protein 1 subunit eta OS=Homo sapiens OX=9606 GN=CCT7 PE=1 SV=2	5.97917e+06	3.84919e+06	3.4638e+06	4.44145e+06	3.25552e+06	1.76573e+06	4.703e+06	3.88179e+06	4.54191e+06	4.2141e+06
Q99536	176.94	0.0655874	2.33291	C	A	Synaptic vesicle membrane protein VAT-1 homolog OS=Homo sapiens OX=9606 GN=VAT1 PE=1 SV=2	3.37107e+06	915438	1.39571e+06	3.38762e+06	2.64835e+06	1.32641e+06	4.77955e+06	3.19954e+06	4.48097e+06	5.21477e+06
P13591	171.9	0.407759	1.25837	C	A	Neural cell adhesion molecule 1 OS=Homo sapiens OX=9606 GN=NCAM1 PE=1 SV=3	3.28549e+06	4.3235e+06	2.91838e+06	5.63966e+06	3.14251e+06	4.19224e+06	4.10501e+06	4.62597e+06	3.56129e+06	5.3708e+06
P00441	49.4	0.00343412	1.6143	A	B	Superoxide dismutase [Cu-Zn] OS=Homo sapiens OX=9606 GN=SOD1 PE=1 SV=2	4.72144e+06	4.25738e+06	4.25467e+06	3.14074e+06	2.8661e+06	2.19083e+06	3.18493e+06	2.74083e+06	2.94975e+06	3.3037e+06
P21266	201.87	0.256137	1.39275	A	B	Glutathione S-transferase Mu 3 OS=Homo sapiens OX=9606 GN=GSTM3 PE=1 SV=3	5.43577e+06	3.52478e+06	4.21765e+06	2.89391e+06	3.91394e+06	2.65419e+06	3.71051e+06	3.07247e+06	4.8625e+06	2.84764e+06
P14923	350.36	0.800164	1.3459	C	A	Junction plakoglobin OS=Homo sapiens OX=9606 GN=JUP PE=1 SV=3	2.06888e+06	4.17783e+06	3.52669e+06	3.72336e+06	4.18403e+06	5.01162e+06	1.83689e+06	8.61171e+06	1.55326e+06	5.53679e+06
P04196	222.35	0.641978	1.27719	C	B	Histidine-rich glycoprotein OS=Homo sapiens OX=9606 GN=HRG PE=1 SV=1	4.11063e+06	3.08222e+06	4.35549e+06	4.86364e+06	3.62847e+06	1.803e+06	5.84107e+06	2.48551e+06	4.8094e+06	4.39573e+06
Q96KP4	212.44	0.78975	1.18254	A	B	Cytosolic non-specific dipeptidase OS=Homo sapiens OX=9606 GN=CNDP2 PE=1 SV=2	4.30351e+06	5.26583e+06	3.5399e+06	2.35322e+06	5.46034e+06	3.27214e+06	6.15485e+06	2.50365e+06	5.50376e+06	2.99663e+06
Q9NZN4	244.67	0.26	1.6261	A	B	EH domain-containing protein 2 OS=Homo sapiens OX=9606 GN=EHD2 PE=1 SV=2	4.69398e+06	3.50599e+06	4.82138e+06	1.91974e+06	2.53121e+06	3.55679e+06	2.71386e+06	5.42848e+06	2.42807e+06	1.63135e+06
Q8NCW5	99.46	0.0765507	1.31792	C	B	NAD(P)H-hydrate epimerase OS=Homo sapiens OX=9606 GN=NAXE PE=1 SV=2	3.90862e+06	3.00548e+06	4.17722e+06	3.44524e+06	2.9005e+06	3.39859e+06	4.24278e+06	5.03504e+06	3.8867e+06	3.95849e+06
P60866	271.51	0.829346	1.04948	B	A	40S ribosomal protein S20 OS=Homo sapiens OX=9606 GN=RPS20 PE=1 SV=1	4.4306e+06	3.79852e+06	3.99823e+06	4.62309e+06	3.76082e+06	4.44847e+06	3.98132e+06	3.92473e+06	3.79799e+06	4.77371e+06
P49755	229.06	0.013356	1.40681	A	C	Transmembrane emp24 domain-containing protein 10 OS=Homo sapiens OX=9606 GN=TMED10 PE=1 SV=2	3.85432e+06	4.40682e+06	4.55881e+06	3.20009e+06	3.71918e+06	2.8477e+06	2.98298e+06	3.18038e+06	2.60826e+06	3.37872e+06
O15382	291.82	0.53345	1.22387	C	B	Branched-chain-amino-acid aminotransferase, mitochondrial OS=Homo sapiens OX=9606 GN=BCAT2 PE=1 SV=2	5.38801e+06	3.08936e+06	3.13446e+06	3.85035e+06	3.43622e+06	3.17907e+06	4.59759e+06	3.6383e+06	5.3051e+06	3.53713e+06
Q06124	32.56	0.334983	1.27698	C	A	Tyrosine-protein phosphatase non-receptor type 11 OS=Homo sapiens OX=9606 GN=PTPN11 PE=1 SV=3	4.04525e+06	3.30331e+06	2.66113e+06	3.68756e+06	2.98351e+06	3.88271e+06	4.94955e+06	2.99211e+06	4.99035e+06	4.11082e+06
Q5JRX3	471.51	0.361232	1.79619	C	A	Presequence protease, mitochondrial OS=Homo sapiens OX=9606 GN=PITRM1 PE=1 SV=3	2.28729e+06	2.99209e+06	1.79287e+06	1.08835e+06	6.64291e+06	791992	5.26455e+06	2.13955e+06	5.94797e+06	3.58543e+06
O43396	186.16	0.0503351	1.48861	C	B	Thioredoxin-like protein 1 OS=Homo sapiens OX=9606 GN=TXNL1 PE=1 SV=3	4.62038e+06	3.76531e+06	3.36145e+06	2.91954e+06	3.29489e+06	2.27341e+06	4.19538e+06	3.88407e+06	5.28158e+06	3.48579e+06
Q01518	223.68	0.325692	1.32686	C	B	Adenylyl cyclase-associated protein 1 OS=Homo sapiens OX=9606 GN=CAP1 PE=1 SV=5	3.83564e+06	2.72215e+06	2.9812e+06	3.67765e+06	3.01983e+06	2.75862e+06	3.56028e+06	6.37322e+06	3.29423e+06	3.50146e+06
Q15582	254.45	0.713194	1.38992	C	A	Transforming growth factor-beta-induced protein ig-h3 OS=Homo sapiens OX=9606 GN=TGFBI PE=1 SV=1	4.89152e+06	1.6271e+06	2.36713e+06	4.7621e+06	2.15325e+06	2.35509e+06	2.86633e+06	8.08553e+06	2.62991e+06	2.88557e+06
Q9NUB1	323.54	0.454935	1.99252	C	A	Acetyl-coenzyme A synthetase 2-like, mitochondrial OS=Homo sapiens OX=9606 GN=ACSS1 PE=1 SV=2	2.58578e+06	1.42993e+06	2.15976e+06	1.12504e+06	4.43107e+06	5.61866e+06	6.15008e+06	2.88963e+06	5.4502e+06	1.91637e+06
Q9NRV9	198.33	0.251476	1.19021	C	B	Heme-binding protein 1 OS=Homo sapiens OX=9606 GN=HEBP1 PE=1 SV=1	4.09905e+06	4.00864e+06	3.12447e+06	3.97992e+06	3.44744e+06	2.85959e+06	4.35317e+06	3.91824e+06	4.31717e+06	3.73633e+06
P19237	66.88	0.37535	18.5804	B	C	Troponin I, slow skeletal muscle OS=Homo sapiens OX=9606 GN=TNNI1 PE=1 SV=3	104337	1.39681e+06	35572.1	362292	184261	1.16343e+07	63519.8	431816	37956.9	340806
Q9H9P8	330.37	0.555382	1.15125	A	C	L-2-hydroxyglutarate dehydrogenase, mitochondrial OS=Homo sapiens OX=9606 GN=L2HGDH PE=1 SV=3	3.39873e+06	4.01621e+06	4.75824e+06	3.60188e+06	3.42734e+06	3.83557e+06	2.69708e+06	3.02994e+06	4.28531e+06	4.08619e+06
P04844	334.54	0.567668	1.24142	C	B	Dolichyl-diphosphooligosaccharide--protein glycosyltransferase subunit 2 OS=Homo sapiens OX=9606 GN=RPN2 PE=1 SV=3	3.03179e+06	4.21889e+06	3.40387e+06	2.62354e+06	4.21451e+06	2.93829e+06	4.61501e+06	4.3708e+06	4.64674e+06	2.5495e+06
Q9Y3B8	100.4	0.477373	1.22036	A	C	Oligoribonuclease, mitochondrial OS=Homo sapiens OX=9606 GN=REXO2 PE=1 SV=3	3.9402e+06	3.20431e+06	4.98927e+06	4.01572e+06	2.80111e+06	3.29368e+06	3.63258e+06	2.28525e+06	3.80461e+06	3.53463e+06
Q14195;Q14117	594.74	0.896187	1.04462	A	C	Dihydropyrimidinase-related protein 3 OS=Homo sapiens OX=9606 GN=DPYSL3 PE=1 SV=1	4.53597e+06	4.04295e+06	3.45874e+06	5.78156e+06	2.63526e+06	3.16121e+06	3.99065e+06	3.37636e+06	4.14802e+06	3.84954e+06
O43813	103.55	0.00331152	1.49074	A	B	Glutathione S-transferase LANCL1 OS=Homo sapiens OX=9606 GN=LANCL1 PE=1 SV=1	3.80287e+06	3.57747e+06	4.63417e+06	3.08756e+06	2.46106e+06	2.51082e+06	2.79494e+06	2.73174e+06	2.88378e+06	2.87887e+06
P50991	246.07	0.088447	1.73482	C	B	T-complex protein 1 subunit delta OS=Homo sapiens OX=9606 GN=CCT4 PE=1 SV=4	3.77735e+06	3.15717e+06	3.29753e+06	2.59315e+06	2.58065e+06	1.69144e+06	5.60552e+06	4.3923e+06	3.39132e+06	2.49082e+06
Q8N183	92.23	0.967619	1.05879	C	A	NADH dehydrogenase [ubiquinone] 1 alpha subcomplex assembly factor 2 OS=Homo sapiens OX=9606 GN=NDUFAF2 PE=1 SV=1	4.14841e+06	3.29726e+06	3.73356e+06	5.01271e+06	4.42735e+06	2.20673e+06	3.68832e+06	2.79885e+06	4.86196e+06	4.43289e+06
Q01813	577.33	0.0847028	2.10172	C	B	ATP-dependent 6-phosphofructokinase, platelet type OS=Homo sapiens OX=9606 GN=PFKP PE=1 SV=2	2.54759e+06	3.6476e+06	1.91035e+06	1.1095e+06	2.27423e+06	2.20468e+06	4.93599e+06	2.52006e+06	5.21115e+06	2.9932e+06
P14543	403.18	0.97332	1.05006	C	A	Nidogen-1 OS=Homo sapiens OX=9606 GN=NID1 PE=1 SV=3	2.78887e+06	3.98473e+06	4.38273e+06	3.45302e+06	4.15733e+06	3.85138e+06	2.95914e+06	4.38825e+06	2.94023e+06	5.33208e+06
Q16531	409.96	0.0689713	1.31768	B	A	DNA damage-binding protein 1 OS=Homo sapiens OX=9606 GN=DDB1 PE=1 SV=1	3.25054e+06	2.36265e+06	3.27617e+06	4.54079e+06	3.52613e+06	3.64636e+06	3.95047e+06	3.30934e+06	3.99717e+06	3.98456e+06
Q53H12	210.86	0.638042	1.13896	A	B	Acylglycerol kinase, mitochondrial OS=Homo sapiens OX=9606 GN=AGK PE=1 SV=2	3.22849e+06	4.30631e+06	4.15521e+06	3.56e+06	4.02851e+06	2.67527e+06	3.39783e+06	2.96064e+06	3.25459e+06	4.45391e+06
P62249	228.18	0.387066	1.14932	A	B	40S ribosomal protein S16 OS=Homo sapiens OX=9606 GN=RPS16 PE=1 SV=2	3.94172e+06	3.39986e+06	4.22948e+06	3.97031e+06	3.11077e+06	2.98668e+06	3.29781e+06	3.03931e+06	3.73395e+06	3.82511e+06
P47756	107.36	0.00803982	2.71757	A	C	F-actin-capping protein subunit beta OS=Homo sapiens OX=9606 GN=CAPZB PE=1 SV=4	3.34893e+06	4.49724e+06	3.62865e+06	1.44096e+06	2.06055e+06	3.09254e+06	1.09593e+06	1.01354e+06	1.83258e+06	1.6879e+06
P63220	245.92	0.768596	1.10753	C	A	40S ribosomal protein S21 OS=Homo sapiens OX=9606 GN=RPS21 PE=1 SV=1	3.72628e+06	3.02002e+06	3.59166e+06	4.81634e+06	2.86816e+06	3.47596e+06	3.18233e+06	4.02429e+06	4.36598e+06	3.69356e+06
P29972	169.35	0.0290259	2.72999	C	A	Aquaporin-1 OS=Homo sapiens OX=9606 GN=AQP1 PE=1 SV=3	1.88626e+06	490294	1.80107e+06	3.07503e+06	2.94094e+06	4.23086e+06	3.4198e+06	3.22867e+06	5.45504e+06	3.10298e+06
O43488;Q8NHP1	179.99	0.699104	1.21221	A	C	Aflatoxin B1 aldehyde reductase member 2 OS=Homo sapiens OX=9606 GN=AKR7A2 PE=1 SV=3	3.35484e+06	4.12136e+06	3.81518e+06	3.82922e+06	4.09088e+06	2.07575e+06	4.04997e+06	3.36385e+06	974960	4.0308e+06
Q9UKS6	160.25	0.379891	1.5331	C	B	Protein kinase C and casein kinase substrate in neurons protein 3 OS=Homo sapiens OX=9606 GN=PACSIN3 PE=1 SV=2	3.84975e+06	2.31194e+06	2.23057e+06	3.4947e+06	2.56364e+06	1.30479e+06	4.35966e+06	2.77727e+06	5.49781e+06	2.41653e+06
P08708	267.48	0.0566048	1.38203	A	C	40S ribosomal protein S17 OS=Homo sapiens OX=9606 GN=RPS17 PE=1 SV=2	4.03822e+06	2.90731e+06	4.32803e+06	3.35827e+06	2.69098e+06	2.61337e+06	2.78281e+06	2.54769e+06	2.93341e+06	2.61239e+06
Q9UKU7	233.75	0.29611	1.33406	A	C	Isobutyryl-CoA dehydrogenase, mitochondrial OS=Homo sapiens OX=9606 GN=ACAD8 PE=1 SV=1	3.85804e+06	3.81241e+06	3.54421e+06	2.77948e+06	2.84747e+06	3.01345e+06	3.38726e+06	2.47825e+06	1.52288e+06	3.8202e+06
P23786	486.85	0.936279	1.33673	C	B	Carnitine O-palmitoyltransferase 2, mitochondrial OS=Homo sapiens OX=9606 GN=CPT2 PE=1 SV=2	5.1102e+06	1.39926e+06	2.19354e+06	1.05893e+06	5.6064e+06	1.69099e+06	855705	5.88385e+06	6.4013e+06	1.75264e+06
P30040	236.94	0.652425	1.12094	C	B	Endoplasmic reticulum resident protein 29 OS=Homo sapiens OX=9606 GN=ERP29 PE=1 SV=4	3.72671e+06	3.94586e+06	2.8044e+06	4.09097e+06	3.25953e+06	2.60736e+06	3.2886e+06	3.41104e+06	4.25093e+06	3.93237e+06
P23634;P20020;Q01814;Q16720	246.34	0.30131	1.36587	C	B	Plasma membrane calcium-transporting ATPase 4 OS=Homo sapiens OX=9606 GN=ATP2B4 PE=1 SV=2	3.7811e+06	3.11003e+06	3.53725e+06	3.85199e+06	2.35884e+06	1.93314e+06	3.34803e+06	3.58599e+06	5.20756e+06	2.68994e+06
Q5BKX8	253.81	0.150761	1.63403	A	C	Caveolae-associated protein 4 OS=Homo sapiens OX=9606 GN=CAVIN4 PE=1 SV=2	4.23916e+06	2.27585e+06	4.37756e+06	2.51746e+06	2.46024e+06	1.79339e+06	2.76044e+06	2.85256e+06	1.51863e+06	1.75649e+06
Q9H7C9	194.8	0.0893153	2.19346	B	A	Mth938 domain-containing protein OS=Homo sapiens OX=9606 GN=AAMDC PE=1 SV=1	695457	1.5617e+06	2.66032e+06	4.12662e+06	2.16748e+06	4.49218e+06	2.97152e+06	3.03112e+06	2.47947e+06	2.46637e+06
Q9Y696	254.57	0.366491	1.34024	A	B	Chloride intracellular channel protein 4 OS=Homo sapiens OX=9606 GN=CLIC4 PE=1 SV=4	2.88832e+06	5.03089e+06	2.85265e+06	1.86746e+06	3.28643e+06	2.88339e+06	3.47481e+06	3.46587e+06	3.31796e+06	2.83315e+06
P68366;A6NHL2;Q9H853	392.4	0.0602366	1.94456	A	C	Tubulin alpha-4A chain OS=Homo sapiens OX=9606 GN=TUBA4A PE=1 SV=1	2.56702e+06	5.06849e+06	3.03209e+06	2.13669e+06	2.2209e+06	1.9303e+06	2.11168e+06	2.53871e+06	1.52409e+06	1.14003e+06
P22314	468.5	0.167063	1.87746	C	B	Ubiquitin-like modifier-activating enzyme 1 OS=Homo sapiens OX=9606 GN=UBA1 PE=1 SV=3	2.68491e+06	3.11524e+06	2.26055e+06	1.29351e+06	2.4211e+06	1.91217e+06	4.09922e+06	3.84802e+06	4.49887e+06	1.63933e+06
O14548	135.53	0.940864	1.31541	C	A	Cytochrome c oxidase subunit 7A-related protein, mitochondrial OS=Homo sapiens OX=9606 GN=COX7A2L PE=1 SV=2	3.93692e+06	2.9586e+06	1.10274e+06	3.33068e+06	5.4307e+06	1.12884e+06	2.94185e+06	888432	5.18637e+06	5.01135e+06
P62714	143.86	0.0380016	1.20078	C	B	Serine/threonine-protein phosphatase 2A catalytic subunit beta isoform OS=Homo sapiens OX=9606 GN=PPP2CB PE=1 SV=1	2.82132e+06	2.92629e+06	3.05879e+06	3.06072e+06	2.74589e+06	2.93833e+06	3.49087e+06	3.2598e+06	4.08168e+06	3.16865e+06
A0A096LP55	78.64	0.606099	1.25212	A	B	Cytochrome b-c1 complex subunit 6-like, mitochondrial OS=Homo sapiens OX=9606 GN=UQCRHL PE=3 SV=1	4.37531e+06	2.7162e+06	3.21647e+06	2.69377e+06	3.11502e+06	2.42365e+06	3.12863e+06	1.44175e+06	3.4917e+06	3.28118e+06
Q9H479	164.84	0.488523	1.59752	C	B	Fructosamine-3-kinase OS=Homo sapiens OX=9606 GN=FN3K PE=1 SV=1	3.66483e+06	1.45832e+06	2.4669e+06	2.75541e+06	2.60751e+06	1.018e+06	4.33832e+06	1.61531e+06	4.75362e+06	2.88431e+06
P37837	126.59	0.304037	1.4575	C	B	Transaldolase OS=Homo sapiens OX=9606 GN=TALDO1 PE=1 SV=2	3.66467e+06	3.0347e+06	2.5595e+06	2.56755e+06	1.75948e+06	2.6194e+06	3.1456e+06	5.33048e+06	2.50778e+06	2.51539e+06
O95817	318.16	0.479212	1.25783	B	C	BAG family molecular chaperone regulator 3 OS=Homo sapiens OX=9606 GN=BAG3 PE=1 SV=3	2.5764e+06	3.73227e+06	3.02777e+06	3.99095e+06	3.22162e+06	2.82099e+06	1.93859e+06	2.97815e+06	1.58359e+06	4.13554e+06
P60660;P14649	336.58	0.170676	2.10378	A	C	Myosin light polypeptide 6 OS=Homo sapiens OX=9606 GN=MYL6 PE=1 SV=2	4.19912e+06	3.04875e+06	2.76013e+06	1.03368e+06	1.67599e+06	4.95289e+06	1.64103e+06	1.68805e+06	1.48185e+06	1.53194e+06
P61106	196.67	0.207138	1.31554	C	B	Ras-related protein Rab-14 OS=Homo sapiens OX=9606 GN=RAB14 PE=1 SV=4	3.23138e+06	1.80718e+06	2.64922e+06	3.08815e+06	2.28992e+06	2.20034e+06	3.25385e+06	4.09844e+06	3.18126e+06	2.75939e+06
P78371	363.76	0.437826	1.19597	A	B	T-complex protein 1 subunit beta OS=Homo sapiens OX=9606 GN=CCT2 PE=1 SV=4	3.43433e+06	2.94203e+06	3.54872e+06	3.25992e+06	3.10091e+06	1.93796e+06	3.98057e+06	3.26271e+06	2.79596e+06	2.82051e+06
O60888	122.29	0.234529	1.2871	A	B	Protein CutA OS=Homo sapiens OX=9606 GN=CUTA PE=1 SV=2	3.48472e+06	3.22527e+06	3.18351e+06	3.0384e+06	1.59175e+06	3.05651e+06	3.06686e+06	3.37239e+06	2.83974e+06	3.47053e+06
O43837	158.74	0.87575	1.3743	C	B	Isocitrate dehydrogenase [NAD] subunit beta, mitochondrial OS=Homo sapiens OX=9606 GN=IDH3B PE=1 SV=2	2.96388e+06	2.15723e+06	2.10232e+06	894011	3.03815e+06	3.24338e+06	4.55795e+06	1.87222e+06	5.66025e+06	1.05802e+06
Q9UHP9	111.48	0.310678	2.41629	C	B	Small muscular protein OS=Homo sapiens OX=9606 GN=SMPX PE=2 SV=3	2.49029e+06	817188	1.47049e+06	1.6056e+06	1.12683e+06	1.26837e+06	5.92196e+06	1.00422e+06	3.97369e+06	1.9896e+06
Q9H9B4	242.99	0.698006	1.46006	A	C	Sideroflexin-1 OS=Homo sapiens OX=9606 GN=SFXN1 PE=1 SV=4	1.51811e+06	5.07805e+06	3.02983e+06	1.33099e+06	3.1813e+06	2.82244e+06	1.77712e+06	2.50152e+06	3.06143e+06	1.45046e+06
P00395	113.21	0.00389966	6.359	A	C	Cytochrome c oxidase subunit 1 OS=Homo sapiens OX=9606 GN=MT-CO1 PE=1 SV=1	2.83901e+06	3.50108e+06	3.224e+06	701017	1.45229e+06	1.45943e+06	216757	336521	1.12302e+06	329067
P30153;P30154	232.51	0.174891	1.88709	C	B	Serine/threonine-protein phosphatase 2A 65 kDa regulatory subunit A alpha isoform OS=Homo sapiens OX=9606 GN=PPP2R1A PE=1 SV=4	3.32463e+06	2.66066e+06	2.13914e+06	1.5415e+06	2.21723e+06	1.28708e+06	3.91978e+06	1.78725e+06	4.89795e+06	2.09092e+06
Q9NY33	76.09	0.110052	1.56356	B	C	Dipeptidyl peptidase 3 OS=Homo sapiens OX=9606 GN=DPP3 PE=1 SV=2	3.25097e+06	2.45448e+06	1.87552e+06	3.33897e+06	3.67849e+06	2.49385e+06	2.17011e+06	1.61407e+06	1.65203e+06	2.67461e+06
P09110	563.35	0.646243	1.30749	C	A	3-ketoacyl-CoA thiolase, peroxisomal OS=Homo sapiens OX=9606 GN=ACAA1 PE=1 SV=2	2.30219e+06	2.31339e+06	2.57822e+06	3.2184e+06	3.92812e+06	2.04254e+06	4.18882e+06	1.7464e+06	2.72001e+06	3.8859e+06
P17568	148.15	0.459121	1.16938	B	C	NADH dehydrogenase [ubiquinone] 1 beta subcomplex subunit 7 OS=Homo sapiens OX=9606 GN=NDUFB7 PE=1 SV=4	2.30943e+06	3.18944e+06	3.19516e+06	2.52968e+06	3.38225e+06	3.47744e+06	2.44821e+06	2.57857e+06	2.99132e+06	2.68768e+06
O75880	116.01	0.961349	1.03116	A	C	Protein SCO1 homolog, mitochondrial OS=Homo sapiens OX=9606 GN=SCO1 PE=1 SV=1	2.75862e+06	3.78452e+06	2.76689e+06	1.67569e+06	3.87282e+06	3.65315e+06	4.10014e+06	3.27529e+06	3.14216e+06	1.52065e+06
Q15843	61.3	0.390198	1.32211	C	B	NEDD8 OS=Homo sapiens OX=9606 GN=NEDD8 PE=1 SV=1	3.41338e+06	2.17949e+06	2.61868e+06	2.90826e+06	2.18373e+06	1.93629e+06	3.78233e+06	2.23762e+06	3.764e+06	2.60565e+06
Q9H3K2	41.21	0.00123657	1.73058	A	C	Growth hormone-inducible transmembrane protein OS=Homo sapiens OX=9606 GN=GHITM PE=1 SV=2	3.16637e+06	3.23807e+06	2.87692e+06	1.82279e+06	1.94543e+06	2.07135e+06	1.59927e+06	1.4944e+06	2.16457e+06	1.89261e+06
Q15907;P57735	181.81	0.476765	1.29411	C	B	Ras-related protein Rab-11B OS=Homo sapiens OX=9606 GN=RAB11B PE=1 SV=4	3.31959e+06	3.01469e+06	1.53227e+06	2.70401e+06	2.90046e+06	1.52062e+06	3.72725e+06	2.69135e+06	3.0061e+06	2.86952e+06
Q9BZQ8	307.85	0.253338	1.59711	A	C	Protein Niban 1 OS=Homo sapiens OX=9606 GN=NIBAN1 PE=1 SV=1	2.9786e+06	2.43681e+06	3.78338e+06	1.31666e+06	3.00099e+06	3.20843e+06	1.58885e+06	2.42401e+06	1.36104e+06	2.30562e+06
O00299	180.86	0.125235	1.7076	C	B	Chloride intracellular channel protein 1 OS=Homo sapiens OX=9606 GN=CLIC1 PE=1 SV=4	2.81746e+06	2.06672e+06	2.13997e+06	2.24207e+06	2.07954e+06	1.04945e+06	3.2187e+06	4.02552e+06	2.9753e+06	2.00933e+06
P15880	92.68	0.0304707	1.44725	A	B	40S ribosomal protein S2 OS=Homo sapiens OX=9606 GN=RPS2 PE=1 SV=2	3.01497e+06	2.53609e+06	3.51251e+06	2.56736e+06	1.80747e+06	1.88777e+06	2.58735e+06	2.63505e+06	2.8878e+06	2.82145e+06
Q14974	279.75	0.0588419	1.34827	A	B	Importin subunit beta-1 OS=Homo sapiens OX=9606 GN=KPNB1 PE=1 SV=2	3.24993e+06	2.81493e+06	2.99137e+06	2.28396e+06	2.54928e+06	1.88369e+06	2.74479e+06	2.54464e+06	1.92148e+06	2.16711e+06
Q96GK7;Q6P2I3	234.32	0.333711	1.50572	C	A	Fumarylacetoacetate hydrolase domain-containing protein 2A OS=Homo sapiens OX=9606 GN=FAHD2A PE=1 SV=1	2.71579e+06	1.58872e+06	1.70916e+06	2.60249e+06	3.60828e+06	1.75778e+06	3.05178e+06	1.88771e+06	4.19945e+06	2.93429e+06
Q15365	90.66	0.330117	1.48605	C	B	Poly(rC)-binding protein 1 OS=Homo sapiens OX=9606 GN=PCBP1 PE=1 SV=2	3.45959e+06	1.69759e+06	1.45975e+06	2.53852e+06	2.5412e+06	993965	2.77401e+06	2.3343e+06	3.92329e+06	3.00279e+06
Q6NUK1	225.64	0.922458	1.05574	B	A	Calcium-binding mitochondrial carrier protein SCaMC-1 OS=Homo sapiens OX=9606 GN=SLC25A24 PE=1 SV=2	2.62533e+06	2.77604e+06	3.13491e+06	2.61507e+06	3.35716e+06	3.03991e+06	3.12765e+06	2.19609e+06	2.99753e+06	3.61498e+06
Q16775	142.48	0.00649691	1.57858	B	A	Hydroxyacylglutathione hydrolase, mitochondrial OS=Homo sapiens OX=9606 GN=HAGH PE=1 SV=2	1.85475e+06	1.66147e+06	2.18219e+06	3.27782e+06	2.58842e+06	3.12916e+06	2.91268e+06	2.87021e+06	3.44606e+06	2.44801e+06
P17612;P22612;P22694	202.05	0.931714	1.119	C	A	cAMP-dependent protein kinase catalytic subunit alpha OS=Homo sapiens OX=9606 GN=PRKACA PE=1 SV=2	3.68606e+06	2.51443e+06	1.83734e+06	2.63744e+06	3.46763e+06	2.07852e+06	4.085e+06	1.62846e+06	3.44415e+06	2.83483e+06
Q92736;P21817	510.82	0.879321	1.1196	A	C	Ryanodine receptor 2 OS=Homo sapiens OX=9606 GN=RYR2 PE=1 SV=3	2.41804e+06	4.1691e+06	2.4023e+06	1.98091e+06	4.24449e+06	1.92188e+06	1.89576e+06	2.7153e+06	3.62809e+06	2.46638e+06
P61163	135.83	0.0745533	1.84504	A	B	Alpha-centractin OS=Homo sapiens OX=9606 GN=ACTR1A PE=1 SV=1	3.53302e+06	3.55847e+06	1.89638e+06	1.91047e+06	1.82604e+06	1.13486e+06	3.88609e+06	2.09076e+06	2.94808e+06	2.46921e+06
P00740	122.03	0.987762	1.23592	C	B	Coagulation factor IX OS=Homo sapiens OX=9606 GN=F9 PE=1 SV=2	2.59151e+06	2.5735e+06	2.21493e+06	3.52867e+06	1.75784e+06	1.95831e+06	5.67106e+06	598012	3.18178e+06	2.48783e+06
Q9BVC6	61.68	0.610372	1.17345	C	B	Transmembrane protein 109 OS=Homo sapiens OX=9606 GN=TMEM109 PE=1 SV=1	3.18859e+06	2.28607e+06	2.6408e+06	3.56938e+06	2.43454e+06	1.62277e+06	3.11976e+06	3.23012e+06	3.29901e+06	2.28384e+06
O94905	64.26	0.244414	3.79463	B	A	Erlin-2 OS=Homo sapiens OX=9606 GN=ERLIN2 PE=1 SV=1	995256	926113	434380	2.49409e+06	5.66758e+06	777530	335918	639328	2.99895e+06	283724
P00491	157.59	0.416455	1.44745	C	B	Purine nucleoside phosphorylase OS=Homo sapiens OX=9606 GN=PNP PE=1 SV=2	2.23471e+06	1.72417e+06	2.91904e+06	2.30993e+06	1.81183e+06	2.04141e+06	2.45738e+06	4.66392e+06	2.98229e+06	1.79097e+06
O75368	210.84	0.224444	1.40387	A	B	SH3 domain-binding glutamic acid-rich-like protein OS=Homo sapiens OX=9606 GN=SH3BGRL PE=1 SV=1	2.78047e+06	2.72432e+06	3.39765e+06	2.28269e+06	2.19244e+06	1.86623e+06	1.48489e+06	3.45751e+06	1.75809e+06	2.15988e+06
Q05682	338.96	0.908228	1.08074	C	B	Caldesmon OS=Homo sapiens OX=9606 GN=CALD1 PE=1 SV=3	4.37881e+06	2.17722e+06	1.91816e+06	3.37411e+06	2.71568e+06	2.07205e+06	2.75933e+06	3.69426e+06	2.21449e+06	3.09306e+06
O95292	120.37	0.326357	1.6267	C	A	Vesicle-associated membrane protein-associated protein B/C OS=Homo sapiens OX=9606 GN=VAPB PE=1 SV=3	2.55273e+06	1.74829e+06	1.08412e+06	2.76381e+06	2.83545e+06	949836	4.06761e+06	2.23849e+06	2.91902e+06	2.45494e+06
Q9BR39	91.04	0.50784	1.66207	C	A	Junctophilin-2 OS=Homo sapiens OX=9606 GN=JPH2 PE=1 SV=2	1.45139e+06	1.83759e+06	1.97329e+06	2.26139e+06	2.72239e+06	1.90533e+06	3.14921e+06	1.67885e+06	5.3559e+06	1.47769e+06
Q96CX2	178.29	0.303724	1.41723	C	B	BTB/POZ domain-containing protein KCTD12 OS=Homo sapiens OX=9606 GN=KCTD12 PE=1 SV=1	3.3323e+06	1.42616e+06	1.60853e+06	2.74861e+06	2.00876e+06	1.36315e+06	3.57951e+06	2.97901e+06	2.87893e+06	2.12814e+06
Q9Y2Z9	172.68	0.0937248	1.7766	A	C	Ubiquinone biosynthesis monooxygenase COQ6, mitochondrial OS=Homo sapiens OX=9606 GN=COQ6 PE=1 SV=2	3.05659e+06	2.83295e+06	2.69591e+06	2.4198e+06	2.82322e+06	2.00215e+06	2.41123e+06	1.47026e+06	1.8387e+06	723157
Q15181	154.64	0.205492	1.66099	C	A	Inorganic pyrophosphatase OS=Homo sapiens OX=9606 GN=PPA1 PE=1 SV=2	2.26165e+06	1.3997e+06	1.50551e+06	2.37153e+06	2.80881e+06	1.28391e+06	3.55259e+06	1.84505e+06	3.51903e+06	2.52616e+06
Q14103	109.03	0.520505	1.5676	C	B	Heterogeneous nuclear ribonucleoprotein D0 OS=Homo sapiens OX=9606 GN=HNRNPD PE=1 SV=1	3.81623e+06	1.76099e+06	1.73078e+06	2.22624e+06	1.77439e+06	1.43837e+06	3.87662e+06	1.71044e+06	4.06335e+06	1.71782e+06
Q02878	249.92	0.473525	1.25992	B	A	60S ribosomal protein L6 OS=Homo sapiens OX=9606 GN=RPL6 PE=1 SV=3	2.82024e+06	2.40711e+06	1.52898e+06	2.12099e+06	2.90341e+06	3.48805e+06	2.76312e+06	3.12365e+06	2.02519e+06	2.92946e+06
P68036;A0A1B0GUS4	114.45	0.767654	1.12054	A	B	Ubiquitin-conjugating enzyme E2 L3 OS=Homo sapiens OX=9606 GN=UBE2L3 PE=1 SV=1	3.53078e+06	2.0395e+06	2.91305e+06	3.94877e+06	2.51699e+06	1.10502e+06	2.75242e+06	1.97489e+06	3.01569e+06	3.28972e+06
Q00796	186.02	0.450488	1.53048	B	A	Sorbitol dehydrogenase OS=Homo sapiens OX=9606 GN=SORD PE=1 SV=4	1.21995e+06	2.50667e+06	1.78323e+06	2.3322e+06	3.7761e+06	2.32444e+06	2.76358e+06	1.47881e+06	1.2788e+06	3.64096e+06
Q5VTE0	244.25	0.101432	1.87851	C	B	Putative elongation factor 1-alpha-like 3 OS=Homo sapiens OX=9606 GN=EEF1A1P5 PE=5 SV=1	2.31775e+06	2.40466e+06	1.63529e+06	1.40402e+06	1.4423e+06	1.61266e+06	2.34089e+06	4.69763e+06	2.27285e+06	1.85693e+06
P14174	46.14	0.658499	1.32083	C	B	Macrophage migration inhibitory factor OS=Homo sapiens OX=9606 GN=MIF PE=1 SV=4	4.48777e+06	1.79506e+06	1.9838e+06	2.9063e+06	2.30829e+06	1.10674e+06	2.74487e+06	2.0496e+06	4.29021e+06	2.04784e+06
P63313	53.67	0.191907	1.40049	C	B	Thymosin beta-10 OS=Homo sapiens OX=9606 GN=TMSB10 PE=1 SV=2	3.01999e+06	1.69487e+06	1.96424e+06	2.16093e+06	2.10372e+06	1.64932e+06	2.18089e+06	3.40224e+06	2.49598e+06	2.96421e+06
Q14956	66.89	0.853268	1.10252	B	A	Transmembrane glycoprotein NMB OS=Homo sapiens OX=9606 GN=GPNMB PE=1 SV=2	2.46262e+06	1.22949e+06	3.75448e+06	2.09334e+06	2.5969e+06	3.51975e+06	3.20285e+06	3.03495e+06	1.79262e+06	2.24145e+06
P00325;P07327	265.38	0.508978	1.98961	A	B	All-trans-retinol dehydrogenase [NAD(+)] ADH1B OS=Homo sapiens OX=9606 GN=ADH1B PE=1 SV=2	4.46585e+06	2.05203e+06	1.68379e+06	1.15322e+06	1.74952e+06	1.21951e+06	1.40851e+06	5.62627e+06	998868	889033
P27144	74.95	0.291232	2.09983	A	C	Adenylate kinase 4, mitochondrial OS=Homo sapiens OX=9606 GN=AK4 PE=1 SV=1	3.86521e+06	1.93917e+06	2.38818e+06	878406	3.27186e+06	2.61402e+06	104187	2.13979e+06	2.50004e+06	458024
Q9NVH6	127.95	0.00257818	2.42803	A	C	Trimethyllysine dioxygenase, mitochondrial OS=Homo sapiens OX=9606 GN=TMLHE PE=1 SV=1	2.2309e+06	3.02534e+06	2.92793e+06	970571	1.18608e+06	1.36625e+06	1.08136e+06	778069	1.05989e+06	1.57495e+06
Q86YB7	249.37	0.807946	1.1811	C	A	Enoyl-CoA hydratase domain-containing protein 2, mitochondrial OS=Homo sapiens OX=9606 GN=ECHDC2 PE=1 SV=2	3.40085e+06	1.77398e+06	1.62623e+06	1.86117e+06	3.08569e+06	2.57454e+06	3.32958e+06	1.64126e+06	3.59917e+06	2.14029e+06
P32969	224.09	0.107627	1.24292	A	B	60S ribosomal protein L9 OS=Homo sapiens OX=9606 GN=RPL9 PE=1 SV=1	2.53036e+06	2.54796e+06	2.89144e+06	2.28269e+06	2.07079e+06	2.05864e+06	2.20204e+06	2.75836e+06	2.02487e+06	2.5904e+06
P52815	99.73	0.480659	1.89017	C	A	39S ribosomal protein L12, mitochondrial OS=Homo sapiens OX=9606 GN=MRPL12 PE=1 SV=2	1.95462e+06	1.52495e+06	716654	2.05188e+06	1.07612e+06	1.69127e+06	3.03475e+06	732063	3.49937e+06	3.30927e+06
Q6EEV6	61.08	0.216277	1.24514	C	B	Small ubiquitin-related modifier 4 OS=Homo sapiens OX=9606 GN=SUMO4 PE=1 SV=2	2.65826e+06	2.12173e+06	2.07133e+06	2.22802e+06	2.00983e+06	2.12154e+06	2.4885e+06	2.13411e+06	3.31871e+06	2.61648e+06
Q9BPW8	141.52	0.983371	1.01674	C	B	Protein NipSnap homolog 1 OS=Homo sapiens OX=9606 GN=NIPSNAP1 PE=1 SV=1	2.33048e+06	3.22826e+06	2.21217e+06	2.07408e+06	2.87349e+06	2.79639e+06	3.94019e+06	1.39694e+06	2.64684e+06	2.51419e+06
Q5VWP3	326.46	0.246726	3.22768	C	B	Muscular LMNA-interacting protein OS=Homo sapiens OX=9606 GN=MLIP PE=1 SV=3	3.80921e+06	685870	1.52295e+06	1.2084e+06	820914	391224	3.74831e+06	702389	4.05364e+06	1.9126e+06
Q08431	142.01	0.396279	1.76584	C	A	Lactadherin OS=Homo sapiens OX=9606 GN=MFGE8 PE=1 SV=3	1.54723e+06	1.44536e+06	1.37603e+06	3.54155e+06	1.49716e+06	1.28889e+06	1.76879e+06	4.71924e+06	2.05558e+06	1.74211e+06
P23284	128.69	0.841594	1.11408	A	B	Peptidyl-prolyl cis-trans isomerase B OS=Homo sapiens OX=9606 GN=PPIB PE=1 SV=2	3.22081e+06	2.30291e+06	2.19027e+06	2.54393e+06	2.67093e+06	1.70923e+06	2.67007e+06	3.16028e+06	2.2773e+06	1.20205e+06
P13807	142.83	0.172725	2.13803	A	C	Glycogen [starch] synthase, muscle OS=Homo sapiens OX=9606 GN=GYS1 PE=1 SV=2	1.33798e+06	2.78443e+06	3.5618e+06	1.02468e+06	2.22863e+06	3.33992e+06	1.20796e+06	1.03519e+06	839125	1.70982e+06
P0DOX7	478.46	0.382149	2.92929	C	B	Immunoglobulin kappa light chain OS=Homo sapiens OX=9606 PE=1 SV=1	3.56433e+06	2.01487e+06	977080	1.15837e+06	848033	614420	1.29544e+06	6.63968e+06	1.65812e+06	642969
P17987	289.67	0.187932	1.43408	C	B	T-complex protein 1 subunit alpha OS=Homo sapiens OX=9606 GN=TCP1 PE=1 SV=1	2.72969e+06	1.98473e+06	2.51205e+06	2.01693e+06	1.6162e+06	1.71994e+06	3.46773e+06	2.83747e+06	2.17194e+06	1.7585e+06
P36969	151.09	0.705103	1.12409	B	A	Phospholipid hydroperoxide glutathione peroxidase OS=Homo sapiens OX=9606 GN=GPX4 PE=1 SV=3	2.1103e+06	2.45021e+06	2.21411e+06	2.4578e+06	1.98906e+06	3.16842e+06	2.54837e+06	1.93855e+06	2.89905e+06	2.75777e+06
Q5JTJ3	116.47	0.723011	1.59909	C	A	Cytochrome c oxidase assembly factor 6 homolog OS=Homo sapiens OX=9606 GN=COA6 PE=1 SV=1	2.77519e+06	1.16435e+06	817320	2.29876e+06	2.3272e+06	429819	2.56547e+06	615253	3.66536e+06	3.29611e+06
Q16595	199.82	0.661332	1.19654	C	A	Frataxin, mitochondrial OS=Homo sapiens OX=9606 GN=FXN PE=1 SV=2	2.52357e+06	1.80214e+06	2.02071e+06	3.04487e+06	2.28186e+06	1.18849e+06	2.17131e+06	2.02626e+06	3.39963e+06	2.52781e+06
Q14108	164.9	0.21124	1.36561	C	B	Lysosome membrane protein 2 OS=Homo sapiens OX=9606 GN=SCARB2 PE=1 SV=2	2.56024e+06	1.86488e+06	1.59506e+06	2.52563e+06	1.4716e+06	1.54343e+06	1.99669e+06	2.9492e+06	2.54377e+06	2.59882e+06
O95810	126.12	0.00480538	2.48008	A	B	Caveolae-associated protein 2 OS=Homo sapiens OX=9606 GN=CAVIN2 PE=1 SV=3	2.91911e+06	2.25793e+06	2.35719e+06	980467	1.02843e+06	1.02901e+06	1.57058e+06	1.59444e+06	828074	917120
P02765	95.29	0.732761	1.41602	C	B	Alpha-2-HS-glycoprotein OS=Homo sapiens OX=9606 GN=AHSG PE=1 SV=2	3.90662e+06	2.07953e+06	1.23606e+06	2.26635e+06	2.16329e+06	816290	3.79757e+06	1.20675e+06	3.37545e+06	1.52471e+06
Q9BSH4	146.63	0.403104	1.96296	C	A	Translational activator of cytochrome c oxidase 1 OS=Homo sapiens OX=9606 GN=TACO1 PE=1 SV=1	2.01213e+06	1.00029e+06	762133	1.07356e+06	3.45279e+06	1.13088e+06	3.26662e+06	1.0252e+06	3.712e+06	1.87524e+06
Q92597	308.53	0.122172	1.42934	C	B	Protein NDRG1 OS=Homo sapiens OX=9606 GN=NDRG1 PE=1 SV=1	2.16372e+06	2.03521e+06	1.02464e+06	1.56425e+06	1.82276e+06	1.79331e+06	2.507e+06	2.79416e+06	2.04043e+06	2.53103e+06
P62328	85.91	0.24889	1.45707	C	A	Thymosin beta-4 OS=Homo sapiens OX=9606 GN=TMSB4X PE=1 SV=2	2.47656e+06	1.16606e+06	1.40312e+06	2.69053e+06	2.01809e+06	1.22308e+06	2.22135e+06	2.66438e+06	2.21667e+06	2.70028e+06
O95571	184.93	0.89564	1.04654	C	B	Persulfide dioxygenase ETHE1, mitochondrial OS=Homo sapiens OX=9606 GN=ETHE1 PE=1 SV=2	2.60111e+06	2.6926e+06	1.83058e+06	2.15204e+06	2.64111e+06	2.22348e+06	2.32519e+06	2.44881e+06	2.22886e+06	2.78807e+06
P01019	329.36	0.593614	1.24265	C	A	Angiotensinogen OS=Homo sapiens OX=9606 GN=AGT PE=1 SV=1	2.39615e+06	1.60888e+06	1.90149e+06	2.90323e+06	2.15373e+06	1.59725e+06	3.07747e+06	1.6845e+06	2.68654e+06	2.33783e+06
P00167	181.27	0.359477	1.75537	C	B	Cytochrome b5 OS=Homo sapiens OX=9606 GN=CYB5A PE=1 SV=2	2.36662e+06	1.9296e+06	1.09039e+06	1.49782e+06	2.17127e+06	483237	2.31148e+06	1.93722e+06	4.09609e+06	1.37369e+06
O43707	698.31	0.279349	1.35339	A	C	Alpha-actinin-4 OS=Homo sapiens OX=9606 GN=ACTN4 PE=1 SV=2	3.09474e+06	2.3084e+06	1.8689e+06	2.31081e+06	1.6279e+06	1.74413e+06	1.3082e+06	2.31039e+06	1.94577e+06	1.5999e+06
P12694	189.08	0.380552	1.69367	C	A	2-oxoisovalerate dehydrogenase subunit alpha, mitochondrial OS=Homo sapiens OX=9606 GN=BCKDHA PE=1 SV=2	1.65908e+06	1.39442e+06	1.21564e+06	1.11502e+06	3.48268e+06	2.17194e+06	3.06969e+06	1.21112e+06	2.99312e+06	2.36675e+06
P61088	86.98	0.603918	1.23314	C	B	Ubiquitin-conjugating enzyme E2 N OS=Homo sapiens OX=9606 GN=UBE2N PE=1 SV=1	2.66842e+06	1.95645e+06	1.67158e+06	2.04178e+06	2.48423e+06	1.32005e+06	2.71869e+06	1.6848e+06	3.07766e+06	2.13084e+06
P35080	120.06	0.993785	1.11707	A	B	Profilin-2 OS=Homo sapiens OX=9606 GN=PFN2 PE=1 SV=3	4.04387e+06	1.6665e+06	1.39803e+06	1.60608e+06	2.97651e+06	1.78083e+06	2.7274e+06	1.08905e+06	2.7529e+06	2.45741e+06
P62873	182.26	0.148825	1.33915	C	B	Guanine nucleotide-binding protein G(I)/G(S)/G(T) subunit beta-1 OS=Homo sapiens OX=9606 GN=GNB1 PE=1 SV=3	2.4548e+06	1.41996e+06	1.83037e+06	2.16367e+06	1.68037e+06	1.45542e+06	2.27503e+06	2.67349e+06	2.31303e+06	2.20078e+06
P07148	120.45	0.302137	3.31887	B	C	Fatty acid-binding protein, liver OS=Homo sapiens OX=9606 GN=FABP1 PE=1 SV=1	648836	3.7067e+06	1.41809e+06	811210	5.38653e+06	888202	353736	1.35773e+06	504142	631118
Q13424	274.56	0.0738674	1.86724	C	B	Alpha-1-syntrophin OS=Homo sapiens OX=9606 GN=SNTA1 PE=1 SV=1	2.42943e+06	2.10615e+06	1.70357e+06	1.10573e+06	1.58866e+06	1.09763e+06	1.86711e+06	2.47076e+06	3.60562e+06	1.49733e+06
P26373	142.79	0.499387	1.53818	A	C	60S ribosomal protein L13 OS=Homo sapiens OX=9606 GN=RPL13 PE=1 SV=4	1.40528e+06	2.71816e+06	2.95208e+06	1.87129e+06	1.25347e+06	1.95254e+06	1.46188e+06	306980	1.79476e+06	2.5696e+06
Q15084	191.28	0.180011	1.70478	A	C	Protein disulfide-isomerase A6 OS=Homo sapiens OX=9606 GN=PDIA6 PE=1 SV=1	1.97941e+06	1.58242e+06	3.48034e+06	1.84904e+06	1.2253e+06	1.30315e+06	1.71924e+06	795596	1.56555e+06	1.42739e+06
Q9NQW7	255.29	0.19672	1.36387	C	A	Xaa-Pro aminopeptidase 1 OS=Homo sapiens OX=9606 GN=XPNPEP1 PE=1 SV=3	1.84864e+06	1.51989e+06	1.78839e+06	2.29197e+06	2.45282e+06	1.78908e+06	3.23362e+06	1.83476e+06	2.03603e+06	2.27345e+06
Q5T440	226.92	0.431311	1.52275	C	A	Putative transferase CAF17, mitochondrial OS=Homo sapiens OX=9606 GN=IBA57 PE=1 SV=1	2.3072e+06	1.14008e+06	1.11962e+06	1.47636e+06	2.52943e+06	1.99169e+06	2.89849e+06	1.10181e+06	2.86993e+06	2.40208e+06
P61204;P84085	291.62	0.15242	2.07178	A	B	ADP-ribosylation factor 3 OS=Homo sapiens OX=9606 GN=ARF3 PE=1 SV=2	3.62208e+06	1.50333e+06	1.73919e+06	1.59593e+06	1.17298e+06	544470	2.3248e+06	1.26145e+06	2.13615e+06	1.58794e+06
Q15848	246.76	0.295536	1.49654	B	C	Adiponectin OS=Homo sapiens OX=9606 GN=ADIPOQ PE=1 SV=1	2.20565e+06	2.18653e+06	1.64605e+06	2.55347e+06	1.53549e+06	2.77556e+06	1.56983e+06	725428	2.14873e+06	1.67192e+06
Q9GZV1	178.82	0.430831	2.30426	C	A	Ankyrin repeat domain-containing protein 2 OS=Homo sapiens OX=9606 GN=ANKRD2 PE=1 SV=3	246406	1.19239e+06	1.53115e+06	993960	666986	4.25617e+06	4.54645e+06	2.12632e+06	1.59432e+06	857611
P63010;Q10567	153.54	0.061372	1.89359	B	A	AP-2 complex subunit beta OS=Homo sapiens OX=9606 GN=AP2B1 PE=1 SV=1	1.44877e+06	1.13008e+06	1.03118e+06	1.98306e+06	1.50335e+06	3.34949e+06	1.84191e+06	2.71153e+06	1.68926e+06	1.86702e+06
O75431	163.96	0.214263	1.48303	A	C	Metaxin-2 OS=Homo sapiens OX=9606 GN=MTX2 PE=1 SV=1	2.18793e+06	2.29923e+06	2.33544e+06	1.32488e+06	2.90247e+06	1.52231e+06	1.20894e+06	1.20835e+06	1.91045e+06	1.80617e+06
O43852	138.94	0.757517	1.19965	B	A	Calumenin OS=Homo sapiens OX=9606 GN=CALU PE=1 SV=2	1.41118e+06	2.58355e+06	1.68368e+06	1.3533e+06	2.56209e+06	2.89672e+06	2.2664e+06	1.60836e+06	2.30506e+06	2.4743e+06
P61353	132.61	0.030708	1.63554	A	C	60S ribosomal protein L27 OS=Homo sapiens OX=9606 GN=RPL27 PE=1 SV=2	2.74144e+06	1.90154e+06	2.13616e+06	1.98168e+06	2.27111e+06	1.58292e+06	1.52497e+06	1.53391e+06	993403	1.47424e+06
Q5T1J5	63.72	0.742389	2.62961	C	B	Putative coiled-coil-helix-coiled-coil-helix domain-containing protein CHCHD2P9, mitochondrial OS=Homo sapiens OX=9606 GN=CHCHD2P9 PE=5 SV=1	4.53196e+06	439345	572773	1.37355e+06	877389	313034	2.37144e+06	212028	4.25285e+06	2.15332e+06
P04114	569.99	0.31012	1.75264	C	B	Apolipoprotein B-100 OS=Homo sapiens OX=9606 GN=APOB PE=1 SV=2	1.85022e+06	2.47715e+06	1.27363e+06	1.24145e+06	1.34609e+06	1.25652e+06	3.78201e+06	1.94231e+06	2.14406e+06	1.11462e+06
O95834	251.58	0.58345	1.26073	C	A	Echinoderm microtubule-associated protein-like 2 OS=Homo sapiens OX=9606 GN=EML2 PE=1 SV=1	1.82742e+06	1.27586e+06	2.23134e+06	3.05047e+06	965874	1.53998e+06	3.04534e+06	1.81133e+06	2.17202e+06	1.93866e+06
Q13310;P11940	183.55	0.266536	1.31463	C	A	Polyadenylate-binding protein 4 OS=Homo sapiens OX=9606 GN=PABPC4 PE=1 SV=1	1.88006e+06	1.5565e+06	1.65322e+06	2.5789e+06	1.99958e+06	1.36967e+06	2.48471e+06	1.90774e+06	2.48013e+06	2.04897e+06
Q9NVS9	167.51	0.658497	1.18181	C	B	Pyridoxine-5'-phosphate oxidase OS=Homo sapiens OX=9606 GN=PNPO PE=1 SV=1	2.43658e+06	1.3257e+06	2.21911e+06	2.71277e+06	1.88625e+06	1.03582e+06	2.32667e+06	1.9097e+06	2.64097e+06	2.00176e+06
P10644	93.85	0.368835	1.49354	A	B	cAMP-dependent protein kinase type I-alpha regulatory subunit OS=Homo sapiens OX=9606 GN=PRKAR1A PE=1 SV=1	2.02574e+06	2.14787e+06	2.46054e+06	988241	1.87751e+06	1.57615e+06	1.97651e+06	1.35716e+06	3.1007e+06	1.1103e+06
P31153	210.21	0.95561	1.02309	C	B	S-adenosylmethionine synthase isoform type-2 OS=Homo sapiens OX=9606 GN=MAT2A PE=1 SV=1	2.40002e+06	1.87103e+06	2.19261e+06	2.52531e+06	2.03857e+06	1.89558e+06	2.25909e+06	2.47673e+06	1.90729e+06	2.16834e+06
P49207	36.18	0.000283918	2.0842	A	C	60S ribosomal protein L34 OS=Homo sapiens OX=9606 GN=RPL34 PE=1 SV=3	2.04747e+06	2.00337e+06	2.50034e+06	1.25954e+06	953606	1.08979e+06	988694	1.16023e+06	1.1475e+06	894590
P34949	170.64	0.740788	1.31923	C	A	Mannose-6-phosphate isomerase OS=Homo sapiens OX=9606 GN=MPI PE=1 SV=2	1.61527e+06	1.23088e+06	2.1168e+06	1.89285e+06	2.47058e+06	1.94486e+06	2.19748e+06	831164	2.6995e+06	3.00152e+06
Q07065	391.23	0.319584	1.30815	A	C	Cytoskeleton-associated protein 4 OS=Homo sapiens OX=9606 GN=CKAP4 PE=1 SV=2	1.82545e+06	2.66206e+06	2.0343e+06	1.29201e+06	2.00345e+06	1.79836e+06	1.3903e+06	1.90542e+06	2.15088e+06	1.20078e+06
Q9UDR5	271.21	0.977408	1.13675	C	B	Alpha-aminoadipic semialdehyde synthase, mitochondrial OS=Homo sapiens OX=9606 GN=AASS PE=1 SV=1	2.07607e+06	2.6386e+06	1.50074e+06	1.96329e+06	2.20475e+06	1.54558e+06	1.64494e+06	992162	2.89158e+06	3.13123e+06
P51648;P30838;P43353;P48448	254.63	0.781092	1.10763	A	C	Aldehyde dehydrogenase family 3 member A2 OS=Homo sapiens OX=9606 GN=ALDH3A2 PE=1 SV=1	1.90033e+06	2.3845e+06	2.18947e+06	1.91684e+06	2.45327e+06	1.6298e+06	2.97889e+06	1.3456e+06	2.18433e+06	1.28476e+06
P02656	124.49	0.915309	1.07395	A	B	Apolipoprotein C-III OS=Homo sapiens OX=9606 GN=APOC3 PE=1 SV=1	1.17266e+06	4.04537e+06	1.24555e+06	1.31816e+06	3.81053e+06	889837	4.25628e+06	296296	828409	3.05377e+06
Q14914	228.62	0.906918	1.11215	C	B	Prostaglandin reductase 1 OS=Homo sapiens OX=9606 GN=PTGR1 PE=1 SV=2	3.94001e+06	1.19939e+06	1.20501e+06	2.31096e+06	2.95167e+06	536337	3.4642e+06	1.04337e+06	1.66212e+06	2.42943e+06
Q7L7L0;P16104;Q8IUE6;Q96QV6	341.12	0.130848	5.26541	B	C	Histone H2A type 3 OS=Homo sapiens OX=9606 GN=HIST3H2A PE=1 SV=3	566457	790122	896370	475353	932735	5.03027e+06	49451.8	1.28429e+06	199505	97106.5
A0A0B4J1X5	38.22	0.278208	2.673	C	B	Immunoglobulin heavy variable 3-74 OS=Homo sapiens OX=9606 GN=IGHV3-74 PE=3 SV=1	1.68676e+06	1.86185e+06	919237	735432	874914	796301	1.41188e+06	5.01923e+06	1.37328e+06	772892
P00751	189.46	0.26927	2.49639	B	A	Complement factor B OS=Homo sapiens OX=9606 GN=CFB PE=1 SV=2	891397	829057	842036	3.53101e+06	2.19512e+06	670855	2.93534e+06	1.18141e+06	1.90563e+06	1.07777e+06
Q08043	1041.63	0.151059	2.04199	A	C	Alpha-actinin-3 OS=Homo sapiens OX=9606 GN=ACTN3 PE=1 SV=2	2.12391e+06	2.44166e+06	1.81452e+06	898923	974118	3.38318e+06	834283	1.2462e+06	1.00261e+06	1.08283e+06
Q9NVH1	91.44	0.185228	1.7088	A	C	DnaJ homolog subfamily C member 11 OS=Homo sapiens OX=9606 GN=DNAJC11 PE=1 SV=2	1.26388e+06	2.50781e+06	2.56895e+06	786206	1.60307e+06	1.69475e+06	1.22909e+06	1.52941e+06	1.15635e+06	1.03261e+06
P07384	172.05	0.220528	1.29239	C	B	Calpain-1 catalytic subunit OS=Homo sapiens OX=9606 GN=CAPN1 PE=1 SV=1	2.34111e+06	1.72862e+06	1.87341e+06	2.17135e+06	1.35093e+06	1.38095e+06	1.82807e+06	2.52793e+06	2.1014e+06	1.99177e+06
P49591	138.2	0.554203	1.49708	C	A	Serine--tRNA ligase, cytoplasmic OS=Homo sapiens OX=9606 GN=SARS1 PE=1 SV=3	2.45543e+06	977605	746105	2.31178e+06	1.75016e+06	277322	2.09979e+06	984259	2.39027e+06	2.86768e+06
P22307	172.26	0.654159	1.42061	C	A	Non-specific lipid-transfer protein OS=Homo sapiens OX=9606 GN=SCP2 PE=1 SV=2	2.954e+06	996919	442603	2.6527e+06	2.14514e+06	339645	2.85975e+06	992036	2.14481e+06	2.32538e+06
Q96B49	85.88	0.214114	2.60649	C	A	Mitochondrial import receptor subunit TOM6 homolog OS=Homo sapiens OX=9606 GN=TOMM6 PE=1 SV=1	1.17878e+06	782619	425782	2.39087e+06	1.77092e+06	289949	2.54993e+06	1.38465e+06	2.33244e+06	2.02919e+06
O96008	251.11	0.717151	1.31886	A	C	Mitochondrial import receptor subunit TOM40 homolog OS=Homo sapiens OX=9606 GN=TOMM40 PE=1 SV=1	2.004e+06	3.10011e+06	1.09797e+06	1.14332e+06	2.57558e+06	2.36989e+06	1.36454e+06	2.04674e+06	1.31974e+06	1.53911e+06
Q9Y5L4	106.37	0.103787	1.29208	A	C	Mitochondrial import inner membrane translocase subunit Tim13 OS=Homo sapiens OX=9606 GN=TIMM13 PE=1 SV=1	2.14206e+06	1.85283e+06	2.19175e+06	1.61872e+06	1.75666e+06	1.54691e+06	1.97877e+06	1.2069e+06	1.58293e+06	1.61556e+06
Q00688	187.75	0.716254	1.42506	C	A	Peptidyl-prolyl cis-trans isomerase FKBP3 OS=Homo sapiens OX=9606 GN=FKBP3 PE=1 SV=1	2.79989e+06	598139	942046	1.83381e+06	1.57587e+06	1.21775e+06	2.68112e+06	681352	3.36177e+06	1.52222e+06
A1L0T0	161.53	0.627114	1.33314	C	A	Acetolactate synthase-like protein OS=Homo sapiens OX=9606 GN=ILVBL PE=1 SV=2	1.87835e+06	855652	1.90512e+06	2.1033e+06	2.24246e+06	472285	2.83508e+06	1.24345e+06	2.10491e+06	2.06269e+06
P16403	544.56	0.196636	Infinity	C	A	Histone H1.2 OS=Homo sapiens OX=9606 GN=H1-2 PE=1 SV=2	0	0	0	0	0	0	0	7.64636e+06	577552	0
P61158	104.89	0.312265	1.20355	C	B	Actin-related protein 3 OS=Homo sapiens OX=9606 GN=ACTR3 PE=1 SV=3	1.96936e+06	1.86352e+06	2.27536e+06	2.21147e+06	1.67939e+06	1.21363e+06	1.98697e+06	2.3632e+06	1.88834e+06	1.95287e+06
Q8WUM4	268.04	0.442318	1.34478	C	B	Programmed cell death 6-interacting protein OS=Homo sapiens OX=9606 GN=PDCD6IP PE=1 SV=1	2.10973e+06	1.90234e+06	1.35425e+06	2.00115e+06	1.69353e+06	853837	1.79381e+06	1.50981e+06	2.81067e+06	2.04137e+06
Q9H299	33.83	0.169094	1.33416	C	A	SH3 domain-binding glutamic acid-rich-like protein 3 OS=Homo sapiens OX=9606 GN=SH3BGRL3 PE=1 SV=1	1.40029e+06	1.66561e+06	1.51533e+06	1.90733e+06	1.47391e+06	1.26831e+06	1.85777e+06	2.80489e+06	1.68263e+06	1.80414e+06
P30050	101.92	0.916155	1.06399	A	C	60S ribosomal protein L12 OS=Homo sapiens OX=9606 GN=RPL12 PE=1 SV=1	1.83156e+06	1.66081e+06	2.61047e+06	1.91484e+06	1.87785e+06	1.98401e+06	1.79201e+06	2.61841e+06	1.52794e+06	1.70937e+06
P62269	174.58	0.399028	1.70371	A	C	40S ribosomal protein S18 OS=Homo sapiens OX=9606 GN=RPS18 PE=1 SV=3	1.73893e+06	3.44285e+06	893802	1.1168e+06	2.04963e+06	2.84872e+06	581759	1.78735e+06	463917	1.92175e+06
Q9BV79	90.82	0.189336	1.31929	A	B	Enoyl-[acyl-carrier-protein] reductase, mitochondrial OS=Homo sapiens OX=9606 GN=MECR PE=1 SV=2	2.44023e+06	1.98442e+06	1.59717e+06	1.41949e+06	1.83197e+06	1.31299e+06	1.84579e+06	1.46331e+06	1.81255e+06	1.70574e+06
P36955	226.65	0.801609	1.133	A	B	Pigment epithelium-derived factor OS=Homo sapiens OX=9606 GN=SERPINF1 PE=1 SV=4	2.28107e+06	2.33739e+06	1.3974e+06	2.28278e+06	1.92393e+06	1.10296e+06	1.92701e+06	1.64119e+06	1.97229e+06	1.59868e+06
P62753	149.53	0.0526952	1.96949	C	A	40S ribosomal protein S6 OS=Homo sapiens OX=9606 GN=RPS6 PE=1 SV=1	825860	957348	1.26163e+06	1.39488e+06	1.26915e+06	1.04062e+06	2.66241e+06	1.12122e+06	1.84148e+06	2.37058e+06
Q9H223	207.06	0.0863813	1.78828	A	C	EH domain-containing protein 4 OS=Homo sapiens OX=9606 GN=EHD4 PE=1 SV=1	2.1738e+06	1.85843e+06	1.95593e+06	1.07775e+06	1.29674e+06	1.14324e+06	1.24267e+06	1.64141e+06	1.07598e+06	504690
Q96PE7	108.88	0.803909	1.14161	B	C	Methylmalonyl-CoA epimerase, mitochondrial OS=Homo sapiens OX=9606 GN=MCEE PE=1 SV=1	1.73822e+06	1.78529e+06	2.29177e+06	1.49308e+06	2.99891e+06	1.46471e+06	1.85495e+06	987163	1.36727e+06	2.74768e+06
Q12905	230.43	0.250946	1.41641	A	B	Interleukin enhancer-binding factor 2 OS=Homo sapiens OX=9606 GN=ILF2 PE=1 SV=2	1.91912e+06	1.55917e+06	2.47295e+06	1.78943e+06	1.24769e+06	1.16452e+06	1.12948e+06	2.09554e+06	1.42405e+06	1.54199e+06
Q8N8N7	115.01	0.706999	1.31127	C	A	Prostaglandin reductase 2 OS=Homo sapiens OX=9606 GN=PTGR2 PE=1 SV=1	2.30767e+06	1.37245e+06	830080	2.63489e+06	2.37371e+06	651986	2.36711e+06	1.4089e+06	2.27157e+06	1.83784e+06
P49368	82.07	0.0545096	1.52082	A	B	T-complex protein 1 subunit gamma OS=Homo sapiens OX=9606 GN=CCT3 PE=1 SV=4	1.83298e+06	1.77996e+06	2.2947e+06	1.62974e+06	1.22299e+06	1.03179e+06	2.10637e+06	1.99769e+06	1.4898e+06	1.54733e+06
P35222	260.83	0.785358	1.19991	A	C	Catenin beta-1 OS=Homo sapiens OX=9606 GN=CTNNB1 PE=1 SV=1	730650	3.78729e+06	1.3402e+06	2.05386e+06	1.33997e+06	2.04209e+06	726993	3.9423e+06	664684	1.17554e+06
P08134	94.69	0.0336234	8.36436	C	A	Rho-related GTP-binding protein RhoC OS=Homo sapiens OX=9606 GN=RHOC PE=1 SV=1	308522	201331	188957	1.09516e+06	917717	490315	919676	5.37407e+06	779658	720064
Q13404	212.75	0.128239	1.12296	B	C	Ubiquitin-conjugating enzyme E2 variant 1 OS=Homo sapiens OX=9606 GN=UBE2V1 PE=1 SV=2	1.78415e+06	1.81916e+06	2.07077e+06	2.05525e+06	1.74333e+06	1.98214e+06	1.65197e+06	1.73275e+06	1.81596e+06	1.66298e+06
Q9NVA2;Q14141;Q6ZU15;Q92599	235.92	0.689999	1.15041	B	C	Septin-11 OS=Homo sapiens OX=9606 GN=SEPTIN11 PE=1 SV=3	2.40532e+06	1.56022e+06	1.27141e+06	2.23352e+06	1.53798e+06	2.00273e+06	1.68818e+06	1.49701e+06	1.73837e+06	1.7688e+06
Q71UM5	35.1	0.426241	1.74093	A	C	40S ribosomal protein S27-like OS=Homo sapiens OX=9606 GN=RPS27L PE=1 SV=3	1.76896e+06	1.42053e+06	2.57574e+06	1.16229e+06	2.84597e+06	1.18968e+06	1.6991e+06	49452.5	1.05429e+06	1.61261e+06
Q12906	254.9	0.588607	1.22494	C	B	Interleukin enhancer-binding factor 3 OS=Homo sapiens OX=9606 GN=ILF3 PE=1 SV=3	2.29411e+06	1.39524e+06	1.67653e+06	2.46358e+06	1.37861e+06	863603	1.40678e+06	2.3717e+06	2.06995e+06	1.8373e+06
P27105;Q8TAV4	132.84	0.63044	1.3128	A	B	Erythrocyte band 7 integral membrane protein OS=Homo sapiens OX=9606 GN=STOM PE=1 SV=3	2.32257e+06	1.41814e+06	2.00685e+06	1.46151e+06	1.29877e+06	1.61781e+06	1.07889e+06	3.90776e+06	1.10237e+06	387644
P13611	120.39	0.531452	2.58981	C	A	Versican core protein OS=Homo sapiens OX=9606 GN=VCAN PE=1 SV=3	473711	817873	917684	1.75861e+06	1.27702e+06	117043	1.50962e+06	881969	666066	4.57114e+06
P24534	211.67	0.180518	2.4848	C	A	Elongation factor 1-beta OS=Homo sapiens OX=9606 GN=EEF1B2 PE=1 SV=3	928602	919827	452729	874218	1.64674e+06	649094	3.02042e+06	878308	2.63806e+06	1.0871e+06
Q15404	134.47	0.425336	1.69514	C	A	Ras suppressor protein 1 OS=Homo sapiens OX=9606 GN=RSU1 PE=1 SV=3	2.08869e+06	834172	447042	1.8359e+06	1.52293e+06	356753	2.52394e+06	984444	2.42771e+06	1.68052e+06
Q5XKP0	85.54	0.00467306	3.26462	C	A	MICOS complex subunit MIC13 OS=Homo sapiens OX=9606 GN=MICOS13 PE=1 SV=1	884789	520880	336544	1.97842e+06	1.70942e+06	1.1387e+06	1.96352e+06	1.30867e+06	2.1533e+06	2.15807e+06
P43304	255.25	0.209449	1.42552	C	B	Glycerol-3-phosphate dehydrogenase, mitochondrial OS=Homo sapiens OX=9606 GN=GPD2 PE=1 SV=3	2.47771e+06	1.25294e+06	1.89999e+06	1.47348e+06	1.02712e+06	1.46946e+06	2.02452e+06	1.3861e+06	2.09984e+06	2.03541e+06
P35241	522.3	0.565967	1.27793	C	B	Radixin OS=Homo sapiens OX=9606 GN=RDX PE=1 SV=1	2.10542e+06	1.26018e+06	1.65174e+06	1.82066e+06	1.54202e+06	1.05867e+06	2.21619e+06	1.19071e+06	2.27505e+06	1.8516e+06
P04264;Q7Z794	543.33	0.253346	9.8819	C	B	Keratin, type II cytoskeletal 1 OS=Homo sapiens OX=9606 GN=KRT1 PE=1 SV=6	452248	286302	186971	213159	143622	210396	204481	3.15947e+06	191677	3.91742e+06
P03923	84.8	0.266504	1.71001	A	B	NADH-ubiquinone oxidoreductase chain 6 OS=Homo sapiens OX=9606 GN=MT-ND6 PE=1 SV=2	2.08108e+06	2.42683e+06	1.08516e+06	1.12975e+06	1.51251e+06	628530	1.00453e+06	1.8546e+06	1.36684e+06	1.71677e+06
Q9NWV4	83.67	0.0211397	1.99833	C	A	CXXC motif containing zinc binding protein OS=Homo sapiens OX=9606 GN=CZIB PE=1 SV=1	1.03147e+06	789596	971435	1.15814e+06	1.29053e+06	711442	2.14234e+06	1.48475e+06	2.43104e+06	1.38232e+06
Q96FJ2	130.96	0.0146673	2.65255	C	A	Dynein light chain 2, cytoplasmic OS=Homo sapiens OX=9606 GN=DYNLL2 PE=1 SV=1	967438	684905	451209	2.0541e+06	1.69442e+06	826748	1.84254e+06	1.59313e+06	1.99428e+06	2.00974e+06
P62906	88.49	0.427759	1.19175	A	C	60S ribosomal protein L10a OS=Homo sapiens OX=9606 GN=RPL10A PE=1 SV=2	1.62859e+06	1.99209e+06	1.94054e+06	1.33938e+06	1.7941e+06	2.00129e+06	1.43087e+06	1.96579e+06	1.26081e+06	1.56444e+06
Q99807	60.47	0.5515	1.18843	B	C	5-demethoxyubiquinone hydroxylase, mitochondrial OS=Homo sapiens OX=9606 GN=COQ7 PE=1 SV=3	1.41212e+06	1.72901e+06	1.87217e+06	2.30744e+06	1.44602e+06	1.80302e+06	1.55781e+06	1.17429e+06	1.77465e+06	1.72724e+06
Q8NDC0	82.97	0.0848836	1.74576	C	A	MAPK-interacting and spindle-stabilizing protein-like OS=Homo sapiens OX=9606 GN=MAPK1IP1L PE=1 SV=4	1.32463e+06	765690	1.073e+06	1.57127e+06	1.10884e+06	540114	2.25401e+06	1.51752e+06	1.9152e+06	1.67647e+06
P50454	142.16	0.256422	2.28635	A	B	Serpin H1 OS=Homo sapiens OX=9606 GN=SERPINH1 PE=1 SV=2	1.64656e+06	2.29386e+06	1.56882e+06	384595	1.75732e+06	267709	1.68086e+06	1.07651e+06	248171	1.39454e+06
O75439	265.19	0.765753	1.101	C	B	Mitochondrial-processing peptidase subunit beta OS=Homo sapiens OX=9606 GN=PMPCB PE=1 SV=2	2.16169e+06	1.58069e+06	1.62147e+06	1.76382e+06	1.91889e+06	1.30844e+06	1.77748e+06	1.46112e+06	1.93571e+06	2.15273e+06
Q07020	171.92	0.152176	1.68876	C	A	60S ribosomal protein L18 OS=Homo sapiens OX=9606 GN=RPL18 PE=1 SV=2	1.28438e+06	753477	1.17471e+06	2.7796e+06	1.40976e+06	977413	1.74577e+06	1.81617e+06	2.01147e+06	1.66029e+06
Q9UL25	218.39	0.213725	1.25903	C	B	Ras-related protein Rab-21 OS=Homo sapiens OX=9606 GN=RAB21 PE=1 SV=3	1.82625e+06	1.3522e+06	1.39352e+06	1.52959e+06	1.43729e+06	1.34166e+06	2.27925e+06	1.46886e+06	1.83461e+06	1.65002e+06
P13798	113.39	0.629707	1.12149	C	A	Acylamino-acid-releasing enzyme OS=Homo sapiens OX=9606 GN=APEH PE=1 SV=4	1.50809e+06	1.17439e+06	2.14975e+06	1.68662e+06	1.45673e+06	1.72938e+06	2.15704e+06	1.58738e+06	1.64167e+06	1.83964e+06
P48147	289.44	0.759433	1.257	A	B	Prolyl endopeptidase OS=Homo sapiens OX=9606 GN=PREP PE=1 SV=2	1.25056e+06	2.05625e+06	2.09624e+06	906242	2.08535e+06	1.30678e+06	2.86339e+06	1.29213e+06	1.94667e+06	897448
Q8N4T8	112.67	0.56086	1.2589	C	A	Carbonyl reductase family member 4 OS=Homo sapiens OX=9606 GN=CBR4 PE=1 SV=3	2.07968e+06	838539	1.37169e+06	1.62291e+06	1.83165e+06	1.01231e+06	2.45682e+06	1.3792e+06	1.76884e+06	1.5959e+06
Q9BRX8	178.99	0.129962	1.29386	C	B	Peroxiredoxin-like 2A OS=Homo sapiens OX=9606 GN=PRXL2A PE=1 SV=3	1.72025e+06	1.71907e+06	1.66292e+06	1.30427e+06	1.61692e+06	1.22223e+06	1.57319e+06	1.49672e+06	1.79633e+06	2.28177e+06
P02549	370.04	0.357038	4.25684	A	B	Spectrin alpha chain, erythrocytic 1 OS=Homo sapiens OX=9606 GN=SPTA1 PE=1 SV=5	1.13993e+06	968324	3.23665e+06	289069	468035	498500	263235	4.10907e+06	818217	102614
P28066	218.21	5.79142e-05	9.0725	A	C	Proteasome subunit alpha type-5 OS=Homo sapiens OX=9606 GN=PSMA5 PE=1 SV=3	1.9818e+06	1.7198e+06	1.63852e+06	576036	233396	257775	232882	194649	194681	162594
P22033	182.99	0.753684	2.05904	C	B	Methylmalonyl-CoA mutase, mitochondrial OS=Homo sapiens OX=9606 GN=MMUT PE=1 SV=4	1.81434e+06	815722	1.33775e+06	631621	983645	976559	1.8501e+06	672180	4.16452e+06	428751
Q9BRA2	139.29	0.086947	1.48513	C	B	Thioredoxin domain-containing protein 17 OS=Homo sapiens OX=9606 GN=TXNDC17 PE=1 SV=1	1.59314e+06	961296	1.13187e+06	1.32616e+06	1.37251e+06	861440	1.62556e+06	1.86789e+06	2.13564e+06	1.42051e+06
P00488	236.94	0.752094	1.85415	C	B	Coagulation factor XIII A chain OS=Homo sapiens OX=9606 GN=F13A1 PE=1 SV=4	1.47761e+06	1.77089e+06	836870	665729	1.04165e+06	1.1377e+06	1.72614e+06	2.86269e+06	323237	2.12154e+06
P33176;O60282;Q12840	218.26	0.138346	2.03575	C	A	Kinesin-1 heavy chain OS=Homo sapiens OX=9606 GN=KIF5B PE=1 SV=1	696310	995491	891497	2.0065e+06	1.55109e+06	760299	1.24402e+06	1.92143e+06	1.1864e+06	2.6601e+06
Q00169	166.02	0.958195	1.08814	B	A	Phosphatidylinositol transfer protein alpha isoform OS=Homo sapiens OX=9606 GN=PITPNA PE=1 SV=2	1.91199e+06	1.41042e+06	1.50873e+06	2.48365e+06	1.22271e+06	1.55061e+06	1.60991e+06	1.62528e+06	1.72228e+06	1.51234e+06
P62826	75.64	0.308119	1.41385	C	B	GTP-binding nuclear protein Ran OS=Homo sapiens OX=9606 GN=RAN PE=1 SV=3	1.71161e+06	1.02819e+06	1.15991e+06	1.76345e+06	1.07578e+06	876637	2.29439e+06	1.39275e+06	2.05274e+06	1.26501e+06
P38606	229.65	0.779624	1.07358	A	B	V-type proton ATPase catalytic subunit A OS=Homo sapiens OX=9606 GN=ATP6V1A PE=1 SV=2	2.09094e+06	1.73061e+06	1.42959e+06	1.67099e+06	1.60224e+06	1.61802e+06	1.63846e+06	1.9895e+06	1.61216e+06	1.70678e+06
Q9ULV0	30.82	0.467159	1.72672	B	C	Unconventional myosin-Vb OS=Homo sapiens OX=9606 GN=MYO5B PE=1 SV=3	1.61271e+06	1.7889e+06	393208	1.53196e+06	2.21181e+06	1.48834e+06	794938	1.4812e+06	158860	1.60512e+06
Q16363	164.42	0.400011	1.37943	B	C	Laminin subunit alpha-4 OS=Homo sapiens OX=9606 GN=LAMA4 PE=1 SV=4	970432	2.29124e+06	1.68251e+06	1.48972e+06	1.6027e+06	2.12657e+06	857010	1.77009e+06	1.01723e+06	1.40025e+06
Q14624	376.63	0.476832	1.36075	A	B	Inter-alpha-trypsin inhibitor heavy chain H4 OS=Homo sapiens OX=9606 GN=ITIH4 PE=1 SV=4	1.45751e+06	1.6407e+06	2.11469e+06	1.89702e+06	1.01564e+06	918264	1.98311e+06	1.7449e+06	1.2385e+06	868477
P02790	84.14	0.572913	1.7916	A	B	Hemopexin OS=Homo sapiens OX=9606 GN=HPX PE=1 SV=2	3.50469e+06	733774	970916	2.0207e+06	609280	277696	2.73982e+06	875266	1.41167e+06	663142
Q99471	131.26	0.620485	1.34658	A	B	Prefoldin subunit 5 OS=Homo sapiens OX=9606 GN=PFDN5 PE=1 SV=2	2.71622e+06	1.02494e+06	1.44334e+06	1.72486e+06	1.62196e+06	503317	1.58741e+06	1.27357e+06	1.39201e+06	1.92973e+06
P40123	157.75	0.125937	1.79671	A	C	Adenylyl cyclase-associated protein 2 OS=Homo sapiens OX=9606 GN=CAP2 PE=1 SV=1	1.02969e+06	2.02659e+06	2.11676e+06	1.3675e+06	1.30891e+06	1.95216e+06	603643	1.5097e+06	668767	1.05678e+06
Q8WW59	202.1	0.911516	1.18054	C	A	SPRY domain-containing protein 4 OS=Homo sapiens OX=9606 GN=SPRYD4 PE=1 SV=2	1.75571e+06	1.6474e+06	957586	1.55791e+06	1.68035e+06	1.5751e+06	2.09768e+06	692387	2.2453e+06	1.82859e+06
P06753	1515.56	0.104659	7.41619	B	C	Tropomyosin alpha-3 chain OS=Homo sapiens OX=9606 GN=TPM3 PE=1 SV=2	415184	1.8987e+06	855918	977022	236807	3.89999e+06	131895	360642	164247	262613
P49789	134.81	0.881589	1.11176	C	B	Bis(5'-adenosyl)-triphosphatase OS=Homo sapiens OX=9606 GN=FHIT PE=1 SV=3	1.87055e+06	1.37053e+06	1.51658e+06	1.71569e+06	1.75744e+06	1.1165e+06	1.82988e+06	1.07765e+06	1.78174e+06	2.11414e+06
O75367;Q9P0M6	179.47	0.0469928	5.1618	A	C	Core histone macro-H2A.1 OS=Homo sapiens OX=9606 GN=MACROH2A1 PE=1 SV=4	1.38451e+06	1.39608e+06	2.30472e+06	588480	539466	1.31116e+06	19359.4	1.0796e+06	69294.6	145314
P08603;Q02985	186.66	0.714913	1.21643	A	C	Complement factor H OS=Homo sapiens OX=9606 GN=CFH PE=1 SV=4	1.36524e+06	2.14545e+06	1.5616e+06	2.43472e+06	1.29498e+06	998584	1.70943e+06	1.22402e+06	1.21765e+06	1.40865e+06
Q9BRF8	160.41	0.930169	1.0317	C	B	Serine/threonine-protein phosphatase CPPED1 OS=Homo sapiens OX=9606 GN=CPPED1 PE=1 SV=3	1.4475e+06	1.84798e+06	1.76637e+06	1.93355e+06	1.38458e+06	1.58867e+06	1.50489e+06	1.60587e+06	1.95456e+06	1.68444e+06
O95674	155.08	0.162483	1.99372	A	B	Phosphatidate cytidylyltransferase 2 OS=Homo sapiens OX=9606 GN=CDS2 PE=1 SV=1	1.05045e+06	1.91661e+06	2.08658e+06	337330	1.51347e+06	683985	733289	994622	1.16901e+06	552315
P62857	87.71	0.552079	1.12729	A	B	40S ribosomal protein S28 OS=Homo sapiens OX=9606 GN=RPS28 PE=1 SV=1	1.7755e+06	1.42225e+06	1.84289e+06	1.78908e+06	1.19761e+06	1.48479e+06	1.55329e+06	1.61083e+06	1.49759e+06	1.88297e+06
P47914	68.47	0.439179	1.72655	C	A	60S ribosomal protein L29 OS=Homo sapiens OX=9606 GN=RPL29 PE=1 SV=2	1.77316e+06	525382	613058	1.71459e+06	1.11974e+06	776529	2.63717e+06	720867	2.13073e+06	1.21395e+06
Q9NS69	112.66	0.0900962	1.8928	C	B	Mitochondrial import receptor subunit TOM22 homolog OS=Homo sapiens OX=9606 GN=TOMM22 PE=1 SV=3	2.24425e+06	1.21301e+06	1.50804e+06	1.36491e+06	872769	397222	1.77845e+06	1.36822e+06	2.16351e+06	1.33961e+06
A0A0B4J1V1	45.71	0.0679529	2.09216	C	B	Immunoglobulin heavy variable 3-21 OS=Homo sapiens OX=9606 GN=IGHV3-21 PE=1 SV=1	1.95895e+06	1.42654e+06	1.40063e+06	1.06888e+06	851789	449453	1.10437e+06	2.68676e+06	1.68716e+06	1.13329e+06
P00734	108.76	0.579727	1.41047	C	B	Prothrombin OS=Homo sapiens OX=9606 GN=F2 PE=1 SV=2	1.82262e+06	877651	1.14444e+06	1.98049e+06	1.11256e+06	411574	2.49811e+06	1.03796e+06	1.9996e+06	1.05521e+06
Q99643	42.72	0.11048	2.66148	C	A	Succinate dehydrogenase cytochrome b560 subunit, mitochondrial OS=Homo sapiens OX=9606 GN=SDHC PE=1 SV=1	409588	731585	710709	1.20065e+06	1.83094e+06	606041	1.9143e+06	677165	1.97957e+06	2.00062e+06
P08779	332.93	0.849863	14.7823	C	B	Keratin, type I cytoskeletal 16 OS=Homo sapiens OX=9606 GN=KRT16 PE=1 SV=4	151884	69579.3	136505	128449	99056	102624	72578.5	6.31956e+06	61454.3	53167.3
Q8TDQ7	153.91	0.471927	1.14355	C	A	Glucosamine-6-phosphate isomerase 2 OS=Homo sapiens OX=9606 GN=GNPDA2 PE=1 SV=1	1.69883e+06	1.14282e+06	1.41644e+06	1.58565e+06	1.05405e+06	1.6753e+06	1.64893e+06	1.62489e+06	1.64201e+06	1.57659e+06
P29144	334.21	0.110593	1.47772	B	A	Tripeptidyl-peptidase 2 OS=Homo sapiens OX=9606 GN=TPP2 PE=1 SV=4	1.19792e+06	1.14165e+06	940503	2.1579e+06	1.47212e+06	1.21699e+06	1.55118e+06	1.28221e+06	1.36016e+06	1.83699e+06
P41222	106.27	0.631169	1.58009	A	B	Prostaglandin-H2 D-isomerase OS=Homo sapiens OX=9606 GN=PTGDS PE=1 SV=1	2.44096e+06	929964	1.46994e+06	969044	1.12341e+06	971216	1.33397e+06	262254	2.01707e+06	1.10152e+06
P09525	236.11	0.694107	1.25926	B	A	Annexin A4 OS=Homo sapiens OX=9606 GN=ANXA4 PE=1 SV=4	1.28929e+06	1.33195e+06	1.19798e+06	2.45418e+06	1.14148e+06	1.21371e+06	1.41414e+06	1.80764e+06	1.10815e+06	1.79235e+06
Q13510	202.22	0.364079	1.47887	C	B	Acid ceramidase OS=Homo sapiens OX=9606 GN=ASAH1 PE=1 SV=5	1.95065e+06	1.01528e+06	1.7103e+06	1.7667e+06	908286	574536	1.44184e+06	2.45822e+06	1.07024e+06	1.43719e+06
Q9UNS2	128.66	0.0985158	1.45867	C	B	COP9 signalosome complex subunit 3 OS=Homo sapiens OX=9606 GN=COPS3 PE=1 SV=3	1.54078e+06	1.43154e+06	1.37475e+06	1.24331e+06	1.26887e+06	746178	2.0142e+06	1.35326e+06	1.63138e+06	1.33832e+06
P42166	159.56	0.261411	1.43557	A	C	Lamina-associated polypeptide 2, isoform alpha OS=Homo sapiens OX=9606 GN=TMPO PE=1 SV=2	1.40561e+06	1.08735e+06	2.19756e+06	1.28819e+06	983676	1.39067e+06	1.15941e+06	876418	1.27999e+06	1.04065e+06
O15230	327.76	0.841864	1.14876	B	A	Laminin subunit alpha-5 OS=Homo sapiens OX=9606 GN=LAMA5 PE=1 SV=8	239093	1.96361e+06	1.87775e+06	1.51482e+06	902398	2.27023e+06	473255	3.29743e+06	744615	1.31171e+06
O60936	147.75	0.487496	5.3532	C	A	Nucleolar protein 3 OS=Homo sapiens OX=9606 GN=NOL3 PE=1 SV=2	622118	136959	113544	1.43429e+06	481750	134958	2.66712e+06	63023.4	2.32915e+06	1.16912e+06
Q8IW45	173.18	0.0569706	1.33824	A	C	ATP-dependent (S)-NAD(P)H-hydrate dehydratase OS=Homo sapiens OX=9606 GN=NAXD PE=1 SV=1	1.53181e+06	1.61006e+06	1.50646e+06	1.32454e+06	1.40114e+06	1.3429e+06	1.30129e+06	884411	1.05903e+06	1.38655e+06
O75608	42.37	0.698607	1.10312	B	C	Acyl-protein thioesterase 1 OS=Homo sapiens OX=9606 GN=LYPLA1 PE=1 SV=1	1.52402e+06	1.44947e+06	1.62304e+06	1.42007e+06	1.69381e+06	1.52513e+06	1.45372e+06	799289	1.74601e+06	1.60812e+06
P16157	289.68	0.425501	2.73913	A	B	Ankyrin-1 OS=Homo sapiens OX=9606 GN=ANK1 PE=1 SV=3	993601	934680	2.69955e+06	573235	507958	608335	267604	3.44771e+06	649794	231589
P11233;P11234	187.91	0.0621418	1.8765	C	A	Ras-related protein Ral-A OS=Homo sapiens OX=9606 GN=RALA PE=1 SV=1	1.12836e+06	941506	395780	1.05779e+06	1.06757e+06	1.09535e+06	1.36546e+06	1.96997e+06	1.38641e+06	1.44721e+06
P61313	130.94	0.0150591	1.35672	B	A	60S ribosomal protein L15 OS=Homo sapiens OX=9606 GN=RPL15 PE=1 SV=2	1.23499e+06	1.13271e+06	1.03645e+06	1.75083e+06	1.4138e+06	1.45384e+06	1.43231e+06	1.65493e+06	1.32878e+06	1.39895e+06
P62277	88.18	0.417583	1.17462	C	B	40S ribosomal protein S13 OS=Homo sapiens OX=9606 GN=RPS13 PE=1 SV=2	1.14176e+06	1.20597e+06	1.67646e+06	1.41568e+06	1.27448e+06	1.23975e+06	1.55959e+06	1.3982e+06	1.90679e+06	1.29028e+06
Q96AE4	241.6	0.904529	1.09064	B	C	Far upstream element-binding protein 1 OS=Homo sapiens OX=9606 GN=FUBP1 PE=1 SV=3	1.89433e+06	1.49405e+06	1.02037e+06	1.91685e+06	1.13245e+06	1.55929e+06	1.64344e+06	741821	1.78248e+06	1.46639e+06
P48788	114.41	0.359826	52.1297	B	A	Troponin I, fast skeletal muscle OS=Homo sapiens OX=9606 GN=TNNI2 PE=1 SV=2	12575.1	46997.4	28638.7	27218.7	41218.5	4.52998e+06	27924.5	88933	43677.3	15233.1
Q9UKY7	42.69	0.162598	2.62491	C	B	Protein CDV3 homolog OS=Homo sapiens OX=9606 GN=CDV3 PE=1 SV=1	1.02479e+06	343401	515745	999696	474126	256307	2.29665e+06	686848	2.29541e+06	776330
P16152;O75828	224.68	0.402281	1.30614	A	B	Carbonyl reductase [NADPH] 1 OS=Homo sapiens OX=9606 GN=CBR1 PE=1 SV=3	1.78472e+06	1.50748e+06	1.24554e+06	1.04458e+06	1.64109e+06	788481	1.63624e+06	1.33295e+06	1.86962e+06	1.01692e+06
Q16543	114.66	0.301765	1.43938	C	B	Hsp90 co-chaperone Cdc37 OS=Homo sapiens OX=9606 GN=CDC37 PE=1 SV=1	1.93611e+06	883182	1.31938e+06	1.37231e+06	974678	801884	1.98931e+06	1.50291e+06	1.27738e+06	1.27364e+06
O60220	32.93	0.180196	1.52236	A	C	Mitochondrial import inner membrane translocase subunit Tim8 A OS=Homo sapiens OX=9606 GN=TIMM8A PE=1 SV=1	1.29619e+06	1.2767e+06	1.94825e+06	906794	1.28929e+06	986935	1.49798e+06	874813	623585	963376
Q9Y3D2	74.21	0.930835	1.15088	A	C	Methionine-R-sulfoxide reductase B2, mitochondrial OS=Homo sapiens OX=9606 GN=MSRB2 PE=1 SV=2	2.51475e+06	1.27621e+06	718357	1.7109e+06	1.54314e+06	904754	1.5877e+06	441506	1.54391e+06	1.65108e+06
P62750	70.99	0.200327	1.78241	C	A	60S ribosomal protein L23a OS=Homo sapiens OX=9606 GN=RPL23A PE=1 SV=1	474113	896657	1.15145e+06	1.92311e+06	1.25145e+06	979138	1.69292e+06	798938	2.02758e+06	1.47473e+06
Q15819	221.97	0.517178	1.3752	A	C	Ubiquitin-conjugating enzyme E2 variant 2 OS=Homo sapiens OX=9606 GN=UBE2V2 PE=1 SV=4	1.99325e+06	1.52963e+06	946295	1.09809e+06	1.82635e+06	938630	1.24183e+06	840540	807214	1.44352e+06
P35268	61.5	0.257945	1.20809	A	C	60S ribosomal protein L22 OS=Homo sapiens OX=9606 GN=RPL22 PE=1 SV=2	1.23324e+06	1.67836e+06	1.54771e+06	1.10727e+06	1.33797e+06	1.44593e+06	1.11926e+06	1.12493e+06	1.4315e+06	1.24592e+06
P02649	210.69	0.382277	1.62061	C	A	Apolipoprotein E OS=Homo sapiens OX=9606 GN=APOE PE=1 SV=1	1.10643e+06	873440	729414	1.267e+06	941659	683198	2.18231e+06	1.89176e+06	706187	1.07402e+06
P46782	106.4	0.0174732	2.54617	B	A	40S ribosomal protein S5 OS=Homo sapiens OX=9606 GN=RPS5 PE=1 SV=4	714898	705796	294924	1.26543e+06	1.48338e+06	1.61945e+06	1.33673e+06	835487	1.00088e+06	1.53958e+06
P17980	141.84	0.0874705	1.43201	A	B	26S proteasome regulatory subunit 6A OS=Homo sapiens OX=9606 GN=PSMC3 PE=1 SV=3	1.29347e+06	1.71212e+06	1.35403e+06	799693	1.1032e+06	1.14151e+06	1.27015e+06	1.6835e+06	1.41854e+06	1.07928e+06
P46940	311.29	0.197466	1.65821	C	A	Ras GTPase-activating-like protein IQGAP1 OS=Homo sapiens OX=9606 GN=IQGAP1 PE=1 SV=1	735110	1.17282e+06	720937	920818	1.33378e+06	681917	1.73486e+06	2.02054e+06	1.1537e+06	903192
O75083	47.63	0.353356	1.64474	A	B	WD repeat-containing protein 1 OS=Homo sapiens OX=9606 GN=WDR1 PE=1 SV=4	940856	2.0039e+06	1.41047e+06	498811	1.19283e+06	956324	820850	1.72118e+06	609017	889788
P62701;P22090	137.77	0.551244	1.38622	A	B	40S ribosomal protein S4, X isoform OS=Homo sapiens OX=9606 GN=RPS4X PE=1 SV=2	1.34545e+06	1.70473e+06	1.29749e+06	902300	1.1986e+06	1.03545e+06	1.8974e+06	1.0702e+06	646955	1.83341e+06
P34913	143.84	0.138305	2.54623	B	C	Bifunctional epoxide hydrolase 2 OS=Homo sapiens OX=9606 GN=EPHX2 PE=1 SV=2	697567	1.09118e+06	866492	1.76992e+06	1.60824e+06	919058	1.27791e+06	334609	96425.3	541295
Q15019	194.64	0.29627	1.36057	C	A	Septin-2 OS=Homo sapiens OX=9606 GN=SEPTIN2 PE=1 SV=1	1.45019e+06	800814	891868	1.57137e+06	1.01292e+06	712619	1.77702e+06	1.3355e+06	1.33491e+06	1.25402e+06
Q9UHV9	120.25	0.0946404	1.65842	C	B	Prefoldin subunit 2 OS=Homo sapiens OX=9606 GN=PFDN2 PE=1 SV=1	1.58769e+06	931594	1.21569e+06	1.1113e+06	958639	480934	1.50855e+06	1.28022e+06	1.59176e+06	1.26002e+06
P40429;Q6NVV1	158.34	0.945448	1.07463	A	C	60S ribosomal protein L13a OS=Homo sapiens OX=9606 GN=RPL13A PE=1 SV=2	1.62119e+06	1.70741e+06	869165	833646	1.94729e+06	1.30798e+06	1.35203e+06	1.68876e+06	553937	1.61361e+06
P16989	167.7	0.192898	2.0327	C	A	Y-box-binding protein 3 OS=Homo sapiens OX=9606 GN=YBX3 PE=1 SV=4	848003	342619	874353	1.59463e+06	337279	450220	1.60245e+06	1.39685e+06	1.78732e+06	810019
O60869	41.29	0.602508	1.29464	A	C	Endothelial differentiation-related factor 1 OS=Homo sapiens OX=9606 GN=EDF1 PE=1 SV=1	1.6364e+06	805136	1.73821e+06	1.34987e+06	978577	919227	892962	785502	1.38476e+06	1.24143e+06
O75347	123.19	0.598036	1.49503	A	B	Tubulin-specific chaperone A OS=Homo sapiens OX=9606 GN=TBCA PE=1 SV=3	2.42719e+06	845284	885219	1.36043e+06	1.07392e+06	346649	1.67183e+06	723916	1.18104e+06	1.2969e+06
O60664	189.47	0.609248	1.71258	C	B	Perilipin-3 OS=Homo sapiens OX=9606 GN=PLIN3 PE=1 SV=3	1.82584e+06	619414	898272	1.40389e+06	593306	419239	2.32749e+06	752889	1.89433e+06	543061
P0C0S8	257.1	0.066723	3.13219	A	C	Histone H2A type 1 OS=Homo sapiens OX=9606 GN=H2AC11 PE=1 SV=2	1.11326e+06	1.34575e+06	1.67718e+06	743809	550169	2.2258e+06	127212	1.26005e+06	178725	194739
Q8NBF2	100.6	0.323612	2.09531	C	A	NHL repeat-containing protein 2 OS=Homo sapiens OX=9606 GN=NHLRC2 PE=1 SV=1	818506	644883	502316	751509	1.30621e+06	427552	1.89132e+06	723153	2.21432e+06	662884
P61020	314.06	0.188222	1.38464	C	B	Ras-related protein Rab-5B OS=Homo sapiens OX=9606 GN=RAB5B PE=1 SV=1	1.38117e+06	847095	837793	1.37394e+06	947996	630438	1.46718e+06	1.30532e+06	1.33481e+06	1.34332e+06
P67936	990.93	0.167615	1.20329	A	C	Tropomyosin alpha-4 chain OS=Homo sapiens OX=9606 GN=TPM4 PE=1 SV=3	1.3762e+06	1.45238e+06	1.25696e+06	1.34497e+06	976359	1.17398e+06	1.08486e+06	1.32568e+06	1.02007e+06	1.09646e+06
P13805	193.6	0.721219	29.3594	B	C	Troponin T, slow skeletal muscle OS=Homo sapiens OX=9606 GN=TNNT1 PE=1 SV=4	110752	124977	82831	18507	18970	4.04641e+06	37801.4	62663.8	55835.2	29165.9
P28906	60.5	0.253801	2.12789	A	C	Hematopoietic progenitor cell antigen CD34 OS=Homo sapiens OX=9606 GN=CD34 PE=1 SV=2	1.56866e+06	1.25445e+06	1.24818e+06	743401	680125	721796	635093	76527.9	832348	1.0071e+06
P31946	319	0.358135	1.71554	C	B	14-3-3 protein beta/alpha OS=Homo sapiens OX=9606 GN=YWHAB PE=1 SV=3	1.11502e+06	1.30507e+06	801666	762231	1.02979e+06	577060	1.90806e+06	1.02765e+06	1.85236e+06	630939
P62899	134.23	0.156112	2.66911	A	C	60S ribosomal protein L31 OS=Homo sapiens OX=9606 GN=RPL31 PE=1 SV=1	972175	1.9644e+06	1.12501e+06	591750	1.02848e+06	823160	951660	340592	73323.4	663359
Q9UBR2	69.02	0.907109	1.82501	C	B	Cathepsin Z OS=Homo sapiens OX=9606 GN=CTSZ PE=1 SV=1	1.08364e+06	1.18048e+06	268983	212931	999329	999478	589666	2.70374e+06	170390	1.91813e+06
O00423	186.12	0.956624	1.06643	A	C	Echinoderm microtubule-associated protein-like 1 OS=Homo sapiens OX=9606 GN=EML1 PE=1 SV=3	1.66971e+06	934746	1.43042e+06	1.34974e+06	1.36343e+06	1.10626e+06	1.41648e+06	948127	1.27464e+06	1.40547e+06
P04632	139.56	0.770757	1.13025	A	C	Calpain small subunit 1 OS=Homo sapiens OX=9606 GN=CAPNS1 PE=1 SV=1	1.7037e+06	1.0496e+06	1.20347e+06	1.28431e+06	1.32131e+06	1.05176e+06	1.61316e+06	921394	913110	1.22006e+06
O95336	82.1	0.49282	1.30927	C	A	6-phosphogluconolactonase OS=Homo sapiens OX=9606 GN=PGLS PE=1 SV=2	1.18372e+06	764478	1.06718e+06	1.65842e+06	1.0814e+06	538383	1.36573e+06	1.16256e+06	1.59235e+06	1.14326e+06
P01624;A0A075B6H7;A0A087WSY6;A0A0C4DH55	72.15	0.507106	1.94926	C	B	Immunoglobulin kappa variable 3-15 OS=Homo sapiens OX=9606 GN=IGKV3-15 PE=1 SV=2	1.33333e+06	577733	449599	996862	607655	416859	955331	2.82283e+06	981044	494391
Q9NX46	131.64	0.425469	1.3308	C	A	ADP-ribose glycohydrolase ARH3 OS=Homo sapiens OX=9606 GN=ADPRHL2 PE=1 SV=1	1.13431e+06	761355	1.04904e+06	1.29073e+06	1.03116e+06	623042	1.58112e+06	803405	1.6014e+06	1.23918e+06
P0C0S5	111.42	0.0693023	3.704	A	C	Histone H2A.Z OS=Homo sapiens OX=9606 GN=H2AZ1 PE=1 SV=2	1.21573e+06	1.0768e+06	1.6083e+06	386131	474723	1.79742e+06	55625.4	1.09627e+06	117565	134726
P01011	207.48	0.144269	4.84393	A	B	Alpha-1-antichymotrypsin OS=Homo sapiens OX=9606 GN=SERPINA3 PE=1 SV=2	2.14925e+06	1.31583e+06	424706	268656	222901	311467	3.00201e+06	589155	820980	272971
Q9NYJ1	47.14	0.15253	10.5493	C	A	Cytochrome c oxidase assembly factor 4 homolog, mitochondrial OS=Homo sapiens OX=9606 GN=COA4 PE=1 SV=2	198875	0	169374	1.59816e+06	1.02745e+06	924669	1.29022e+06	543163	1.39911e+06	1.94719e+06
Q04941	40.66	0.00928776	2.61152	A	C	Proteolipid protein 2 OS=Homo sapiens OX=9606 GN=PLP2 PE=1 SV=1	1.56707e+06	1.07829e+06	1.2194e+06	751926	434768	445962	572627	604870	272111	523582
Q14203	95.79	0.240739	1.22762	C	B	Dynactin subunit 1 OS=Homo sapiens OX=9606 GN=DCTN1 PE=1 SV=3	984722	1.37032e+06	902826	1.13139e+06	1.09637e+06	919284	1.11059e+06	1.40535e+06	1.46303e+06	1.17218e+06
Q10713	95.94	0.0231837	1.78736	B	A	Mitochondrial-processing peptidase subunit alpha OS=Homo sapiens OX=9606 GN=PMPCA PE=1 SV=2	843279	553778	763545	1.10035e+06	1.68532e+06	1.07611e+06	1.26071e+06	966422	1.12587e+06	1.49085e+06
Q96ER9	91.13	0.728481	1.3619	C	B	Mitochondrial potassium channel OS=Homo sapiens OX=9606 GN=CCDC51 PE=1 SV=2	1.55693e+06	1.41515e+06	622742	1.277e+06	1.39364e+06	162527	1.43852e+06	328402	2.08472e+06	1.29302e+06
Q9BYV7	68.27	0.210225	1.54879	A	B	Beta,beta-carotene 9',10'-oxygenase OS=Homo sapiens OX=9606 GN=BCO2 PE=1 SV=5	1.44683e+06	1.41835e+06	959192	984425	864367	620470	1.20825e+06	740992	428567	937941
P05062	117.38	0.582977	10.6571	B	C	Fructose-bisphosphate aldolase B OS=Homo sapiens OX=9606 GN=ALDOB PE=1 SV=2	28169.9	1.02519e+06	119875	29748.6	3.56586e+06	217380	19171.6	164024	17809.3	276048
Q96HJ9	97.86	0.823383	1.57456	C	B	Protein FMC1 homolog OS=Homo sapiens OX=9606 GN=FMC1 PE=1 SV=2	1.96893e+06	706731	458254	957958	1.05344e+06	409921	1.68915e+06	315673	1.81525e+06	1.2633e+06
Q15006	108.3	0.00132121	2.41134	A	C	ER membrane protein complex subunit 2 OS=Homo sapiens OX=9606 GN=EMC2 PE=1 SV=1	1.15538e+06	1.31278e+06	1.33072e+06	606412	835516	1.00483e+06	491333	678632	472919	457683
P61247	137.03	0.201665	1.70877	B	A	40S ribosomal protein S3a OS=Homo sapiens OX=9606 GN=RPS3A PE=1 SV=2	580357	1.34919e+06	292298	1.2356e+06	1.18323e+06	1.37779e+06	739558	986990	926025	1.45441e+06
P13797;P13796	190.5	0.829158	1.09425	B	A	Plastin-3 OS=Homo sapiens OX=9606 GN=PLS3 PE=1 SV=4	1.131e+06	1.0932e+06	1.23714e+06	1.30394e+06	1.23845e+06	1.24521e+06	896411	1.92486e+06	1.01862e+06	941429
P01859	100.23	0.0878793	3.32442	C	A	Immunoglobulin heavy constant gamma 2 OS=Homo sapiens OX=9606 GN=IGHG2 PE=1 SV=2	797127	124244	217086	1.35603e+06	914932	1.13573e+06	827214	2.04448e+06	1.80813e+06	366445
P40227	195.81	0.140341	1.6006	C	B	T-complex protein 1 subunit zeta OS=Homo sapiens OX=9606 GN=CCT6A PE=1 SV=3	876877	682181	1.10135e+06	1.0338e+06	779610	547063	1.59135e+06	1.52712e+06	904088	1.01502e+06
P35052	146.84	0.690366	2.02743	C	B	Glypican-1 OS=Homo sapiens OX=9606 GN=GPC1 PE=1 SV=2	2.49047e+06	511034	342176	1.00928e+06	661488	171410	2.41072e+06	252639	1.43882e+06	877683
P57105	91.48	0.304067	1.42002	A	B	Synaptojanin-2-binding protein OS=Homo sapiens OX=9606 GN=SYNJ2BP PE=1 SV=2	1.23261e+06	1.65811e+06	831683	878627	1.01164e+06	731103	916636	940538	730833	1.21361e+06
P39019	90.59	0.0638818	1.17817	A	C	40S ribosomal protein S19 OS=Homo sapiens OX=9606 GN=RPS19 PE=1 SV=2	1.206e+06	1.22761e+06	1.28094e+06	1.14492e+06	1.01134e+06	1.11294e+06	903879	1.13399e+06	1.05209e+06	1.11381e+06
Q99733	146.19	0.586305	1.64035	C	B	Nucleosome assembly protein 1-like 4 OS=Homo sapiens OX=9606 GN=NAP1L4 PE=1 SV=1	1.59104e+06	818117	870253	1.14375e+06	895144	216825	1.61159e+06	320462	1.54295e+06	1.45855e+06
P35749	489.78	0.001185	33.0343	A	C	Myosin-11 OS=Homo sapiens OX=9606 GN=MYH11 PE=1 SV=3	2.60617e+06	471451	611960	22391.9	49354	57402.6	12281.7	76635.6	28920.4	31081.5
Q9HDC9	85.79	0.407057	1.20046	C	A	Adipocyte plasma membrane-associated protein OS=Homo sapiens OX=9606 GN=APMAP PE=1 SV=2	902224	1.15674e+06	1.00888e+06	1.42969e+06	1.07259e+06	797857	1.22244e+06	1.30745e+06	1.29517e+06	1.08536e+06
Q9H0U4;P20340;P59190;P61018;Q14964;Q15286;Q15771;Q6IQ22;Q86YS6;Q92928;Q96AX2;Q96DA2;Q9H082	305.83	0.166142	1.61061	C	B	Ras-related protein Rab-1B OS=Homo sapiens OX=9606 GN=RAB1B PE=1 SV=1	1.05796e+06	790223	634234	814856	732193	734704	1.58899e+06	734645	1.58354e+06	992833
P26641	75.92	0.177598	2.1796	C	B	Elongation factor 1-gamma OS=Homo sapiens OX=9606 GN=EEF1G PE=1 SV=3	950434	799554	369902	563221	753633	349937	1.92786e+06	702829	1.48213e+06	731093
Q9BU61	112.12	0.923742	1.27469	A	B	NADH dehydrogenase [ubiquinone] 1 alpha subcomplex assembly factor 3 OS=Homo sapiens OX=9606 GN=NDUFAF3 PE=1 SV=1	1.97332e+06	940444	692325	1.11425e+06	935596	779135	1.53977e+06	1.30562e+06	433497	1.06202e+06
P46778	50.55	0.599723	1.21332	C	A	60S ribosomal protein L21 OS=Homo sapiens OX=9606 GN=RPL21 PE=1 SV=2	974687	897363	1.09619e+06	1.5212e+06	1.18786e+06	751159	1.43687e+06	1.01001e+06	1.32884e+06	1.02617e+06
Q96AC1	101.58	0.0854757	2.07827	C	A	Fermitin family homolog 2 OS=Homo sapiens OX=9606 GN=FERMT2 PE=1 SV=1	767169	682585	281587	968400	902373	535874	1.43117e+06	861183	1.54061e+06	964636
O15173	41.18	0.540969	1.30871	C	A	Membrane-associated progesterone receptor component 2 OS=Homo sapiens OX=9606 GN=PGRMC2 PE=1 SV=1	1.19292e+06	701471	835792	1.13611e+06	1.27275e+06	359095	1.31333e+06	876270	1.5752e+06	999206
Q12931	363.51	0.999928	1.17236	C	A	Heat shock protein 75 kDa, mitochondrial OS=Homo sapiens OX=9606 GN=TRAP1 PE=1 SV=3	1.49203e+06	601478	947163	470747	1.36178e+06	1.34186e+06	1.70549e+06	920390	1.85304e+06	274079
P51608	140.7	0.0269	2.88817	A	B	Methyl-CpG-binding protein 2 OS=Homo sapiens OX=9606 GN=MECP2 PE=1 SV=1	1.78189e+06	843389	938577	560137	401787	272026	628564	695426	308570	370012
P30566	97.84	0.771369	1.13241	A	B	Adenylosuccinate lyase OS=Homo sapiens OX=9606 GN=ADSL PE=1 SV=2	1.45393e+06	906075	1.20377e+06	1.05499e+06	1.06556e+06	1.02652e+06	1.173e+06	1.19089e+06	839105	1.27181e+06
Q8IWX7	87.6	0.272606	1.70474	A	C	Protein unc-45 homolog B OS=Homo sapiens OX=9606 GN=UNC45B PE=1 SV=1	1.08714e+06	1.40622e+06	1.03607e+06	838869	1.18568e+06	682983	746425	200249	977408	836410
P21291	60.43	0.52757	1.9113	C	A	Cysteine and glycine-rich protein 1 OS=Homo sapiens OX=9606 GN=CSRP1 PE=1 SV=3	1.17174e+06	336189	338622	1.20327e+06	767230	383059	504568	2.60921e+06	647406	944572
O95140	185.7	0.475	1.87902	A	C	Mitofusin-2 OS=Homo sapiens OX=9606 GN=MFN2 PE=1 SV=3	597717	1.70964e+06	1.2037e+06	245081	1.26035e+06	1.19837e+06	479536	1.19902e+06	500780	312079
P60953	57.13	0.632915	1.25214	C	A	Cell division control protein 42 homolog OS=Homo sapiens OX=9606 GN=CDC42 PE=1 SV=2	1.74938e+06	578772	475110	1.4579e+06	1.03846e+06	414322	1.28308e+06	789739	1.28715e+06	1.32013e+06
P50914	100.71	0.693553	1.10424	B	A	60S ribosomal protein L14 OS=Homo sapiens OX=9606 GN=RPL14 PE=1 SV=4	1.14978e+06	887931	1.13334e+06	1.354e+06	1.18273e+06	964855	982475	1.24243e+06	1.047e+06	1.09627e+06
P02746	98.54	0.0246497	5.52925	A	B	Complement C1q subcomponent subunit B OS=Homo sapiens OX=9606 GN=C1QB PE=1 SV=3	1.09207e+06	1.46495e+06	940465	207467	271490	153587	339320	1.28455e+06	349395	169826
P62820	290.9	0.379725	2.04731	C	A	Ras-related protein Rab-1A OS=Homo sapiens OX=9606 GN=RAB1A PE=1 SV=3	1.01503e+06	441498	249166	1.38039e+06	724964	154253	1.62703e+06	530123	1.38292e+06	1.11605e+06
Q9UNZ2	194.01	0.252565	1.46875	C	B	NSFL1 cofactor p47 OS=Homo sapiens OX=9606 GN=NSFL1C PE=1 SV=2	969144	829864	700264	997471	1.01319e+06	356452	1.21396e+06	1.08668e+06	1.41666e+06	918296
P67809	34.58	0.266336	5.80415	C	B	Y-box-binding protein 1 OS=Homo sapiens OX=9606 GN=YBX1 PE=1 SV=3	815417	16844.3	0	443974	140214	14607.6	1.35402e+06	125325	2.96534e+06	189313
P98095	127.22	0.467099	1.36271	C	B	Fibulin-2 OS=Homo sapiens OX=9606 GN=FBLN2 PE=1 SV=2	1.36844e+06	774622	576397	1.23729e+06	941628	368987	966446	954578	1.44341e+06	1.26497e+06
P35527	186.94	0.377299	13.5806	C	A	Keratin, type I cytoskeletal 9 OS=Homo sapiens OX=9606 GN=KRT9 PE=1 SV=3	75258.4	67434.1	111487	45514.1	253189	35695.4	23126.8	1.94161e+06	148051	2.48975e+06
Q14697	159.89	0.121058	1.35196	C	B	Neutral alpha-glucosidase AB OS=Homo sapiens OX=9606 GN=GANAB PE=1 SV=3	928105	1.4405e+06	1.07831e+06	773043	848132	930308	1.09236e+06	1.34157e+06	1.26748e+06	897920
Q99653	302.78	0.187526	1.70046	C	A	Calcineurin B homologous protein 1 OS=Homo sapiens OX=9606 GN=CHP1 PE=1 SV=3	520148	669328	835635	767091	1.09658e+06	856502	730706	1.73949e+06	1.29892e+06	822377
Q6P5Q4	240.92	0.452363	2.6376	A	C	Leiomodin-2 OS=Homo sapiens OX=9606 GN=LMOD2 PE=1 SV=2	165034	1.64136e+06	1.63294e+06	566043	1.47237e+06	754473	220250	527401	361024	629938
Q16798	108.31	0.854937	1.15678	C	A	NADP-dependent malic enzyme, mitochondrial OS=Homo sapiens OX=9606 GN=ME3 PE=2 SV=2	1.02353e+06	914920	1.02913e+06	924433	1.25034e+06	990288	830611	802701	1.45664e+06	1.48717e+06
P13645	249.1	0.801513	3.99864	C	A	Keratin, type I cytoskeletal 10 OS=Homo sapiens OX=9606 GN=KRT10 PE=1 SV=6	149043	523061	186351	168911	221726	1.88948e+06	97424	2.6791e+06	129762	1.67058e+06
P49257	117.56	0.738045	1.24782	B	C	Protein ERGIC-53 OS=Homo sapiens OX=9606 GN=LMAN1 PE=1 SV=2	727742	1.65727e+06	741001	750417	1.27517e+06	1.40581e+06	884723	893279	1.03709e+06	851456
O00748	88.18	0.977856	1.13861	B	C	Cocaine esterase OS=Homo sapiens OX=9606 GN=CES2 PE=1 SV=1	1.24403e+06	1.02441e+06	880153	1.65505e+06	1.27433e+06	483239	993192	837329	1.3765e+06	789220
P19338	195.96	0.262224	2.31689	C	A	Nucleolin OS=Homo sapiens OX=9606 GN=NCL PE=1 SV=3	676906	381461	412892	340094	579795	656198	1.34562e+06	1.09471e+06	1.79852e+06	306148
P35030	46.2	0.10937	1.33189	A	B	Trypsin-3 OS=Homo sapiens OX=9606 GN=PRSS3 PE=1 SV=2	1.13097e+06	1.15502e+06	1.11786e+06	915748	864533	775376	765959	1.18711e+06	683039	895584
P21695	73.57	0.1886	1.85814	B	C	Glycerol-3-phosphate dehydrogenase [NAD(+)], cytoplasmic OS=Homo sapiens OX=9606 GN=GPD1 PE=1 SV=4	1.47481e+06	880953	767555	547192	1.12086e+06	1.73477e+06	438438	583290	688685	731337
Q9NP81	198.15	0.18135	3.20118	C	A	Serine--tRNA ligase, mitochondrial OS=Homo sapiens OX=9606 GN=SARS2 PE=1 SV=1	703978	160356	197588	580387	933045	670954	1.78828e+06	365882	1.92739e+06	450985
Q13126	111.04	0.497724	1.23356	B	A	S-methyl-5'-thioadenosine phosphorylase OS=Homo sapiens OX=9606 GN=MTAP PE=1 SV=2	1.24488e+06	725778	779971	1.50001e+06	872312	1.02073e+06	1.36524e+06	937961	953902	1.19038e+06
Q9BQ95	125.98	0.865754	1.31422	C	A	Evolutionarily conserved signaling intermediate in Toll pathway, mitochondrial OS=Homo sapiens OX=9606 GN=ECSIT PE=1 SV=1	846250	780832	953391	518694	1.21862e+06	949656	1.1429e+06	408918	1.68959e+06	1.28035e+06
Q9UMS6	191.34	0.757747	1.3539	B	A	Synaptopodin-2 OS=Homo sapiens OX=9606 GN=SYNPO2 PE=1 SV=2	1.21075e+06	511792	773500	1.88994e+06	580654	908785	1.11571e+06	650644	1.7361e+06	832331
P26447	70.91	0.277105	1.5633	C	B	Protein S100-A4 OS=Homo sapiens OX=9606 GN=S100A4 PE=1 SV=1	1.17716e+06	1.06455e+06	1.02487e+06	1.25733e+06	439117	463881	907083	1.92349e+06	965014	707386
Q9Y3I0	163.29	0.139807	1.45723	A	B	RNA-splicing ligase RtcB homolog OS=Homo sapiens OX=9606 GN=RTCB PE=1 SV=1	960323	1.24415e+06	1.16702e+06	951963	892539	469127	922163	920693	893102	850833
Q9Y6E2	150.89	0.583796	2.68162	C	B	Basic leucine zipper and W2 domain-containing protein 2 OS=Homo sapiens OX=9606 GN=BZW2 PE=1 SV=1	603317	481309	412267	276063	711200	269638	1.77983e+06	160025	2.03249e+06	521705
P60033	55.42	0.282549	1.35755	C	B	CD81 antigen OS=Homo sapiens OX=9606 GN=CD81 PE=1 SV=1	1.24464e+06	603412	812582	1.14417e+06	611922	714458	1.09861e+06	1.11774e+06	1.29732e+06	958183
P18621	122.28	0.0480094	1.75174	A	C	60S ribosomal protein L17 OS=Homo sapiens OX=9606 GN=RPL17 PE=1 SV=3	847764	1.38315e+06	1.11544e+06	638216	906965	1.16628e+06	675334	595110	763949	512674
P62851	100.44	0.0959651	3.56926	A	C	40S ribosomal protein S25 OS=Homo sapiens OX=9606 GN=RPS25 PE=1 SV=1	1.64985e+06	613359	1.05845e+06	792426	343459	338078	356063	58258.1	517781	308738
Q9H6R3	276.63	0.199494	1.75228	C	B	Acyl-CoA synthetase short-chain family member 3, mitochondrial OS=Homo sapiens OX=9606 GN=ACSS3 PE=1 SV=1	1.20758e+06	515783	540036	443076	902023	548671	1.40143e+06	710336	1.3948e+06	917983
P0DME0	36.39	0.00443354	4.1991	A	C	Protein SETSIP OS=Homo sapiens OX=9606 GN=SETSIP PE=1 SV=1	1.04678e+06	1.28253e+06	983142	486123	391966	307914	271593	103878	338680	337646
L0R6Q1	112.81	0.403134	1.51672	C	A	SLC35A4 upstream open reading frame protein OS=Homo sapiens OX=9606 GN=SLC35A4 PE=3 SV=1	832309	917179	427033	1.1277e+06	931424	543101	1.3639e+06	602222	1.24279e+06	1.19265e+06
P01619;A0A0C4DH25	157.15	0.524756	1.83166	C	B	Immunoglobulin kappa variable 3-20 OS=Homo sapiens OX=9606 GN=IGKV3-20 PE=1 SV=2	1.32304e+06	724317	739823	808559	527860	464163	749028	2.48949e+06	598032	560862
A0A075B6K5	152.16	0.949614	1.38662	C	A	Immunoglobulin lambda variable 3-9 OS=Homo sapiens OX=9606 GN=IGLV3-9 PE=3 SV=1	850206	774754	731678	1.0232e+06	787221	893316	559952	2.74215e+06	645053	409849
P35914	159.08	0.665665	1.28763	A	C	Hydroxymethylglutaryl-CoA lyase, mitochondrial OS=Homo sapiens OX=9606 GN=HMGCL PE=1 SV=2	1.34938e+06	659924	1.2421e+06	713019	1.318e+06	945845	1.03049e+06	331098	1.05844e+06	946796
Q04446	45	0.0277242	3.60863	A	C	1,4-alpha-glucan-branching enzyme OS=Homo sapiens OX=9606 GN=GBE1 PE=1 SV=3	447359	1.46056e+06	1.33801e+06	508705	787199	854883	189618	341481	188615	479604
Q8N6M3	80.49	0.212414	1.94474	C	B	Fat storage-inducing transmembrane protein 2 OS=Homo sapiens OX=9606 GN=FITM2 PE=1 SV=1	660488	1.52583e+06	525759	402498	1.0377e+06	225974	1.03763e+06	950623	1.59809e+06	734027
P02748	127.53	0.459128	2.12779	A	B	Complement component C9 OS=Homo sapiens OX=9606 GN=C9 PE=1 SV=2	593280	1.84147e+06	793437	1.01618e+06	224694	276280	895998	1.39045e+06	746391	165497
Q6IEE8	31.03	0.0140089	7.95439	C	A	Schlafen family member 12-like OS=Homo sapiens OX=9606 GN=SLFN12L PE=2 SV=4	277480	55123.6	73021.8	1.09595e+06	225215	173300	954929	1.64168e+06	772988	932407
Q9NQR4	167.79	0.0749422	2.48711	C	A	Omega-amidase NIT2 OS=Homo sapiens OX=9606 GN=NIT2 PE=1 SV=1	757323	205354	331114	1.07229e+06	967985	420771	931454	708811	1.30795e+06	1.34218e+06
P20618	153.04	0.000138443	13.736	A	C	Proteasome subunit beta type-1 OS=Homo sapiens OX=9606 GN=PSMB1 PE=1 SV=2	1.28748e+06	926330	1.0033e+06	326027	85244.7	172615	77713.3	63068.7	90965.6	80533.1
O00429	167.2	0.180307	1.90748	C	B	Dynamin-1-like protein OS=Homo sapiens OX=9606 GN=DNM1L PE=1 SV=2	1.00843e+06	920164	723774	571766	701377	403577	1.44856e+06	493702	1.43275e+06	889400
Q9HAV0	118.43	0.866866	1.08694	A	C	Guanine nucleotide-binding protein subunit beta-4 OS=Homo sapiens OX=9606 GN=GNB4 PE=1 SV=3	1.22561e+06	843403	1.12517e+06	1.33687e+06	840588	800695	1.17511e+06	1.11806e+06	718811	906294
P32418	205.02	0.000640989	3.38621	C	A	Sodium/calcium exchanger 1 OS=Homo sapiens OX=9606 GN=SLC8A1 PE=1 SV=3	442928	287628	211957	720837	708925	937244	1.13652e+06	1.10941e+06	1.17061e+06	838865
P22234	165.82	0.0529147	1.74673	C	A	Multifunctional protein ADE2 OS=Homo sapiens OX=9606 GN=PAICS PE=1 SV=3	773718	378492	645757	906172	710636	488759	1.21953e+06	932407	1.04149e+06	993990
Q63HM9	108.04	0.0302598	1.85625	C	B	PI-PLC X domain-containing protein 3 OS=Homo sapiens OX=9606 GN=PLCXD3 PE=2 SV=2	864289	397368	795578	646059	548780	496176	1.12732e+06	1.15898e+06	920945	978015
P03891	57.65	0.559526	1.56992	C	A	NADH-ubiquinone oxidoreductase chain 2 OS=Homo sapiens OX=9606 GN=MT-ND2 PE=1 SV=2	836407	1.04123e+06	104321	821797	1.23889e+06	76727.6	1.05336e+06	494509	1.23576e+06	1.36506e+06
P06748	78.4	0.966758	1.12656	B	A	Nucleophosmin OS=Homo sapiens OX=9606 GN=NPM1 PE=1 SV=2	619332	1.31156e+06	828978	575857	959334	1.57398e+06	1.11296e+06	1.36516e+06	614086	792562
P35443	125.56	0.00455157	14.8514	B	A	Thrombospondin-4 OS=Homo sapiens OX=9606 GN=THBS4 PE=1 SV=2	117852	35619.2	55749.3	1.89576e+06	835706	375752	1.20341e+06	353575	896593	313992
O43464	180.6	0.164506	1.52823	B	C	Serine protease HTRA2, mitochondrial OS=Homo sapiens OX=9606 GN=HTRA2 PE=1 SV=2	979996	1.09966e+06	982337	925806	1.32906e+06	845744	706509	307481	802973	888221
Q08722	51.37	0.531409	1.42997	A	C	Leukocyte surface antigen CD47 OS=Homo sapiens OX=9606 GN=CD47 PE=1 SV=1	1.10419e+06	1.03818e+06	944922	805442	782639	765467	790721	1.22229e+06	51727.9	813913
Q3ZCQ8	90.31	0.0545655	2.09197	A	C	Mitochondrial import inner membrane translocase subunit TIM50 OS=Homo sapiens OX=9606 GN=TIMM50 PE=1 SV=2	1.01253e+06	1.38287e+06	686807	376981	606053	521065	538523	259395	491355	675196
Q15435	50.38	0.313434	2.0552	B	A	Protein phosphatase 1 regulatory subunit 7 OS=Homo sapiens OX=9606 GN=PPP1R7 PE=1 SV=1	437215	532678	520653	828492	626290	1.60859e+06	464920	1.39007e+06	592817	302911
P42704	294.14	0.396714	2.936	B	C	Leucine-rich PPR motif-containing protein, mitochondrial OS=Homo sapiens OX=9606 GN=LRPPRC PE=1 SV=3	1.31338e+06	405734	831829	74509.4	1.41495e+06	1.56746e+06	111127	617173	650372	9574.99
P01893	42.78	0.897632	1.16573	C	B	Putative HLA class I histocompatibility antigen, alpha chain H OS=Homo sapiens OX=9606 GN=HLA-H PE=5 SV=3	997791	677992	1.2648e+06	1.24122e+06	817644	558649	937604	134546	1.94011e+06	1.05616e+06
P28482	107.14	0.39764	1.24904	C	B	Mitogen-activated protein kinase 1 OS=Homo sapiens OX=9606 GN=MAPK1 PE=1 SV=3	1.07008e+06	763516	971485	997913	885431	558315	1.08468e+06	794702	1.17833e+06	1.0086e+06
Q96GD0	212.47	0.576937	1.42722	C	A	Pyridoxal phosphate phosphatase OS=Homo sapiens OX=9606 GN=PDXP PE=1 SV=2	587622	926077	622097	1.30324e+06	782020	471527	1.05947e+06	699249	1.58385e+06	721773
P48643	71.13	0.196413	1.2215	C	B	T-complex protein 1 subunit epsilon OS=Homo sapiens OX=9606 GN=CCT5 PE=1 SV=1	901508	1.04112e+06	742171	928697	858636	705612	1.04534e+06	1.0087e+06	1.11962e+06	886511
P33316	221.13	0.504021	1.24935	C	B	Deoxyuridine 5'-triphosphate nucleotidohydrolase, mitochondrial OS=Homo sapiens OX=9606 GN=DUT PE=1 SV=4	1.12619e+06	1.053e+06	575816	909937	872982	645138	900602	881713	1.2237e+06	1.03863e+06
O43681	109.37	0.0364236	1.72793	C	B	ATPase ASNA1 OS=Homo sapiens OX=9606 GN=ASNA1 PE=1 SV=2	911688	635362	885428	687068	599520	463443	933227	893029	1.37888e+06	826764
Q71DI3	36.25	0.270116	2.72989	B	C	Histone H3.2 OS=Homo sapiens OX=9606 GN=HIST2H3A PE=1 SV=3	364879	817552	347052	364972	434682	2.21856e+06	64295.9	1.14634e+06	108627	154889
Q9UBX5	61.62	0.037185	2.06766	C	A	Fibulin-5 OS=Homo sapiens OX=9606 GN=FBLN5 PE=1 SV=1	548253	401607	505780	946196	786536	521609	610907	1.01989e+06	1.16503e+06	1.2172e+06
P35611;P35612	193.76	0.166618	1.85247	A	B	Alpha-adducin OS=Homo sapiens OX=9606 GN=ADD1 PE=1 SV=2	1.02331e+06	1.07898e+06	900040	518878	484418	617427	447970	1.45022e+06	537717	544003
Q13508	182.72	0.256915	1.98503	C	A	Ecto-ADP-ribosyltransferase 3 OS=Homo sapiens OX=9606 GN=ART3 PE=1 SV=2	892303	294436	310094	576576	234705	825165	773818	1.20987e+06	1.50092e+06	477059
O14639	152.95	0.438188	1.58175	C	B	Actin-binding LIM protein 1 OS=Homo sapiens OX=9606 GN=ABLIM1 PE=1 SV=3	1.58794e+06	460346	596690	847003	802861	223822	1.26152e+06	652480	1.08004e+06	957554
Q99584	44.81	0.602522	1.33433	A	C	Protein S100-A13 OS=Homo sapiens OX=9606 GN=S100A13 PE=1 SV=1	1.37563e+06	703423	884607	1.26811e+06	431189	677849	821827	502519	721227	915872
Q13557	98.61	0.22017	3.5213	A	C	Calcium/calmodulin-dependent protein kinase type II subunit delta OS=Homo sapiens OX=9606 GN=CAMK2D PE=1 SV=3	331504	1.7662e+06	835497	124861	578109	825444	94111.7	643608	111811	261121
Q5JWF2;A8MTJ3;P11488;P19087;P38405;Q03113	205.22	0.506556	1.48966	A	B	Guanine nucleotide-binding protein G(s) subunit alpha isoforms XLas OS=Homo sapiens OX=9606 GN=GNAS PE=1 SV=2	1.45653e+06	656486	817637	877595	597851	491886	1.04376e+06	635080	1.20271e+06	524302
Q9NP74	137.32	0.28453	1.32709	A	C	Palmdelphin OS=Homo sapiens OX=9606 GN=PALMD PE=1 SV=1	954624	787326	1.16141e+06	830136	958823	538547	753802	754742	567338	841144
O60884	31.91	0.140555	1.6436	A	B	DnaJ homolog subfamily A member 2 OS=Homo sapiens OX=9606 GN=DNAJA2 PE=1 SV=1	743829	1.25247e+06	890679	706477	637760	412264	547688	429862	762602	831638
Q8N3K9	202.85	0.659095	1.34333	C	A	Cardiomyopathy-associated protein 5 OS=Homo sapiens OX=9606 GN=CMYA5 PE=1 SV=3	1.07375e+06	445854	628971	1.09382e+06	721195	362595	1.14664e+06	451636	1.2918e+06	958260
Q9HCP6	66.64	0.340016	2.78976	A	C	Protein-cysteine N-palmitoyltransferase HHAT-like protein OS=Homo sapiens OX=9606 GN=HHATL PE=2 SV=1	1.25364e+06	1.35102e+06	262136	410513	1.07244e+06	198767	747943	210914	74758.2	336539
Q13442	70.01	0.554729	2.1569	A	B	28 kDa heat- and acid-stable phosphoprotein OS=Homo sapiens OX=9606 GN=PDAP1 PE=1 SV=1	1.58088e+06	515748	766777	531914	440169	355475	1.34248e+06	144022	1.04864e+06	574655
Q92522	95.79	0.319657	1.37477	C	B	Histone H1x OS=Homo sapiens OX=9606 GN=H1FX PE=1 SV=1	928200	714453	995409	952764	603556	524149	642123	1.26573e+06	1.00837e+06	897333
O15400	160.31	0.199956	1.35778	C	A	Syntaxin-7 OS=Homo sapiens OX=9606 GN=STX7 PE=1 SV=4	849605	540281	708895	1.08183e+06	775086	652883	1.05571e+06	788345	908125	1.04739e+06
Q16181	119.78	0.234479	1.56729	C	B	Septin-7 OS=Homo sapiens OX=9606 GN=SEPTIN7 PE=1 SV=2	914673	497178	649080	863731	506551	435179	1.04161e+06	801343	1.30452e+06	625434
Q86TC9	170.53	0.209012	2.06521	C	A	Myopalladin OS=Homo sapiens OX=9606 GN=MYPN PE=1 SV=2	691476	357446	316899	1.06753e+06	861798	205044	984599	957957	944529	873854
P84157	83.39	0.661003	1.67682	C	A	Matrix-remodeling-associated protein 7 OS=Homo sapiens OX=9606 GN=MXRA7 PE=1 SV=1	583859	425981	668169	1.20154e+06	960502	180150	1.12668e+06	482423	1.51074e+06	631791
O95861	217.8	0.592129	1.19959	C	B	3'(2'),5'-bisphosphate nucleotidase 1 OS=Homo sapiens OX=9606 GN=BPNT1 PE=1 SV=1	1.13853e+06	658136	565225	1.15463e+06	786240	402536	969356	825864	1.08078e+06	872171
P82650	156.81	0.193592	2.16876	B	A	28S ribosomal protein S22, mitochondrial OS=Homo sapiens OX=9606 GN=MRPS22 PE=1 SV=1	698951	231375	357303	407858	1.0813e+06	1.30341e+06	863622	572543	857870	518761
Q7Z4H3	66.9	0.642683	1.243	A	B	HD domain-containing protein 2 OS=Homo sapiens OX=9606 GN=HDDC2 PE=1 SV=1	1.17453e+06	582609	1.03124e+06	795875	841647	605746	1.14323e+06	726694	1.07585e+06	705533
O00217	35.42	0.144079	1.85242	A	C	NADH dehydrogenase [ubiquinone] iron-sulfur protein 8, mitochondrial OS=Homo sapiens OX=9606 GN=NDUFS8 PE=1 SV=1	1.16682e+06	1.05731e+06	563214	379118	808995	633479	521995	393444	385609	705221
P61803	103.09	0.69919	1.29882	C	B	Dolichyl-diphosphooligosaccharide--protein glycosyltransferase subunit DAD1 OS=Homo sapiens OX=9606 GN=DAD1 PE=1 SV=3	1.02556e+06	1.00295e+06	464084	794118	1.09504e+06	254370	1.10347e+06	454289	1.1784e+06	975914
Q9BW30	64.75	0.61691	1.22406	B	C	Tubulin polymerization-promoting protein family member 3 OS=Homo sapiens OX=9606 GN=TPPP3 PE=1 SV=1	595081	1.05349e+06	769073	1.15137e+06	642026	978286	664772	722901	868319	763116
Q9GZT3	122.48	0.851508	1.17883	A	C	SRA stem-loop-interacting RNA-binding protein, mitochondrial OS=Homo sapiens OX=9606 GN=SLIRP PE=1 SV=1	1.41999e+06	560152	785297	906059	1.04486e+06	630626	718372	376809	941457	1.09125e+06
P05386	105.33	0.000164042	4.1401	B	A	60S acidic ribosomal protein P1 OS=Homo sapiens OX=9606 GN=RPLP1 PE=1 SV=1	302389	163384	201631	1.05084e+06	667638	1.04464e+06	903463	1.03188e+06	771986	813400
Q13501	116.18	0.261801	6.49828	A	B	Sequestosome-1 OS=Homo sapiens OX=9606 GN=SQSTM1 PE=1 SV=1	152784	295983	2.31019e+06	168662	188146	67758.8	366121	168712	104171	23130.4
Q9NQ39	175.54	0.719762	1.65249	B	A	Putative 40S ribosomal protein S10-like OS=Homo sapiens OX=9606 GN=RPS10P5 PE=5 SV=1	928549	448391	291672	1.01008e+06	827814	919466	1.11128e+06	84651.8	1.29604e+06	1.17471e+06
Q6XQN6	135.22	0.319638	1.5795	C	B	Nicotinate phosphoribosyltransferase OS=Homo sapiens OX=9606 GN=NAPRT PE=1 SV=2	1.35846e+06	653538	658922	634048	528979	565453	940241	481978	1.0377e+06	1.18025e+06
Q14254	138.5	0.160157	2.15043	A	C	Flotillin-2 OS=Homo sapiens OX=9606 GN=FLOT2 PE=1 SV=2	848384	918258	962678	451644	378804	669263	142136	1.09288e+06	358002	99245.9
P51687	58.97	0.00225664	2.66591	A	C	Sulfite oxidase, mitochondrial OS=Homo sapiens OX=9606 GN=SUOX PE=1 SV=2	798759	932480	992755	365821	503186	575622	320023	241127	322480	478754
P13667	182.08	0.333165	1.4781	C	B	Protein disulfide-isomerase A4 OS=Homo sapiens OX=9606 GN=PDIA4 PE=1 SV=2	654628	1.11636e+06	586741	526444	1.0818e+06	233239	1.02547e+06	1.04966e+06	820562	733512
O95865	147.58	0.425868	1.53757	C	A	N(G),N(G)-dimethylarginine dimethylaminohydrolase 2 OS=Homo sapiens OX=9606 GN=DDAH2 PE=1 SV=1	858487	591394	317740	1.06531e+06	800543	300092	1.23236e+06	790024	915716	685701
P28072	75.87	0.293169	11.9308	A	C	Proteasome subunit beta type-6 OS=Homo sapiens OX=9606 GN=PSMB6 PE=1 SV=4	1.33824e+06	639105	709830	345761	35779.6	36692.7	50420.4	0	142449	107437
Q92506	107.84	0.988522	1.05402	C	B	Estradiol 17-beta-dehydrogenase 8 OS=Homo sapiens OX=9606 GN=HSD17B8 PE=1 SV=2	1.37449e+06	688494	600250	689500	1.21705e+06	630734	1.08856e+06	831897	493053	1.1523e+06
Q02818	127.13	0.458519	1.31792	A	C	Nucleobindin-1 OS=Homo sapiens OX=9606 GN=NUCB1 PE=1 SV=4	1.01925e+06	842606	800271	1.02113e+06	925951	462612	773111	662588	464293	793266
P07203	153.56	0.171676	1.24914	C	A	Glutathione peroxidase 1 OS=Homo sapiens OX=9606 GN=GPX1 PE=1 SV=4	756353	584529	788026	857292	859689	842395	1.06728e+06	957393	779581	741473
P20338	171.65	0.469886	1.25283	A	B	Ras-related protein Rab-4A OS=Homo sapiens OX=9606 GN=RAB4A PE=1 SV=3	1.09928e+06	572640	976680	1.09903e+06	600876	414196	831878	937573	834991	919572
Q9Y697	130.85	0.831553	1.13072	B	A	Cysteine desulfurase, mitochondrial OS=Homo sapiens OX=9606 GN=NFS1 PE=1 SV=3	971997	773961	593437	655100	991042	999051	1.03102e+06	567776	1.15571e+06	423165
P59998	95.7	0.206396	1.308	A	B	Actin-related protein 2/3 complex subunit 4 OS=Homo sapiens OX=9606 GN=ARPC4 PE=1 SV=3	853720	1.01217e+06	773830	852404	650877	514852	925639	911497	986079	646389
P62244	61.49	0.257177	1.46017	A	B	40S ribosomal protein S15a OS=Homo sapiens OX=9606 GN=RPS15A PE=1 SV=2	588980	1.1329e+06	900899	612278	585731	598209	962507	582202	682808	976226
P62333	75.17	0.0148138	4.50075	A	B	26S proteasome regulatory subunit 10B OS=Homo sapiens OX=9606 GN=PSMC6 PE=1 SV=1	666789	929347	1.02252e+06	118569	143458	319799	257678	400241	430482	114676
P27348	193.06	0.213197	2.24858	A	B	14-3-3 protein theta OS=Homo sapiens OX=9606 GN=YWHAQ PE=1 SV=1	486002	1.39197e+06	724918	463780	537971	155820	1.01628e+06	730036	755476	330172
O94826	122.54	0.897844	1.39162	C	B	Mitochondrial import receptor subunit TOM70 OS=Homo sapiens OX=9606 GN=TOMM70 PE=1 SV=1	1.2184e+06	638189	223821	464272	1.10061e+06	299267	1.65562e+06	223188	768382	811730
Q9Y3D7	159.29	0.753516	1.96042	C	A	Mitochondrial import inner membrane translocase subunit TIM16 OS=Homo sapiens OX=9606 GN=PAM16 PE=1 SV=2	889274	378146	54344.5	1.00287e+06	952093	68986	1.46242e+06	94368.4	874252	1.02391e+06
Q9NP72	166.36	0.358646	2.06971	C	B	Ras-related protein Rab-18 OS=Homo sapiens OX=9606 GN=RAB18 PE=1 SV=1	749696	518742	264540	522617	534389	193977	1.44512e+06	301505	931505	774104
Q9UQ80	54.86	0.195485	2.26667	C	A	Proliferation-associated protein 2G4 OS=Homo sapiens OX=9606 GN=PA2G4 PE=1 SV=3	316930	482136	339917	1.05238e+06	415329	570910	999255	776266	1.32311e+06	343626
Q16563	60.36	0.849769	1.12245	A	C	Synaptophysin-like protein 1 OS=Homo sapiens OX=9606 GN=SYPL1 PE=1 SV=1	651204	802753	1.09925e+06	706385	473691	1.13406e+06	585708	1.08481e+06	657102	705268
Q6UWP8	285.25	0.129098	223.119	A	B	Suprabasin OS=Homo sapiens OX=9606 GN=SBSN PE=1 SV=2	2.51849e+06	8936.06	21194.3	1526.28	8885.04	1011.37	21327.2	2758.2	11535.2	2119.45
Q86UP2	140.04	0.0438265	1.63386	C	B	Kinectin OS=Homo sapiens OX=9606 GN=KTN1 PE=1 SV=1	648321	555137	550782	740836	479002	335426	845857	781198	990260	770804
P48059	85.48	0.664538	1.22768	C	B	LIM and senescent cell antigen-like-containing domain protein 1 OS=Homo sapiens OX=9606 GN=LIMS1 PE=1 SV=4	1.04666e+06	799064	621621	982594	672198	409323	1.15119e+06	635559	999108	592904
P48681	189.02	0.194791	1.85696	A	C	Nestin OS=Homo sapiens OX=9606 GN=NES PE=1 SV=2	538760	1.09945e+06	883220	874755	321181	362607	585869	291318	352547	580705
P11182	81.32	0.571709	1.73023	A	C	Lipoamide acyltransferase component of branched-chain alpha-keto acid dehydrogenase complex, mitochondrial OS=Homo sapiens OX=9606 GN=DBT PE=1 SV=3	1.01816e+06	258504	1.21848e+06	170443	1.1414e+06	1.02112e+06	104700	779788	940045	98243.8
P12236	721.36	0.306557	1.97524	A	C	ADP/ATP translocase 3 OS=Homo sapiens OX=9606 GN=SLC25A6 PE=1 SV=4	609977	1.35521e+06	525710	326916	951864	213045	276243	497881	586105	321189
P05155	44.2	0.348278	1.70234	C	A	Plasma protease C1 inhibitor OS=Homo sapiens OX=9606 GN=SERPING1 PE=1 SV=2	772419	386090	284893	803806	484871	156981	1.33657e+06	691367	795838	452436
Q6ZMU5	128.42	0.383	17.5557	B	A	Tripartite motif-containing protein 72 OS=Homo sapiens OX=9606 GN=TRIM72 PE=1 SV=2	24604	65041.6	49931	39925.2	89997.6	2.32044e+06	147393	44886.3	147142	27141.9
Q9UPQ0	35.34	0.394181	1.34389	A	B	LIM and calponin homology domains-containing protein 1 OS=Homo sapiens OX=9606 GN=LIMCH1 PE=1 SV=4	933105	598224	918678	998452	436353	388263	728420	609742	746772	679063
Q32MK0	99.43	0.768211	1.10014	B	C	Myosin light chain kinase 3 OS=Homo sapiens OX=9606 GN=MYLK3 PE=1 SV=3	527808	832548	1.04769e+06	874804	814971	749666	296795	563608	728380	1.36774e+06
Q6IS14	108.94	0.271644	2.13272	C	B	Eukaryotic translation initiation factor 5A-1-like OS=Homo sapiens OX=9606 GN=EIF5AL1 PE=2 SV=2	892722	425428	365769	465051	322273	356413	1.01753e+06	535351	1.33642e+06	363056
Q9NSD9	168.87	0.408232	2.44061	C	A	Phenylalanine--tRNA ligase beta subunit OS=Homo sapiens OX=9606 GN=FARSB PE=1 SV=3	342681	438821	216731	272689	723762	145768	1.12175e+06	251185	1.52941e+06	346053
O15212	84.72	0.983624	1.04026	A	B	Prefoldin subunit 6 OS=Homo sapiens OX=9606 GN=PFDN6 PE=1 SV=1	963442	498626	951567	867194	664046	788976	850160	787075	746938	776795
P23246	129.87	0.191351	2.11374	A	C	Splicing factor, proline- and glutamine-rich OS=Homo sapiens OX=9606 GN=SFPQ PE=1 SV=2	879194	822395	707883	493816	453492	445488	399565	577536	72038.3	470743
Q9NYU2	105.34	0.581447	1.23212	C	B	UDP-glucose:glycoprotein glucosyltransferase 1 OS=Homo sapiens OX=9606 GN=UGGT1 PE=1 SV=3	578425	628140	1.17049e+06	366650	793738	786816	858312	655649	865281	819679
Q5U5X0	101.7	0.400487	1.84642	C	A	Complex III assembly factor LYRM7 OS=Homo sapiens OX=9606 GN=LYRM7 PE=1 SV=1	898803	226898	164601	424497	657465	404614	1.01417e+06	275839	1.30097e+06	585616
P0C7P0	65.62	0.583942	1.45609	C	A	CDGSH iron-sulfur domain-containing protein 3, mitochondrial OS=Homo sapiens OX=9606 GN=CISD3 PE=1 SV=1	531702	560312	535527	766548	849442	573119	823538	336636	1.24528e+06	754331
P39060	89.93	0.170255	1.91163	C	A	Collagen alpha-1(XVIII) chain OS=Homo sapiens OX=9606 GN=COL18A1 PE=1 SV=5	484602	455084	298787	710686	353812	227273	736735	1.28773e+06	700259	431951
P52272	213.21	0.34815	1.67857	A	B	Heterogeneous nuclear ribonucleoprotein M OS=Homo sapiens OX=9606 GN=HNRNPM PE=1 SV=3	914023	557585	893964	375121	407161	626999	240224	1.06145e+06	546521	334248
P10253	80.41	0.473657	1.39245	C	B	Lysosomal alpha-glucosidase OS=Homo sapiens OX=9606 GN=GAA PE=1 SV=4	918917	902359	430740	485057	610891	602456	517383	841575	719931	1.07437e+06
Q16527	30.7	0.898378	2.29415	C	B	Cysteine and glycine-rich protein 2 OS=Homo sapiens OX=9606 GN=CSRP2 PE=1 SV=3	660631	864286	88128.8	77119.5	478950	468766	253021	2.46638e+06	128443	286988
P26583	117.7	0.37316	1.47739	C	B	High mobility group protein B2 OS=Homo sapiens OX=9606 GN=HMGB2 PE=1 SV=2	899802	508195	334377	576435	572358	441572	850377	678403	1.10795e+06	496061
Q9UBW8	156.01	0.0626101	1.79108	C	B	COP9 signalosome complex subunit 7a OS=Homo sapiens OX=9606 GN=COPS7A PE=1 SV=1	540975	547096	361872	417024	643469	240206	894503	766167	828001	617539
Q9BUT1	76.37	0.0182142	1.80192	A	B	3-hydroxybutyrate dehydrogenase type 2 OS=Homo sapiens OX=9606 GN=BDH2 PE=1 SV=2	786678	655708	871041	503355	384422	396091	617776	686675	669896	418336
O15145	73.33	0.117202	1.41057	C	B	Actin-related protein 2/3 complex subunit 3 OS=Homo sapiens OX=9606 GN=ARPC3 PE=1 SV=3	701125	751255	592529	713636	423264	502678	896236	680319	635551	871550
Q15555	75.98	0.254112	1.91742	B	C	Microtubule-associated protein RP/EB family member 2 OS=Homo sapiens OX=9606 GN=MAPRE2 PE=1 SV=1	233800	731892	898310	926735	799522	582443	298003	507841	212343	587236
Q13405	157.81	0.565511	1.39519	C	A	39S ribosomal protein L49, mitochondrial OS=Homo sapiens OX=9606 GN=MRPL49 PE=1 SV=1	779191	390847	457335	459152	776297	652973	1.21462e+06	532310	794516	485870
P55789	123.49	0.87483	1.10556	C	A	FAD-linked sulfhydryl oxidase ALR OS=Homo sapiens OX=9606 GN=GFER PE=1 SV=2	796540	745089	500088	919435	756724	507640	750197	535076	875576	848793
P62195	39.06	0.00221371	2.29731	A	B	26S proteasome regulatory subunit 8 OS=Homo sapiens OX=9606 GN=PSMC5 PE=1 SV=1	655658	733316	856889	366075	261181	350348	381656	596816	399621	426894
Q99627	114.7	0.00216745	9.92213	C	A	COP9 signalosome complex subunit 8 OS=Homo sapiens OX=9606 GN=COPS8 PE=1 SV=1	117213	19823.8	86145.5	369668	520199	471761	933168	762389	876913	380124
Q9NUL7	32.03	0.000152358	10.9902	A	B	Probable ATP-dependent RNA helicase DDX28 OS=Homo sapiens OX=9606 GN=DDX28 PE=1 SV=2	537707	855134	816788	47417	42836.7	110801	106815	47901	61847.4	85882.8
O60925	76.4	0.440335	1.52369	C	B	Prefoldin subunit 1 OS=Homo sapiens OX=9606 GN=PFDN1 PE=1 SV=2	991332	368565	404199	713169	491154	235012	844855	430501	858659	790123
P15151	53.31	0.172411	1.95185	C	B	Poliovirus receptor OS=Homo sapiens OX=9606 GN=PVR PE=1 SV=2	246650	435924	553631	448327	369839	303738	1.10569e+06	338300	643875	831854
P16284	196.83	0.492345	1.39095	C	B	Platelet endothelial cell adhesion molecule OS=Homo sapiens OX=9606 GN=PECAM1 PE=1 SV=2	581322	488628	718225	682849	431723	448160	546570	1.18798e+06	504231	659470
P54868	93.99	0.993798	13.5837	C	A	Hydroxymethylglutaryl-CoA synthase, mitochondrial OS=Homo sapiens OX=9606 GN=HMGCS2 PE=1 SV=1	29453.7	120282	9128.06	7518.59	199372	12858.5	56454.9	2.8173e+06	1158.41	2365.01
Q01628	52.69	0.0870913	3.48636	C	A	Interferon-induced transmembrane protein 3 OS=Homo sapiens OX=9606 GN=IFITM3 PE=1 SV=2	153794	336596	123584	965929	288935	100384	637203	677608	887685	651554
Q93034	73.64	0.414111	1.25028	B	C	Cullin-5 OS=Homo sapiens OX=9606 GN=CUL5 PE=1 SV=4	592444	536844	606624	666052	605481	867638	686608	432537	765207	396913
Q9UJ68	74.49	0.137591	1.90555	C	A	Mitochondrial peptide methionine sulfoxide reductase OS=Homo sapiens OX=9606 GN=MSRA PE=1 SV=1	431247	430156	256422	310614	642702	423151	850413	426880	1.01616e+06	546637
Q9H8H3	102.3	0.245272	1.48813	A	B	Methyltransferase-like protein 7A OS=Homo sapiens OX=9606 GN=METTL7A PE=1 SV=1	811956	816937	496860	558981	482890	386604	337973	574738	530068	678673
Q9BRQ6	60.69	0.251731	1.23711	B	C	MICOS complex subunit MIC25 OS=Homo sapiens OX=9606 GN=CHCHD6 PE=1 SV=1	657996	801407	529768	609213	787342	728860	578760	540724	495791	675456
Q9Y265	94.34	0.322032	1.19795	A	B	RuvB-like 1 OS=Homo sapiens OX=9606 GN=RUVBL1 PE=1 SV=1	623540	704448	791108	461980	765210	541743	560196	611088	569712	659667
O43768	56.77	0.59292	1.95744	C	B	Alpha-endosulfine OS=Homo sapiens OX=9606 GN=ENSA PE=1 SV=1	1.34681e+06	331262	341695	523141	326380	223012	1.0189e+06	193896	1.01668e+06	569744
P51665	129.44	0.515829	1.32757	B	C	26S proteasome non-ATPase regulatory subunit 7 OS=Homo sapiens OX=9606 GN=PSMD7 PE=1 SV=2	454588	779766	701172	483549	629241	975872	376053	556317	805167	360187
Q00839	50.67	0.0896725	1.35287	A	C	Heterogeneous nuclear ribonucleoprotein U OS=Homo sapiens OX=9606 GN=HNRNPU PE=1 SV=6	795746	560710	729938	681521	512893	636990	491883	584259	541309	438816
Q92905	46.18	0.656114	1.22643	B	A	COP9 signalosome complex subunit 5 OS=Homo sapiens OX=9606 GN=COPS5 PE=1 SV=4	636566	456374	598302	735789	638247	700162	845234	384511	930666	577305
O43242	77.86	0.742924	1.21736	A	B	26S proteasome non-ATPase regulatory subunit 3 OS=Homo sapiens OX=9606 GN=PSMD3 PE=1 SV=2	405310	899757	753466	414927	457481	818578	540507	598816	603130	565540
Q96BW5	68.38	0.942929	1.12592	A	C	Phosphotriesterase-related protein OS=Homo sapiens OX=9606 GN=PTER PE=1 SV=1	1.00741e+06	586139	464679	465641	1.04513e+06	488948	651358	424585	509346	852100
O14561	37.8	0.937537	3.52056	A	C	Acyl carrier protein, mitochondrial OS=Homo sapiens OX=9606 GN=NDUFAB1 PE=1 SV=3	139489	1.90543e+06	7852.64	2985.23	779080	756408	46924.9	416866	3217.73	310432
Q9Y266	90.31	0.951684	1.28877	C	A	Nuclear migration protein nudC OS=Homo sapiens OX=9606 GN=NUDC PE=1 SV=1	666525	653152	266700	192705	699504	1.01315e+06	540543	1.15661e+06	218110	810702
P60602	109.94	0.139426	1.36696	B	A	Reactive oxygen species modulator 1 OS=Homo sapiens OX=9606 GN=ROMO1 PE=1 SV=1	410399	549927	533503	650156	656504	735350	451792	583100	709449	733459
Q9BXK5	102.58	0.816203	1.14314	A	C	Bcl-2-like protein 13 OS=Homo sapiens OX=9606 GN=BCL2L13 PE=1 SV=1	521752	679318	832837	419725	801861	652554	734170	690520	644749	302862
P10636	84.88	0.359306	3.29019	C	B	Microtubule-associated protein tau OS=Homo sapiens OX=9606 GN=MAPT PE=1 SV=5	1.04524e+06	77054	219608	149682	416995	51167.4	1.10036e+06	341723	1.09319e+06	175155
Q9BVK6	83.69	0.839579	1.08198	B	A	Transmembrane emp24 domain-containing protein 9 OS=Homo sapiens OX=9606 GN=TMED9 PE=1 SV=2	688802	669046	518799	684753	659795	685949	584788	531458	525395	939281
Q969H8	65.57	0.486902	1.19629	A	B	Myeloid-derived growth factor OS=Homo sapiens OX=9606 GN=MYDGF PE=1 SV=1	616699	845603	547312	705599	503392	470885	581509	634776	572820	674350
Q9HD34	40.07	0.908775	1.56105	C	A	LYR motif-containing protein 4 OS=Homo sapiens OX=9606 GN=LYRM4 PE=1 SV=1	735888	444536	106350	778116	853822	118019	899076	78056.5	914208	786956
Q12797	149.23	0.442213	1.82025	C	A	Aspartyl/asparaginyl beta-hydroxylase OS=Homo sapiens OX=9606 GN=ASPH PE=1 SV=3	703479	286905	109808	498279	723103	323587	915147	201729	821160	732131
P16452	205.57	0.544739	1.90124	A	B	Erythrocyte membrane protein band 4.2 OS=Homo sapiens OX=9606 GN=EPB42 PE=1 SV=3	410680	629348	962046	100904	494427	457708	224245	1.49332e+06	353331	104749
P05546	131.97	0.380585	2.28175	C	A	Heparin cofactor 2 OS=Homo sapiens OX=9606 GN=SERPIND1 PE=1 SV=3	441104	116720	318164	676726	504051	392024	1.3572e+06	170714	654101	483033
P62072	46.43	0.200436	1.66199	C	A	Mitochondrial import inner membrane translocase subunit Tim10 OS=Homo sapiens OX=9606 GN=TIMM10 PE=1 SV=1	466483	419306	313363	617466	397424	558286	802491	380368	904410	570043
Q96ND0	108.55	0.575947	1.74806	C	A	Protein FAM210A OS=Homo sapiens OX=9606 GN=FAM210A PE=1 SV=2	453959	614565	62469.1	686787	725948	137163	718065	208249	738354	971385
Q13200	74.89	0.339537	1.72058	A	C	26S proteasome non-ATPase regulatory subunit 2 OS=Homo sapiens OX=9606 GN=PSMD2 PE=1 SV=3	566444	861361	529638	443074	558093	474246	573576	479390	70571.2	393348
Q9UMS0	47.2	0.605655	1.75251	C	B	NFU1 iron-sulfur cluster scaffold homolog, mitochondrial OS=Homo sapiens OX=9606 GN=NFU1 PE=1 SV=2	740579	431328	446715	257494	399408	456887	980019	310880	1.05503e+06	256644
P07996	170.35	0.267564	3.37679	C	B	Thrombospondin-1 OS=Homo sapiens OX=9606 GN=THBS1 PE=1 SV=2	150036	343299	450859	131070	147014	298966	895813	1.24919e+06	282491	170601
P05198	54.33	0.419206	1.53419	A	C	Eukaryotic translation initiation factor 2 subunit 1 OS=Homo sapiens OX=9606 GN=EIF2S1 PE=1 SV=3	737507	641459	569005	555329	586942	419256	510351	481700	78722.6	622172
P39656	39.72	0.672475	1.12983	A	C	Dolichyl-diphosphooligosaccharide--protein glycosyltransferase 48 kDa subunit OS=Homo sapiens OX=9606 GN=DDOST PE=1 SV=4	669028	750266	521985	508606	646750	749186	570094	637015	663791	420046
Q5VST9	137.82	0.48411	1.97326	A	C	Obscurin OS=Homo sapiens OX=9606 GN=OBSCN PE=1 SV=3	208664	1.17116e+06	556172	214705	441227	973281	111152	759415	159565	278025
O43776	101.09	0.677939	2.80603	C	A	Asparagine--tRNA ligase, cytoplasmic OS=Homo sapiens OX=9606 GN=NARS1 PE=1 SV=1	311012	280847	94797.2	506543	492411	185672	990968	47863.9	701323	828882
Q9NRG7	48.04	0.473682	1.5631	B	A	Epimerase family protein SDR39U1 OS=Homo sapiens OX=9606 GN=SDR39U1 PE=1 SV=3	579157	377691	275271	374566	850624	700738	567707	292716	877618	520995
Q13418	84.07	0.1298	1.7434	A	B	Integrin-linked protein kinase OS=Homo sapiens OX=9606 GN=ILK PE=1 SV=2	514214	816578	591912	234424	393044	475379	473683	709218	411590	362574
O60763	136.72	0.951428	1.03008	C	B	General vesicular transport factor p115 OS=Homo sapiens OX=9606 GN=USO1 PE=1 SV=2	720594	608372	554614	540759	925488	396718	576294	656863	452151	873374
Q15119	89.84	0.817259	1.51181	C	B	[Pyruvate dehydrogenase (acetyl-transferring)] kinase isozyme 2, mitochondrial OS=Homo sapiens OX=9606 GN=PDK2 PE=1 SV=2	690504	511687	357120	253826	710924	303125	430137	1.24314e+06	706692	175753
Q9HBL0	138.91	0.603567	1.67301	A	B	Tensin-1 OS=Homo sapiens OX=9606 GN=TNS1 PE=1 SV=2	972038	483099	459345	536535	257917	349881	663507	636637	46169.8	416930
P43034	95.02	0.428751	1.60747	A	B	Platelet-activating factor acetylhydrolase IB subunit alpha OS=Homo sapiens OX=9606 GN=PAFAH1B1 PE=1 SV=2	591014	675479	645605	301110	446516	441879	736728	793106	398210	198309
Q9Y230	63.32	0.280459	2.00779	A	C	RuvB-like 2 OS=Homo sapiens OX=9606 GN=RUVBL2 PE=1 SV=3	283590	893889	719629	341040	264054	626165	175093	472961	268862	342914
P02766	180.81	0.391182	2.09817	B	C	Transthyretin OS=Homo sapiens OX=9606 GN=TTR PE=1 SV=1	231123	871886	249170	690919	855362	349772	563446	15645.6	192836	432967
P08294	83.31	0.721527	1.31803	A	B	Extracellular superoxide dismutase [Cu-Zn] OS=Homo sapiens OX=9606 GN=SOD3 PE=1 SV=2	785570	503234	604677	706139	319315	411142	383951	1.31414e+06	377076	417648
Q99538	44.12	0.0968829	2.48558	C	B	Legumain OS=Homo sapiens OX=9606 GN=LGMN PE=1 SV=1	283684	186129	316535	355571	182842	221341	461382	1.29773e+06	319496	439296
Q2UY09	137.42	0.378677	3.04815	C	B	Collagen alpha-1(XXVIII) chain OS=Homo sapiens OX=9606 GN=COL28A1 PE=2 SV=2	4816.6	622717	54321.8	490745	61147.9	65771.8	140391	364254	1.84693e+06	158734
P54725	64.84	0.234311	1.40111	C	B	UV excision repair protein RAD23 homolog A OS=Homo sapiens OX=9606 GN=RAD23A PE=1 SV=1	593322	545592	477579	507037	582900	252258	527328	656317	758409	565371
Q6ZP82	89.71	0.83233	1.17225	A	B	Coiled-coil domain-containing protein 141 OS=Homo sapiens OX=9606 GN=CCDC141 PE=1 SV=2	625909	473774	780666	391035	387099	825920	209104	1.19771e+06	441176	489193
P31415	86.2	0.335162	19.0767	B	C	Calsequestrin-1 OS=Homo sapiens OX=9606 GN=CASQ1 PE=1 SV=3	84557	59719.7	57455.7	44850.1	34021.4	1.80104e+06	33019.1	29085.6	39090.4	30198.1
Q9HAT2	93.36	0.27705	1.36771	C	B	Sialate O-acetylesterase OS=Homo sapiens OX=9606 GN=SIAE PE=1 SV=1	790640	484444	433590	380415	556569	423750	464925	667428	654799	694295
Q9NWU1	107.76	0.228684	1.52811	B	C	3-oxoacyl-[acyl-carrier-protein] synthase, mitochondrial OS=Homo sapiens OX=9606 GN=OXSM PE=1 SV=1	580330	429402	481413	482772	774776	594671	570060	217385	316024	512660
Q9H4G4	146.95	0.422348	1.59599	C	B	Golgi-associated plant pathogenesis-related protein 1 OS=Homo sapiens OX=9606 GN=GLIPR2 PE=1 SV=3	932773	469103	352298	574690	376778	208599	509343	877853	746596	334808
Q969T9	99.91	0.495703	1.42644	B	A	WW domain-binding protein 2 OS=Homo sapiens OX=9606 GN=WBP2 PE=1 SV=1	615931	353594	323139	609231	467267	767405	461471	650633	175356	533007
Q96S97	127.16	0.154659	1.4586	C	B	Myeloid-associated differentiation marker OS=Homo sapiens OX=9606 GN=MYADM PE=1 SV=2	606370	478937	323949	573260	388296	294295	647824	599926	659480	535153
O75131;O95741;Q86YQ8;Q8IYJ1;Q96A23;Q96FN4;Q9HCH3;Q9UBL6	76.64	0.0360836	1.92603	C	A	Copine-3 OS=Homo sapiens OX=9606 GN=CPNE3 PE=1 SV=1	287207	387427	274533	337590	447372	338527	719691	422929	841516	453355
Q9Y235	68.5	0.358017	2.11379	C	A	C->U-editing enzyme APOBEC-2 OS=Homo sapiens OX=9606 GN=APOBEC2 PE=1 SV=1	472483	154420	234970	410445	294512	162725	877256	168896	909279	473655
Q9NZ08	119.27	0.195433	3.16662	C	A	Endoplasmic reticulum aminopeptidase 1 OS=Homo sapiens OX=9606 GN=ERAP1 PE=1 SV=3	113624	203527	257974	295351	566874	615857	1.1657e+06	233112	834960	194504
Q9Y639	90.84	0.212825	1.62261	A	B	Neuroplastin OS=Homo sapiens OX=9606 GN=NPTN PE=1 SV=2	415685	641051	751507	566910	305892	241604	505059	411015	705282	410093
P35555	37.64	0.368357	2.11654	B	C	Fibrillin-1 OS=Homo sapiens OX=9606 GN=FBN1 PE=1 SV=4	56666.1	566074	300993	567575	253982	972989	294680	300993	216062	318755
P63173	46.03	0.0767026	1.47668	A	C	60S ribosomal protein L38 OS=Homo sapiens OX=9606 GN=RPL38 PE=1 SV=2	480809	510218	798520	440475	465108	483355	366236	399972	359843	489780
Q8NBN7	68.83	0.839334	1.24736	A	B	Retinol dehydrogenase 13 OS=Homo sapiens OX=9606 GN=RDH13 PE=1 SV=2	411480	592463	784567	482946	450410	500479	758634	304878	930460	388967
P29966	125.18	0.795382	1.5319	A	B	Myristoylated alanine-rich C-kinase substrate OS=Homo sapiens OX=9606 GN=MARCKS PE=1 SV=4	1.06088e+06	121221	604001	584599	378340	202999	367236	21662.6	586692	593830
P14314	53.7	0.164272	1.57668	A	B	Glucosidase 2 subunit beta OS=Homo sapiens OX=9606 GN=PRKCSH PE=1 SV=2	683925	639002	457775	522554	424983	181864	492342	589504	589576	490142
Q9Y394	66.43	0.146883	1.65115	C	A	Dehydrogenase/reductase SDR family member 7 OS=Homo sapiens OX=9606 GN=DHRS7 PE=1 SV=1	368991	306487	395921	757356	413283	409806	523023	746540	390024	699133
Q8NGY6	45.28	0.2152	1.27283	A	B	Olfactory receptor 6N2 OS=Homo sapiens OX=9606 GN=OR6N2 PE=3 SV=1	634281	598348	526615	542481	450773	388896	427917	420175	510506	628053
P61081	58.32	0.565187	2.15026	A	B	NEDD8-conjugating enzyme Ubc12 OS=Homo sapiens OX=9606 GN=UBE2M PE=1 SV=1	784372	588617	382261	80202.7	534317	201776	528626	381357	6160.98	523928
O43708	44.98	0.148024	1.80693	B	C	Maleylacetoacetate isomerase OS=Homo sapiens OX=9606 GN=GSTZ1 PE=1 SV=3	360763	614666	544385	591162	765364	396666	598780	163886	252165	278850
Q9UDY4	35.17	0.11288	2.61093	C	A	DnaJ homolog subfamily B member 4 OS=Homo sapiens OX=9606 GN=DNAJB4 PE=1 SV=1	177829	243457	239570	638316	260551	224861	797404	378584	828771	295837
Q8TAA3	67.36	0.195693	27.4931	A	C	Proteasome subunit alpha-type 8 OS=Homo sapiens OX=9606 GN=PSMA8 PE=2 SV=3	766807	391017	566558	129749	0	30423.6	8423.18	23863.7	32284.6	19055.8
Q16082	96.57	0.365849	1.41741	A	B	Heat shock protein beta-2 OS=Homo sapiens OX=9606 GN=HSPB2 PE=1 SV=2	604425	730557	374606	313706	312614	579813	425378	444454	501050	270152
O60662	86.32	0.804878	1.39369	B	A	Kelch-like protein 41 OS=Homo sapiens OX=9606 GN=KLHL41 PE=1 SV=2	289214	633599	295500	353671	232431	1.11185e+06	357210	432786	672006	578520
P61077	31.3	0.000829787	2.44028	C	A	Ubiquitin-conjugating enzyme E2 D3 OS=Homo sapiens OX=9606 GN=UBE2D3 PE=1 SV=1	289552	172442	232628	538751	437447	426429	567488	630014	603070	459529
Q8N3L3	54.56	0.469385	1.49435	A	B	Beta-taxilin OS=Homo sapiens OX=9606 GN=TXLNB PE=1 SV=3	762730	382506	544655	548919	335389	246545	281776	560037	401812	775469
Q93052	127.42	0.370616	1.49567	C	B	Lipoma-preferred partner OS=Homo sapiens OX=9606 GN=LPP PE=1 SV=1	513299	306145	428979	663476	362203	91573.4	431280	714646	495066	587056
P36543	46.34	0.221656	1.1175	C	A	V-type proton ATPase subunit E 1 OS=Homo sapiens OX=9606 GN=ATP6V1E1 PE=1 SV=1	494950	487338	510738	489119	471840	604837	568486	573458	529851	552809
P48728	54.71	0.0123125	2.03299	C	A	Aminomethyltransferase, mitochondrial OS=Homo sapiens OX=9606 GN=AMT PE=1 SV=1	302326	325333	191989	386864	487852	323638	661345	425823	600925	533688
P11279	56.24	0.25927	1.28784	C	B	Lysosome-associated membrane glycoprotein 1 OS=Homo sapiens OX=9606 GN=LAMP1 PE=1 SV=3	673268	455152	525576	517363	411085	362081	403529	610645	562786	639029
P56537	71.53	0.167998	1.31781	C	A	Eukaryotic translation initiation factor 6 OS=Homo sapiens OX=9606 GN=EIF6 PE=1 SV=1	414819	448055	392508	644447	482245	375393	639718	544260	529858	491967
O75190;Q8WWF6	143.44	0.850844	1.23556	C	B	DnaJ homolog subfamily B member 6 OS=Homo sapiens OX=9606 GN=DNAJB6 PE=1 SV=2	485306	340940	730343	477528	481509	375447	271192	719870	603813	603576
Q9Y6N5	87.66	0.84247	1.05867	C	A	Sulfide:quinone oxidoreductase, mitochondrial OS=Homo sapiens OX=9606 GN=SQOR PE=1 SV=1	788453	608967	159145	741736	526529	374395	618463	329405	574966	674350
P61960	33.63	0.38715	1.67661	C	B	Ubiquitin-fold modifier 1 OS=Homo sapiens OX=9606 GN=UFM1 PE=1 SV=1	622778	265791	180774	512875	345505	111861	750830	304719	670643	442758
Q96DG6	88.67	0.91197	1.06731	A	C	Carboxymethylenebutenolidase homolog OS=Homo sapiens OX=9606 GN=CMBL PE=1 SV=1	581083	579555	447251	756916	431297	359499	565228	389972	633600	419855
P07814	86.5	0.502082	1.84999	B	A	Bifunctional glutamate/proline--tRNA ligase OS=Homo sapiens OX=9606 GN=EPRS1 PE=1 SV=5	146710	408057	311558	254617	700614	647463	290455	625307	149791	583556
Q96G03	30.6	0.726787	1.4503	A	C	Phosphoglucomutase-2 OS=Homo sapiens OX=9606 GN=PGM2 PE=1 SV=4	282653	284169	1.03526e+06	575234	385733	469747	283652	422869	381013	385335
P04921	59.23	0.12822	2.05139	C	B	Glycophorin-C OS=Homo sapiens OX=9606 GN=GYPC PE=1 SV=1	376867	229962	452943	401601	159281	217635	574505	827506	376327	351055
A0A0B4J1V0	34.27	0.10559	5.99928	C	A	Immunoglobulin heavy variable 3-15 OS=Homo sapiens OX=9606 GN=IGHV3-15 PE=3 SV=1	171936	31545.6	62075.1	177051	185578	247952	264538	1.49442e+06	226433	138812
Q4VC31	37.25	0.344184	1.49642	C	B	Coiled-coil domain-containing protein 58 OS=Homo sapiens OX=9606 GN=CCDC58 PE=1 SV=1	615228	190463	427065	330744	369375	352457	384534	504850	542006	668731
Q9BSH5	125.72	0.270932	1.56164	C	A	Haloacid dehalogenase-like hydrolase domain-containing protein 3 OS=Homo sapiens OX=9606 GN=HDHD3 PE=1 SV=1	151913	70001.8	783925	717008	384151	300723	523789	651992	404471	514093
P30533	92.37	0.104022	1.43243	A	B	Alpha-2-macroglobulin receptor-associated protein OS=Homo sapiens OX=9606 GN=LRPAP1 PE=1 SV=1	435802	642736	484302	309240	440510	341295	426277	310514	462222	357850
Q9NTX5	105.04	0.918805	1.1951	A	C	Ethylmalonyl-CoA decarboxylase OS=Homo sapiens OX=9606 GN=ECHDC1 PE=1 SV=2	554163	225203	774233	190156	992533	310795	740152	124932	391331	476884
P42766	33.02	0.19542	7.57747	A	C	60S ribosomal protein L35 OS=Homo sapiens OX=9606 GN=RPL35 PE=1 SV=2	331242	450119	766656	186952	159335	192908	134314	7492.74	5.44001	130577
Q6IAA8	58.69	0.332903	1.52797	C	B	Ragulator complex protein LAMTOR1 OS=Homo sapiens OX=9606 GN=LAMTOR1 PE=1 SV=2	580938	220524	311688	545362	254285	211405	745722	501322	422412	390346
Q8WX93	79.48	0.762028	1.34622	A	B	Palladin OS=Homo sapiens OX=9606 GN=PALLD PE=1 SV=3	750241	480086	299418	589305	422220	124806	170622	909291	608578	321971
Q86VP6	57.84	0.268913	1.48271	C	B	Cullin-associated NEDD8-dissociated protein 1 OS=Homo sapiens OX=9606 GN=CAND1 PE=1 SV=2	415113	329439	456248	415045	473402	140545	518661	416311	554489	544803
O14907	45.57	0.163892	2.0006	C	B	Tax1-binding protein 3 OS=Homo sapiens OX=9606 GN=TAX1BP3 PE=1 SV=2	584144	424654	240954	209040	438016	114567	583067	386146	717128	345260
Q9P032	59.84	0.658657	1.41277	A	C	NADH dehydrogenase [ubiquinone] 1 alpha subcomplex assembly factor 4 OS=Homo sapiens OX=9606 GN=NDUFAF4 PE=1 SV=1	802195	372487	346508	601778	401283	231977	527247	393888	75131.9	439388
Q15327	86.89	0.12826	4.27384	A	C	Ankyrin repeat domain-containing protein 1 OS=Homo sapiens OX=9606 GN=ANKRD1 PE=1 SV=2	418386	138493	961137	241651	302196	312142	271389	11811.4	141113	49269.4
Q86VF7	121.66	0.424763	1.45349	C	B	Nebulin-related-anchoring protein OS=Homo sapiens OX=9606 GN=NRAP PE=1 SV=2	512913	350508	265135	557375	323409	163226	721420	317341	452683	531832
Q96HY7	40.28	0.0777858	2.50325	C	A	Probable 2-oxoglutarate dehydrogenase E1 component DHKTD1, mitochondrial OS=Homo sapiens OX=9606 GN=DHTKD1 PE=1 SV=2	321338	160165	121647	362544	280562	142932	689139	287027	664503	372447
Q9Y2S2	122.85	0.915804	1.21832	A	B	Lambda-crystallin homolog OS=Homo sapiens OX=9606 GN=CRYL1 PE=1 SV=3	894575	434152	177959	595256	444858	196581	513947	432626	319526	558714
P28070	41.98	0.000305082	10.1659	A	C	Proteasome subunit beta type-4 OS=Homo sapiens OX=9606 GN=PSMB4 PE=1 SV=4	763410	316414	426169	98189.7	37893.4	40931.2	36958	64304.2	41816.1	54443.4
Q13177	36.61	0.0920241	1.61698	C	A	Serine/threonine-protein kinase PAK 2 OS=Homo sapiens OX=9606 GN=PAK2 PE=1 SV=3	366498	245935	317822	382522	277484	270401	439078	770839	445854	349838
Q9H2K0	129.37	0.882746	1.2244	C	A	Translation initiation factor IF-3, mitochondrial OS=Homo sapiens OX=9606 GN=MTIF3 PE=1 SV=4	547269	442896	236597	490728	651095	284429	671312	216917	653139	461363
Q5SSJ5	78.3	0.588977	1.29194	C	A	Heterochromatin protein 1-binding protein 3 OS=Homo sapiens OX=9606 GN=HP1BP3 PE=1 SV=1	418378	492870	247275	390351	448731	354120	376291	793539	356176	469644
P62266	63.32	0.287878	1.74278	C	A	40S ribosomal protein S23 OS=Homo sapiens OX=9606 GN=RPS23 PE=1 SV=3	187501	364361	306146	303007	368155	278676	640428	213197	464382	675755
Q9BUB7	42.8	0.28731	1.82231	B	A	Transmembrane protein 70, mitochondrial OS=Homo sapiens OX=9606 GN=TMEM70 PE=1 SV=2	383819	284953	146217	564188	576003	344967	585327	186334	662333	401080
O14737	84.09	0.490454	2.29821	C	B	Programmed cell death protein 5 OS=Homo sapiens OX=9606 GN=PDCD5 PE=1 SV=3	908431	14559.5	98672.6	453028	180313	10813	876874	108760	626183	362050
O75935	34.56	0.536305	1.37782	A	B	Dynactin subunit 3 OS=Homo sapiens OX=9606 GN=DCTN3 PE=1 SV=1	712040	426354	341041	463241	352880	257632	467570	273051	517619	511925
Q9Y676	45.02	0.909975	1.39329	B	C	28S ribosomal protein S18b, mitochondrial OS=Homo sapiens OX=9606 GN=MRPS18B PE=1 SV=1	553955	341041	330535	130919	622292	713957	308752	294955	555345	244980
P50416	91.89	0.361909	1.44041	C	B	Carnitine O-palmitoyltransferase 1, liver isoform OS=Homo sapiens OX=9606 GN=CPT1A PE=1 SV=2	363127	427842	296265	513709	292086	211291	363748	769223	404018	416371
P51148	239.31	0.431457	1.31443	A	B	Ras-related protein Rab-5C OS=Homo sapiens OX=9606 GN=RAB5C PE=1 SV=2	644297	466153	354487	460059	400164	254279	460206	657563	356104	454281
P11171	42.78	0.236684	3.45129	A	B	Protein 4.1 OS=Homo sapiens OX=9606 GN=EPB41 PE=1 SV=4	373183	315190	773969	77456.5	153996	192256	119398	854486	198426	57999.7
A0A075B6I9	37.61	0.633187	2.53556	C	B	Immunoglobulin lambda variable 7-46 OS=Homo sapiens OX=9606 GN=IGLV7-46 PE=3 SV=4	725457	300113	190979	192176	258745	124857	227966	1.34682e+06	276248	95524.6
P31327	118.16	0.933212	1.47874	B	A	Carbamoyl-phosphate synthase [ammonia], mitochondrial OS=Homo sapiens OX=9606 GN=CPS1 PE=1 SV=2	19814.7	798197	162540	14720.9	1.11682e+06	318441	14965.7	1.01188e+06	22761.6	268083
P39687	68.84	0.420769	1.30794	C	B	Acidic leucine-rich nuclear phosphoprotein 32 family member A OS=Homo sapiens OX=9606 GN=ANP32A PE=1 SV=1	532847	445482	367988	527678	398907	179433	580668	442388	522869	382886
P22626;Q32P51	117.12	0.287379	1.98494	A	C	Heterogeneous nuclear ribonucleoproteins A2/B1 OS=Homo sapiens OX=9606 GN=HNRNPA2B1 PE=1 SV=2	536942	325080	582539	122895	208862	629452	128456	616586	142948	82355.1
P61160	52.37	0.492651	1.42636	A	B	Actin-related protein 2 OS=Homo sapiens OX=9606 GN=ACTR2 PE=1 SV=1	538987	509544	386473	461210	372449	172402	702821	418510	480512	219640
O43765	61.34	0.0920911	1.49542	C	A	Small glutamine-rich tetratricopeptide repeat-containing protein alpha OS=Homo sapiens OX=9606 GN=SGTA PE=1 SV=1	332341	364489	256923	373984	350056	246296	515848	388882	631106	365846
Q9NP97	38.65	0.231695	6.26037	C	A	Dynein light chain roadblock-type 1 OS=Homo sapiens OX=9606 GN=DYNLRB1 PE=1 SV=3	156829	70852.7	0	361499	244841	41931.8	728139	155707	689908	326740
O14521	30.48	0.108497	1.82394	B	A	Succinate dehydrogenase [ubiquinone] cytochrome b small subunit, mitochondrial OS=Homo sapiens OX=9606 GN=SDHD PE=1 SV=1	230246	237322	312498	485736	516912	420149	233557	262841	535057	496190
Q13347	82.6	0.185021	1.63094	C	A	Eukaryotic translation initiation factor 3 subunit I OS=Homo sapiens OX=9606 GN=EIF3I PE=1 SV=1	294954	283533	292345	406837	406367	188503	414941	676489	324684	477588
Q9BS26	54.38	0.636147	1.17252	A	B	Endoplasmic reticulum resident protein 44 OS=Homo sapiens OX=9606 GN=ERP44 PE=1 SV=1	438499	590498	381114	293276	538009	371352	552530	491585	387090	384540
Q9NZJ7	36.28	0.397011	1.68403	C	A	Mitochondrial carrier homolog 1 OS=Homo sapiens OX=9606 GN=MTCH1 PE=1 SV=1	270843	469975	96008	228275	633555	218664	297825	593357	645535	342268
Q96DA6	44.08	0.270311	3.30575	C	A	Mitochondrial import inner membrane translocase subunit TIM14 OS=Homo sapiens OX=9606 GN=DNAJC19 PE=1 SV=3	278459	132440	14649.2	469315	411277	63229.5	641612	111094	557619	565349
P61758	36.14	0.2789	1.41679	C	B	Prefoldin subunit 3 OS=Homo sapiens OX=9606 GN=VBP1 PE=1 SV=4	539720	307306	369645	443130	342612	205943	445029	395274	603632	429417
P31949	67.62	0.0455157	1.55106	A	C	Protein S100-A11 OS=Homo sapiens OX=9606 GN=S100A11 PE=1 SV=2	425910	532358	446530	475506	298526	273632	259109	336311	303657	308524
P50135	32.96	0.39086	2.63967	B	A	Histamine N-methyltransferase OS=Homo sapiens OX=9606 GN=HNMT PE=1 SV=1	150267	277508	99662.9	191959	288581	911726	116842	631584	178086	245745
Q9H0W9	31.11	0.0743927	1.67343	C	A	Ester hydrolase C11orf54 OS=Homo sapiens OX=9606 GN=C11orf54 PE=1 SV=1	346813	281547	203501	352636	370466	486679	537399	587930	324521	406231
Q5VWZ2	59.96	0.719868	1.32995	B	C	Lysophospholipase-like protein 1 OS=Homo sapiens OX=9606 GN=LYPLAL1 PE=1 SV=3	542469	421694	354027	149850	625715	596816	465377	251300	546579	112620
Q03591;P36980	126.37	0.289754	2.10893	A	C	Complement factor H-related protein 1 OS=Homo sapiens OX=9606 GN=CFHR1 PE=1 SV=2	386793	578150	407254	434841	325053	323360	376315	181812	11166.7	298253
Q9Y646	151.85	0.258012	1.63673	C	B	Carboxypeptidase Q OS=Homo sapiens OX=9606 GN=CPQ PE=1 SV=1	523539	208741	392003	142830	399718	292299	389680	357355	563262	511597
P53985	44.43	0.0552194	2.25171	A	C	Monocarboxylate transporter 1 OS=Homo sapiens OX=9606 GN=SLC16A1 PE=1 SV=3	360108	562179	443378	159557	343541	340309	159241	268810	262671	117948
P63151	47.72	0.449813	1.45388	C	B	Serine/threonine-protein phosphatase 2A 55 kDa regulatory subunit B alpha isoform OS=Homo sapiens OX=9606 GN=PPP2R2A PE=1 SV=1	447467	400746	164555	271905	384556	282150	401665	380703	720460	316676
Q9Y6G9	74.38	0.414687	3.02237	C	B	Cytoplasmic dynein 1 light intermediate chain 1 OS=Homo sapiens OX=9606 GN=DYNC1LI1 PE=1 SV=3	414040	94956.8	194012	298404	122881	29767.6	829145	122785	744665	121069
Q7KZF4	64.1	0.379823	1.87952	C	B	Staphylococcal nuclease domain-containing protein 1 OS=Homo sapiens OX=9606 GN=SND1 PE=1 SV=1	430092	324610	201445	97308.9	471190	156228	632826	386707	634572	162077
Q969X5	34.59	0.958459	1.31086	C	B	Endoplasmic reticulum-Golgi intermediate compartment protein 1 OS=Homo sapiens OX=9606 GN=ERGIC1 PE=1 SV=1	707891	330780	213445	429732	394017	214755	264649	982629	351120	216718
P11166	52.06	0.0703071	2.05639	A	C	Solute carrier family 2, facilitated glucose transporter member 1 OS=Homo sapiens OX=9606 GN=SLC2A1 PE=1 SV=2	341227	428197	583968	102640	176755	380573	246704	198009	255441	177365
P38159;Q96E39	128.77	0.80938	1.38582	C	B	RNA-binding motif protein, X chromosome OS=Homo sapiens OX=9606 GN=RBMX PE=1 SV=3	855541	165830	102284	561480	272555	142297	666776	121886	651521	363840
O95573;O60488	82.56	0.290243	2.32496	C	B	Long-chain-fatty-acid--CoA ligase 3 OS=Homo sapiens OX=9606 GN=ACSL3 PE=1 SV=3	212038	435708	48119.9	132098	359598	87384	383929	241346	861094	308746
Q9NR31	37.59	0.70713	2.2677	C	B	GTP-binding protein SAR1a OS=Homo sapiens OX=9606 GN=SAR1A PE=1 SV=1	191853	260526	149483	89155.2	243465	261070	657758	121017	916077	100232
Q9NTG7	113.14	0.694933	1.41018	C	A	NAD-dependent protein deacetylase sirtuin-3, mitochondrial OS=Homo sapiens OX=9606 GN=SIRT3 PE=1 SV=2	579165	195734	170997	178371	569307	312888	676365	244724	608314	249114
Q9NZJ6	46.35	0.0238781	1.30358	A	C	Ubiquinone biosynthesis O-methyltransferase, mitochondrial OS=Homo sapiens OX=9606 GN=COQ3 PE=1 SV=3	417040	414334	494664	371084	398007	472702	322388	361455	362509	309951
O60256	79.52	0.984621	1.13054	B	A	Phosphoribosyl pyrophosphate synthase-associated protein 2 OS=Homo sapiens OX=9606 GN=PRPSAP2 PE=1 SV=1	339720	420214	409950	556058	212917	553628	400317	453281	448666	326619
P06730	60.01	0.111321	1.79765	C	B	Eukaryotic translation initiation factor 4E OS=Homo sapiens OX=9606 GN=EIF4E PE=1 SV=2	379973	231111	177477	315744	262718	153093	534548	344796	568948	305150
Q15118	45.94	0.103552	1.70679	C	A	[Pyruvate dehydrogenase (acetyl-transferring)] kinase isozyme 1, mitochondrial OS=Homo sapiens OX=9606 GN=PDK1 PE=1 SV=1	331210	211320	226966	182303	275320	347969	331687	629663	477194	312608
Q15075	212.59	0.856211	1.07784	A	C	Early endosome antigen 1 OS=Homo sapiens OX=9606 GN=EEA1 PE=1 SV=2	433222	531276	346812	402365	404193	434576	392172	524414	172675	532891
P25311	30.72	0.45513	1.49978	A	C	Zinc-alpha-2-glycoprotein OS=Homo sapiens OX=9606 GN=AZGP1 PE=1 SV=2	467107	489009	355036	344295	227407	584179	886647	0	175412	103580
Q9BVV7	31.24	0.351518	1.93624	A	C	Mitochondrial import inner membrane translocase subunit Tim21 OS=Homo sapiens OX=9606 GN=TIMM21 PE=1 SV=1	433155	544824	326565	142754	400798	599421	164793	480263	237349	15929.5
Q9UNF0	35.36	0.226612	1.73359	C	B	Protein kinase C and casein kinase substrate in neurons protein 2 OS=Homo sapiens OX=9606 GN=PACSIN2 PE=1 SV=2	155200	232896	375771	401725	84096	266170	303727	553186	498342	382935
Q99460	32.07	0.0170768	2.3686	A	C	26S proteasome non-ATPase regulatory subunit 1 OS=Homo sapiens OX=9606 GN=PSMD1 PE=1 SV=2	294030	604690	403045	137042	166331	254523	207877	240405	144798	139712
P23141	122.41	0.145505	1.78242	B	C	Liver carboxylesterase 1 OS=Homo sapiens OX=9606 GN=CES1 PE=1 SV=2	385118	120216	251244	585722	384136	326053	267105	283685	188106	230506
P40855	43.07	0.403604	2.57334	A	C	Peroxisomal biogenesis factor 19 OS=Homo sapiens OX=9606 GN=PEX19 PE=1 SV=1	280063	590601	423980	214771	297579	232867	219558	222377	186.991	228677
O14828	162.56	0.32912	2.67795	C	A	Secretory carrier-associated membrane protein 3 OS=Homo sapiens OX=9606 GN=SCAMP3 PE=1 SV=3	350529	33781.1	97824.8	294619	177700	10139.4	645877	106664	645643	323330
O95210	48.26	0.689516	1.33728	A	C	Starch-binding domain-containing protein 1 OS=Homo sapiens OX=9606 GN=STBD1 PE=1 SV=1	180768	656042	431927	156153	499945	552287	119302	724355	319769	101566
Q9BT78	88.18	0.668839	1.55611	C	A	COP9 signalosome complex subunit 4 OS=Homo sapiens OX=9606 GN=COPS4 PE=1 SV=1	533609	114807	154305	399467	352236	77985.7	503071	112342	526450	523631
Q13505	101.07	0.105284	1.74259	C	A	Metaxin-1 OS=Homo sapiens OX=9606 GN=MTX1 PE=1 SV=3	219035	288250	208508	357297	532401	297601	493248	237358	445379	487126
O60506	105.83	0.515798	1.38899	C	A	Heterogeneous nuclear ribonucleoprotein Q OS=Homo sapiens OX=9606 GN=SYNCRIP PE=1 SV=2	399319	246648	234240	455936	348756	107885	455246	255475	541232	378173
P18077	34.4	0.780921	1.45915	A	C	60S ribosomal protein L35a OS=Homo sapiens OX=9606 GN=RPL35A PE=1 SV=2	649032	444277	126664	110947	521424	410462	279290	434145	33284.4	368063
P01031	88.05	0.530132	1.29975	A	B	Complement C5 OS=Homo sapiens OX=9606 GN=C5 PE=1 SV=4	335758	447278	436221	595961	245395	96716.3	551669	265575	297631	294105
P23229	149.84	0.0918631	2.0815	C	B	Integrin alpha-6 OS=Homo sapiens OX=9606 GN=ITGA6 PE=1 SV=5	231930	177328	241330	210400	159839	212503	552263	402596	486817	175628
Q3SXM5	78.6	0.719914	1.52423	A	B	Inactive hydroxysteroid dehydrogenase-like protein 1 OS=Homo sapiens OX=9606 GN=HSDL1 PE=1 SV=3	487769	576549	144316	64159.6	517181	211608	442441	374881	80787.1	366395
Q03154	62.39	0.454785	1.47843	B	C	Aminoacylase-1 OS=Homo sapiens OX=9606 GN=ACY1 PE=1 SV=1	437315	314733	250234	260959	504893	442101	340792	135021	29884.8	583707
O14950	62.05	0.000617347	5.44561	A	B	Myosin regulatory light chain 12B OS=Homo sapiens OX=9606 GN=MYL12B PE=1 SV=2	366511	507644	332133	48910.5	89248	83357.4	71196.8	163233	90611.7	108655
Q9Y5J7	66.23	0.324455	1.83931	A	B	Mitochondrial import inner membrane translocase subunit Tim9 OS=Homo sapiens OX=9606 GN=TIMM9 PE=1 SV=1	568874	296520	336432	403897	196873	52640.3	513740	170962	216634	319510
Q9NVD7	89.88	0.303169	1.77325	C	B	Alpha-parvin OS=Homo sapiens OX=9606 GN=PARVA PE=1 SV=1	298754	502209	286347	157951	356076	160554	308774	473956	628594	183611
P83111	134.48	0.653142	1.26573	A	C	Serine beta-lactamase-like protein LACTB, mitochondrial OS=Homo sapiens OX=9606 GN=LACTB PE=1 SV=2	523929	248327	421394	487065	352982	281246	380215	166132	327933	383121
Q92499	119.66	0.305642	1.33535	A	C	ATP-dependent RNA helicase DDX1 OS=Homo sapiens OX=9606 GN=DDX1 PE=1 SV=2	406120	333172	453116	222407	411200	350151	301948	376468	223377	288819
P12081	109.42	0.0963961	3.03448	C	A	Histidine--tRNA ligase, cytoplasmic OS=Homo sapiens OX=9606 GN=HARS1 PE=1 SV=2	224996	129583	38307.1	121050	399345	65803.1	493401	309158	467498	319553
Q8IXL7	84.73	0.826924	1.37827	C	A	Methionine-R-sulfoxide reductase B3 OS=Homo sapiens OX=9606 GN=MSRB3 PE=1 SV=2	476052	214867	163369	408648	434279	91452.8	545416	142767	601106	280632
Q13564	94.36	0.238282	2.23146	C	B	NEDD8-activating enzyme E1 regulatory subunit OS=Homo sapiens OX=9606 GN=NAE1 PE=1 SV=1	454338	222019	150386	235429	237068	54762.9	486866	224866	607706	249305
Q15599	31.83	0.706729	1.20801	C	B	Na(+)/H(+) exchange regulatory cofactor NHE-RF2 OS=Homo sapiens OX=9606 GN=SLC9A3R2 PE=1 SV=2	373139	238844	397447	284957	280485	407454	312777	294210	372186	587847
P63302	37.64	0.283112	2.11639	A	C	Selenoprotein W OS=Homo sapiens OX=9606 GN=SELENOW PE=1 SV=3	475052	409133	290611	268486	216732	244209	220612	262479	19364.9	237671
Q9H3G5	88.56	0.392509	1.6112	A	C	Probable serine carboxypeptidase CPVL OS=Homo sapiens OX=9606 GN=CPVL PE=1 SV=2	239997	541401	382665	196807	214782	368357	149439	577148	60745.9	175977
P18085	190.3	0.00583696	4.11034	A	C	ADP-ribosylation factor 4 OS=Homo sapiens OX=9606 GN=ARF4 PE=1 SV=3	383818	413821	361679	115457	204296	408530	87038.8	68820.3	142488	77718.9
Q13162	134.1	0.841098	1.15179	B	A	Peroxiredoxin-4 OS=Homo sapiens OX=9606 GN=PRDX4 PE=1 SV=1	374786	300804	330147	480117	370630	307648	467577	357975	124979	456856
Q9Y3E1	112.73	0.255874	1.40729	C	A	Hepatoma-derived growth factor-related protein 3 OS=Homo sapiens OX=9606 GN=HDGFL3 PE=1 SV=1	346596	321903	144323	413342	333145	393332	329481	540514	317339	337831
Q8WY91	30.9	0.471379	2.22063	A	C	THAP domain-containing protein 4 OS=Homo sapiens OX=9606 GN=THAP4 PE=1 SV=2	503481	77441.8	556090	337376	115059	77998.4	393978	10242.6	247768	30707.4
P35813	52.84	0.769652	1.48349	C	B	Protein phosphatase 1A OS=Homo sapiens OX=9606 GN=PPM1A PE=1 SV=1	651289	330396	30801.8	116677	496550	151619	607783	375838	117012	412224
Q14657	39.55	0.297801	1.61073	C	B	EKC/KEOPS complex subunit LAGE3 OS=Homo sapiens OX=9606 GN=LAGE3 PE=1 SV=2	452807	213467	324443	357543	222782	120168	391915	255205	548581	308709
P25789	42.29	0.0455893	54.7409	A	C	Proteasome subunit alpha type-4 OS=Homo sapiens OX=9606 GN=PSMA4 PE=1 SV=1	679110	111990	334843	25933	35074.2	24593	0	2069.46	0	25355.3
O00487	31.65	0.768642	1.25256	A	B	26S proteasome non-ATPase regulatory subunit 14 OS=Homo sapiens OX=9606 GN=PSMD14 PE=1 SV=1	204018	482959	435646	272461	274507	349296	317518	367144	274738	367795
P09471;P04899;P08754;P63096	172.18	0.572714	1.64364	C	B	Guanine nucleotide-binding protein G(o) subunit alpha OS=Homo sapiens OX=9606 GN=GNAO1 PE=1 SV=4	400920	280372	290054	147182	296179	238792	294013	325379	734309	141254
Q8TAT6	33.9	0.470199	1.94172	C	A	Nuclear protein localization protein 4 homolog OS=Homo sapiens OX=9606 GN=NPLOC4 PE=1 SV=3	272923	149245	153750	233118	322696	45926.5	565732	126993	575185	223120
P54578	79.75	0.589976	1.2741	C	B	Ubiquitin carboxyl-terminal hydrolase 14 OS=Homo sapiens OX=9606 GN=USP14 PE=1 SV=3	263811	417841	242039	161935	449613	263211	410720	480023	357813	237488
Q6P1A2	56.5	0.547305	1.7751	A	B	Lysophospholipid acyltransferase 5 OS=Homo sapiens OX=9606 GN=LPCAT3 PE=1 SV=1	247987	685750	180415	172706	358445	96504	138620	380092	264181	160987
P00747	39.82	0.280663	2.07464	A	B	Plasminogen OS=Homo sapiens OX=9606 GN=PLG PE=1 SV=2	243155	388352	481254	91671.6	330246	114447	238732	126558	49725.9	370660
Q9NQH7	114.3	0.694873	1.33751	A	B	Xaa-Pro aminopeptidase 3 OS=Homo sapiens OX=9606 GN=XPNPEP3 PE=1 SV=1	296263	421190	394242	328141	308871	194152	422589	104030	333814	417829
O14874	36.67	0.14182	3.30972	A	C	[3-methyl-2-oxobutanoate dehydrogenase [lipoamide]] kinase, mitochondrial OS=Homo sapiens OX=9606 GN=BCKDK PE=1 SV=2	494866	265087	349879	33481	283890	219320	107495	54217.5	235425	49962.7
Q8WW22	98.93	0.450245	2.40209	B	C	DnaJ homolog subfamily A member 4 OS=Homo sapiens OX=9606 GN=DNAJA4 PE=1 SV=1	46282.5	437262	605360	253854	258462	589858	168923	116613	114512	211740
Q8WWV3	31.29	0.137615	1.62578	C	A	Reticulon-4-interacting protein 1, mitochondrial OS=Homo sapiens OX=9606 GN=RTN4IP1 PE=1 SV=2	268486	258341	150574	426888	251138	299989	463990	267653	432376	304386
Q04837	45.74	0.207754	2.09384	C	B	Single-stranded DNA-binding protein, mitochondrial OS=Homo sapiens OX=9606 GN=SSBP1 PE=1 SV=1	253667	194302	234257	67904.1	299717	155548	443782	151241	502982	362574
P00492	114.37	0.343887	1.3048	C	A	Hypoxanthine-guanine phosphoribosyltransferase OS=Homo sapiens OX=9606 GN=HPRT1 PE=1 SV=2	336369	169342	332222	404818	315640	253550	405664	317354	343876	390889
Q9UK41	39.96	0.0445166	1.68422	C	B	Vacuolar protein sorting-associated protein 28 homolog OS=Homo sapiens OX=9606 GN=VPS28 PE=1 SV=1	357187	221637	244537	195509	268620	183734	345469	421434	414170	273786
P02760	34.59	0.452376	4.62492	A	C	Protein AMBP OS=Homo sapiens OX=9606 GN=AMBP PE=1 SV=1	194772	835594	58889.4	367405	71939.5	75581.5	108883	0	101082	104061
Q8IXJ6	90.63	0.199484	3.40364	C	A	NAD-dependent protein deacetylase sirtuin-2 OS=Homo sapiens OX=9606 GN=SIRT2 PE=1 SV=2	157034	48095.5	112869	329421	301379	114366	402131	76185.9	510721	454099
Q969M1	36.38	0.125763	1.7294	B	C	Mitochondrial import receptor subunit TOM40B OS=Homo sapiens OX=9606 GN=TOMM40L PE=1 SV=1	231517	341405	227907	283069	372084	421164	296808	227520	200261	105232
Q9UBF9	95.56	0.859276	7.48462	B	A	Myotilin OS=Homo sapiens OX=9606 GN=MYOT PE=1 SV=2	67628.3	61995.9	14029.1	4249.37	90054.6	980886	104479	34222.5	11861.8	49189.1
O15260	101.78	0.410644	1.94459	A	B	Surfeit locus protein 4 OS=Homo sapiens OX=9606 GN=SURF4 PE=1 SV=3	632314	295552	146093	134436	382007	35837.2	252642	286136	554483	122351
Q9Y375	34.34	0.00128527	14.3304	C	A	Complex I intermediate-associated protein 30, mitochondrial OS=Homo sapiens OX=9606 GN=NDUFAF1 PE=1 SV=2	10255.5	10264	54340.1	189836	422540	401768	341702	153804	500819	434033
Q9Y224	54.83	0.0535179	2.81059	A	B	RNA transcription, translation and transport factor protein OS=Homo sapiens OX=9606 GN=RTRAF PE=1 SV=1	324902	389754	355193	72834.1	238563	69252.3	85692.5	110119	159209	289043
Q96C90	37.92	0.334286	2.672	C	A	Protein phosphatase 1 regulatory subunit 14B OS=Homo sapiens OX=9606 GN=PPP1R14B PE=1 SV=3	269768	0	129661	366968	244399	23541.4	398500	130566	473690	420274
Q9H9J2	81.52	0.0124584	2.25768	C	A	39S ribosomal protein L44, mitochondrial OS=Homo sapiens OX=9606 GN=MRPL44 PE=1 SV=1	227575	118185	126581	224691	348750	307933	430011	320326	405970	265553
P51571	45.95	0.314914	1.45282	C	B	Translocon-associated protein subunit delta OS=Homo sapiens OX=9606 GN=SSR4 PE=1 SV=1	389506	225820	147172	235944	343064	154701	384979	317807	458030	260443
Q02487	99.7	0.0547576	64.0103	B	A	Desmocollin-2 OS=Homo sapiens OX=9606 GN=DSC2 PE=1 SV=1	0	7868.81	8729.52	617872	184115	260478	58131.8	736342	56621.4	215826
Q9HAV7	89.16	0.911268	1.80681	B	A	GrpE protein homolog 1, mitochondrial OS=Homo sapiens OX=9606 GN=GRPEL1 PE=1 SV=2	268943	112383	206259	44941.5	399325	617388	242492	297547	245186	36044.6
P63279	39.48	0.00300041	3.01327	C	A	SUMO-conjugating enzyme UBC9 OS=Homo sapiens OX=9606 GN=UBE2I PE=1 SV=1	152155	62943.9	133364	303701	236589	228994	421736	353072	319085	306123
Q9BZE1	61.4	0.814182	1.13135	A	B	39S ribosomal protein L37, mitochondrial OS=Homo sapiens OX=9606 GN=MRPL37 PE=1 SV=2	421266	410930	217030	231112	542012	154287	350849	379537	242785	273174
Q7KZN9	67.13	0.00234049	7.53241	C	A	Cytochrome c oxidase assembly protein COX15 homolog OS=Homo sapiens OX=9606 GN=COX15 PE=1 SV=1	35595.6	45248.5	58372.5	427645	423178	194225	501910	126304	446956	323013
O94760	52.51	0.0635756	3.45228	B	A	N(G),N(G)-dimethylarginine dimethylaminohydrolase 1 OS=Homo sapiens OX=9606 GN=DDAH1 PE=1 SV=3	150482	74821.8	76304.8	686455	134177	220603	574119	303992	213567	255622
Q9NUT2	33.52	0.720853	1.10818	C	B	Mitochondrial potassium channel ATP-binding subunit OS=Homo sapiens OX=9606 GN=ABCB8 PE=1 SV=3	262284	359848	328576	424110	259718	254703	308582	375765	294601	407805
Q96BP2	37.84	0.891111	1.28747	C	A	Coiled-coil-helix-coiled-coil-helix domain-containing protein 1 OS=Homo sapiens OX=9606 GN=CHCHD1 PE=1 SV=1	400028	85272.7	317748	291304	551419	128325	507350	103133	287566	480481
P03950	32.87	0.837053	1.12128	A	C	Angiogenin OS=Homo sapiens OX=9606 GN=ANG PE=1 SV=1	424733	361525	233706	493761	339603	102599	388375	278752	332646	213083
Q9BYD6	45.85	0.454118	1.54821	C	A	39S ribosomal protein L1, mitochondrial OS=Homo sapiens OX=9606 GN=MRPL1 PE=1 SV=2	347712	148940	161385	215318	356857	346631	431159	148080	458005	321131
P68402	64.49	0.096507	3.30958	A	B	Platelet-activating factor acetylhydrolase IB subunit beta OS=Homo sapiens OX=9606 GN=PAFAH1B2 PE=1 SV=1	528424	342055	145825	195658	89342.8	22078.8	422305	239527	462591	140031
Q04917	178.59	0.7753	2.15032	A	B	14-3-3 protein eta OS=Homo sapiens OX=9606 GN=YWHAH PE=1 SV=4	390441	586181	39169.5	12826.5	282613	176953	144931	329230	16803.3	296666
P37108	95.6	0.683927	1.25177	A	C	Signal recognition particle 14 kDa protein OS=Homo sapiens OX=9606 GN=SRP14 PE=1 SV=2	475422	270068	267452	264458	388809	169580	387206	171208	325437	195089
Q9UBC2	199.98	0.782658	1.14178	C	B	Epidermal growth factor receptor substrate 15-like 1 OS=Homo sapiens OX=9606 GN=EPS15L1 PE=1 SV=1	316949	269698	406528	189114	388117	308138	249024	478317	338396	282123
Q9BRT2	79.11	0.933373	1.08499	B	C	Ubiquinol-cytochrome-c reductase complex assembly factor 2 OS=Homo sapiens OX=9606 GN=UQCC2 PE=1 SV=1	454226	360854	174908	298234	629198	82189.8	363482	56770	336189	484274
Q9Y2R9	62.61	0.00468373	3.83984	A	C	28S ribosomal protein S7, mitochondrial OS=Homo sapiens OX=9606 GN=MRPS7 PE=1 SV=2	320156	340314	346418	64762.3	109994	140103	137588	49922.3	107458	54660.6
Q96GZ6	46.46	0.362596	1.75573	A	C	Solute carrier family 41 member 3 OS=Homo sapiens OX=9606 GN=SLC41A3 PE=1 SV=2	380665	456893	168737	175575	324932	186693	199829	78886.5	309475	176007
O00244	30.76	0.718868	2.0279	A	B	Copper transport protein ATOX1 OS=Homo sapiens OX=9606 GN=ATOX1 PE=1 SV=1	702972	81678.6	213844	300914	103754	87711.6	248896	76494.1	508151	271602
Q92598	30.5	0.615264	5.73857	A	C	Heat shock protein 105 kDa OS=Homo sapiens OX=9606 GN=HSPH1 PE=1 SV=1	38705.6	954188	2623.29	0	170963	329714	0	136746	3.40923	94555.3
Q99685	64.1	0.39431	1.23086	B	A	Monoglyceride lipase OS=Homo sapiens OX=9606 GN=MGLL PE=1 SV=2	214483	209760	373445	304477	302921	374442	272729	280135	318396	412678
P02763	34.4	0.000533909	12.357	B	A	Alpha-1-acid glycoprotein 1 OS=Homo sapiens OX=9606 GN=ORM1 PE=1 SV=1	22410.6	38825.1	17643.8	372473	314899	287345	443443	434449	127302	163241
P62942	39.52	0.0907151	7.16786	C	A	Peptidyl-prolyl cis-trans isomerase FKBP1A OS=Homo sapiens OX=9606 GN=FKBP1A PE=1 SV=2	85182	43841.7	6524.76	420588	144545	33019	516950	124121	504369	150016
Q03252	72.35	0.420501	1.70383	A	C	Lamin-B2 OS=Homo sapiens OX=9606 GN=LMNB2 PE=1 SV=4	182592	425764	356581	182303	154789	356286	25944.9	415219	193004	120946
O43772	31.5	0.816502	2.62735	A	C	Mitochondrial carnitine/acylcarnitine carrier protein OS=Homo sapiens OX=9606 GN=SLC25A20 PE=1 SV=1	489700	437888	30298.7	243804	262547	16909.9	86391.1	123906	95650.7	180162
P48637	50.92	0.62273	1.19015	C	A	Glutathione synthetase OS=Homo sapiens OX=9606 GN=GSS PE=1 SV=1	286197	231368	282312	304632	302923	278004	348679	218162	282846	419607
Q9NYK5	70.71	0.238726	1.48	C	A	39S ribosomal protein L39, mitochondrial OS=Homo sapiens OX=9606 GN=MRPL39 PE=1 SV=3	288928	163456	186708	241717	299143	301528	442577	200612	323302	294652
P35908	184.63	0.980033	2.91399	B	A	Keratin, type II cytoskeletal 2 epidermal OS=Homo sapiens OX=9606 GN=KRT2 PE=1 SV=2	105284	137479	81418.6	44978.3	37168	862515	84664	169338	44995.9	380665
Q92945	42.44	0.365154	2.20171	C	A	Far upstream element-binding protein 2 OS=Homo sapiens OX=9606 GN=KHSRP PE=1 SV=4	296851	0	130761	282462	135650	13208.5	170298	461535	331258	292214
P04259;P02538;P48668	184.21	0.978483	6.54565	C	A	Keratin, type II cytoskeletal 6B OS=Homo sapiens OX=9606 GN=KRT6B PE=1 SV=5	25905.5	87130.4	30733.3	6765.55	13420.4	685351	21610.4	1.19909e+06	17170.4	16876.8
Q8N142	42.01	0.575985	1.50681	C	B	Adenylosuccinate synthetase isozyme 1 OS=Homo sapiens OX=9606 GN=ADSS1 PE=1 SV=1	419280	244228	218833	149719	219979	248572	593398	163893	235068	249790
Q9P2B2	47.88	0.902996	1.19034	B	C	Prostaglandin F2 receptor negative regulator OS=Homo sapiens OX=9606 GN=PTGFRN PE=1 SV=2	412183	240591	239935	505308	255607	168070	240606	181422	325121	293434
P14866	31.38	0.0640802	11.2541	C	A	Heterogeneous nuclear ribonucleoprotein L OS=Homo sapiens OX=9606 GN=HNRNPL PE=1 SV=2	59440.6	11302.7	11518.9	286473	286263	51865.6	403781	332359	469101	29145
Q9UHL4	37.92	0.584068	1.58117	A	B	Dipeptidyl peptidase 2 OS=Homo sapiens OX=9606 GN=DPP7 PE=1 SV=3	594270	118790	211160	254192	120011	210313	279857	275070	243767	311225
Q5SRD1	87.35	0.451468	1.72608	C	B	Putative mitochondrial import inner membrane translocase subunit Tim23B OS=Homo sapiens OX=9606 GN=TIMM23B PE=5 SV=2	340315	218062	35154.1	163036	372188	202.362	326259	64813.6	398079	443102
P14550	147.75	0.309803	1.99529	C	B	Aldo-keto reductase family 1 member A1 OS=Homo sapiens OX=9606 GN=AKR1A1 PE=1 SV=3	303481	97136	146147	90124.2	278153	93429.7	233893	373507	489747	131169
Q99766	38.86	0.608164	1.7528	A	B	ATP synthase subunit s, mitochondrial OS=Homo sapiens OX=9606 GN=DMAC2L PE=1 SV=3	452549	285765	177631	60905.8	180404	281252	423361	43647.8	403133	65795.5
Q99805	37.85	0.936013	1.04912	B	C	Transmembrane 9 superfamily member 2 OS=Homo sapiens OX=9606 GN=TM9SF2 PE=1 SV=1	345999	369097	194258	359983	327305	224218	270150	163104	269603	455580
P20339	245.8	0.0175263	3.10463	C	B	Ras-related protein Rab-5A OS=Homo sapiens OX=9606 GN=RAB5A PE=1 SV=2	229025	118828	87113.8	117706	120795	53741.1	366832	195048	347085	300771
P46777	104.91	0.301322	1.25611	A	C	60S ribosomal protein L5 OS=Homo sapiens OX=9606 GN=RPL5 PE=1 SV=3	298830	321091	285557	238593	363508	273833	201478	205029	353346	201288
P25787	38.78	0.133998	25.7087	A	C	Proteasome subunit alpha type-2 OS=Homo sapiens OX=9606 GN=PSMA2 PE=1 SV=2	384121	203519	317008	53062.7	6106.27	13469.1	12670.9	1622.34	0	32624.7
P51858	30.26	0.114515	1.93119	C	B	Hepatoma-derived growth factor OS=Homo sapiens OX=9606 GN=HDGF PE=1 SV=1	244181	136761	110621	223316	162891	75027.6	346270	194201	391583	255587
P62081	34.36	0.884691	1.148	A	C	40S ribosomal protein S7 OS=Homo sapiens OX=9606 GN=RPS7 PE=1 SV=1	194866	285964	404451	365559	206179	246640	299566	231600	241636	255402
Q15661	31.18	0.0112126	8.07587	A	C	Tryptase alpha/beta-1 OS=Homo sapiens OX=9606 GN=TPSAB1 PE=1 SV=1	430262	327709	125478	64969.4	21556.4	106037	24436.6	67044	33267.6	21110.1
Q14152	97.81	0.150067	1.81337	C	B	Eukaryotic translation initiation factor 3 subunit A OS=Homo sapiens OX=9606 GN=EIF3A PE=1 SV=1	182412	115740	190102	185180	208264	89732.9	394540	258931	359347	155417
Q14764	91.29	0.393045	1.50767	C	A	Major vault protein OS=Homo sapiens OX=9606 GN=MVP PE=1 SV=4	161002	267024	153089	292568	198483	152049	346122	430823	212534	178696
Q96AB3	52.02	0.452848	1.69095	C	A	Isochorismatase domain-containing protein 2 OS=Homo sapiens OX=9606 GN=ISOC2 PE=1 SV=1	206682	156442	153294	277526	296057	246041	401440	91859.7	397661	273353
P48163	32.79	0.562667	1.41906	C	B	NADP-dependent malic enzyme OS=Homo sapiens OX=9606 GN=ME1 PE=1 SV=1	261602	163180	400513	155074	137278	321769	351318	353732	312997	143922
P54289	94.11	0.5461	1.33402	A	C	Voltage-dependent calcium channel subunit alpha-2/delta-1 OS=Homo sapiens OX=9606 GN=CACNA2D1 PE=1 SV=3	315493	364770	191045	304835	250036	250712	365652	204742	866.598	299602
P20774	34.05	0.694439	1.24724	B	C	Mimecan OS=Homo sapiens OX=9606 GN=OGN PE=1 SV=1	282837	437991	129377	271286	267281	328891	131739	381365	262368	151867
P62280	70.69	0.840757	1.29408	C	B	40S ribosomal protein S11 OS=Homo sapiens OX=9606 GN=RPS11 PE=1 SV=3	155768	542988	77974.7	70227.4	305705	292598	267814	306897	106121	472677
P16118	53.68	0.721503	1.33967	B	C	6-phosphofructo-2-kinase/fructose-2,6-bisphosphatase 1 OS=Homo sapiens OX=9606 GN=PFKFB1 PE=1 SV=3	203525	375843	125842	91757.5	404566	364839	268374	211305	8325.37	369084
Q5T013	118.16	0.269716	1.73297	C	B	Putative hydroxypyruvate isomerase OS=Homo sapiens OX=9606 GN=HYI PE=1 SV=2	212594	304739	124749	327861	107557	59810.1	307109	195031	236084	406065
P30837	154.95	0.0213482	5.2163	B	C	Aldehyde dehydrogenase X, mitochondrial OS=Homo sapiens OX=9606 GN=ALDH1B1 PE=1 SV=3	333513	95730.5	291724	411054	149094	296631	44504.3	22142.8	133081	19272.6
Q15056	43.12	0.652789	1.36647	A	C	Eukaryotic translation initiation factor 4H OS=Homo sapiens OX=9606 GN=EIF4H PE=1 SV=5	333959	201079	319376	80318.6	348513	320299	178670	137281	427464	90275.4
P62310	113.15	0.238612	1.62526	C	B	U6 snRNA-associated Sm-like protein LSm3 OS=Homo sapiens OX=9606 GN=LSM3 PE=1 SV=2	335069	153290	162495	269606	153517	101727	313514	194257	330145	299440
P14672	104.85	0.310201	1.84962	A	B	Solute carrier family 2, facilitated glucose transporter member 4 OS=Homo sapiens OX=9606 GN=SLC2A4 PE=1 SV=1	361978	154876	324620	59117.3	377801	18026.2	222448	112083	355712	90841.4
P43686	39.58	0.0424765	2.18427	A	B	26S proteasome regulatory subunit 6B OS=Homo sapiens OX=9606 GN=PSMC4 PE=1 SV=2	244166	300218	289910	117325	161262	103368	130513	321157	206218	139396
O00159	52.39	0.254661	2.72153	A	B	Unconventional myosin-Ic OS=Homo sapiens OX=9606 GN=MYO1C PE=1 SV=4	250952	233349	341626	59364.9	86805	157309	108001	248530	303928	30150
O94811	99.54	0.406765	1.96883	C	B	Tubulin polymerization-promoting protein OS=Homo sapiens OX=9606 GN=TPPP PE=1 SV=1	340404	127864	103982	134709	159886	124819	379837	117135	420386	183645
P51911	67.82	0.454874	2.60171	C	A	Calponin-1 OS=Homo sapiens OX=9606 GN=CNN1 PE=1 SV=2	299670	0	17287.8	210377	117971	17004	66532.3	1.01591e+06	6819.54	10244.4
Q9Y2B9	51.46	0.357274	2.96555	C	B	cAMP-dependent protein kinase inhibitor gamma OS=Homo sapiens OX=9606 GN=PKIG PE=2 SV=1	366865	46418.2	21666.4	171095	95941	11033.2	497172	106023	394559	101748
P54920;Q9H115	105.03	0.10185	2.44443	C	A	Alpha-soluble NSF attachment protein OS=Homo sapiens OX=9606 GN=NAPA PE=1 SV=3	88266.1	215846	32122.9	143996	233212	190547	269516	252648	411868	161835
Q9UEY8	120.93	0.308897	1.41508	A	C	Gamma-adducin OS=Homo sapiens OX=9606 GN=ADD3 PE=1 SV=1	324960	274197	217084	278676	193258	215123	139884	184493	116931	327779
O60830	103.52	0.00201186	4.64336	B	A	Mitochondrial import inner membrane translocase subunit Tim17-B OS=Homo sapiens OX=9606 GN=TIMM17B PE=1 SV=1	47482.5	28366.1	99817.4	228840	348907	237933	295373	173885	221292	270523
O75436	73.13	0.14767	2.55988	C	B	Vacuolar protein sorting-associated protein 26A OS=Homo sapiens OX=9606 GN=VPS26A PE=1 SV=2	184802	309128	85441.3	66392.3	125185	126292	246270	446659	261314	130702
Q96RQ3	49.17	0.283124	2.07217	B	C	Methylcrotonoyl-CoA carboxylase subunit alpha, mitochondrial OS=Homo sapiens OX=9606 GN=MCCC1 PE=1 SV=3	325043	78369.8	276250	60037.3	486182	265494	28782.7	35794.5	446608	11110.3
P06858	54.52	0.933215	1.07085	C	B	Lipoprotein lipase OS=Homo sapiens OX=9606 GN=LPL PE=1 SV=1	164676	272236	322428	331978	198852	226304	336155	329694	204722	210463
P02533;Q04695	142.71	0.298368	63.9309	C	B	Keratin, type I cytoskeletal 14 OS=Homo sapiens OX=9606 GN=KRT14 PE=1 SV=4	14027.2	25136.9	29929.6	0	4769.33	7863.2	3827.1	1.06792e+06	3340.4	1728.49
O76070	50.89	0.511115	1.60696	C	B	Gamma-synuclein OS=Homo sapiens OX=9606 GN=SNCG PE=1 SV=2	435908	20644.8	121769	284975	169831	44867.2	220668	446045	160259	243635
O95782	66.65	0.250741	1.52639	A	B	AP-2 complex subunit alpha-1 OS=Homo sapiens OX=9606 GN=AP2A1 PE=1 SV=3	243264	287561	270394	238034	201935	84944.5	300832	191010	224757	167646
Q3LXA3	106.16	0.803104	1.51403	C	A	Triokinase/FMN cyclase OS=Homo sapiens OX=9606 GN=TKFC PE=1 SV=2	347634	149602	31940.9	235464	465246	24853.9	322651	54460	383927	307219
Q9UHD8	64.1	0.714287	1.5013	A	B	Septin-9 OS=Homo sapiens OX=9606 GN=SEPTIN9 PE=1 SV=2	474783	119422	200130	177762	240112	111226	218326	171112	190735	159984
P82921	68.95	0.98516	2.23889	B	A	28S ribosomal protein S21, mitochondrial OS=Homo sapiens OX=9606 GN=MRPS21 PE=1 SV=3	104156	127375	122153	15567.6	446764	329528	197923	26292.4	279206	111079
Q14714	45.7	0.716452	1.25969	A	C	Sarcospan OS=Homo sapiens OX=9606 GN=SSPN PE=2 SV=3	404652	270116	117083	136078	363493	182734	245300	143405	19299.4	430138
P46063	66.03	0.772983	1.2317	A	B	ATP-dependent DNA helicase Q1 OS=Homo sapiens OX=9606 GN=RECQL PE=1 SV=3	371884	253227	164432	257155	261888	121974	322686	172587	332340	187746
Q07960	82.01	0.166267	3.3109	A	C	Rho GTPase-activating protein 1 OS=Homo sapiens OX=9606 GN=ARHGAP1 PE=1 SV=1	154947	389884	243758	67454.3	173823	121976	83259.4	144776	7319.68	82218
P09874	80.85	0.898533	1.42246	A	B	Poly [ADP-ribose] polymerase 1 OS=Homo sapiens OX=9606 GN=PARP1 PE=1 SV=4	514570	104762	167313	225475	120801	206742	161198	194923	303932	203586
O43390	76.99	0.895722	1.24567	C	B	Heterogeneous nuclear ribonucleoprotein R OS=Homo sapiens OX=9606 GN=HNRNPR PE=1 SV=1	321665	157522	276398	181160	169185	273022	261714	343446	335608	94578.5
Q15363	44.09	0.0513517	1.51678	A	C	Transmembrane emp24 domain-containing protein 2 OS=Homo sapiens OX=9606 GN=TMED2 PE=1 SV=1	266194	257850	245145	215159	272858	191749	188027	143537	123801	220794
Q4G0N4	53.97	0.857512	1.25923	C	A	NAD kinase 2, mitochondrial OS=Homo sapiens OX=9606 GN=NADK2 PE=1 SV=2	245936	241679	122731	344300	258177	139387	328642	109065	247046	339998
O95359	124.46	0.36451	2.20226	C	B	Transforming acidic coiled-coil-containing protein 2 OS=Homo sapiens OX=9606 GN=TACC2 PE=1 SV=3	245757	62361.7	121026	203217	137820	7746.47	339743	82927.6	372425	229051
Q9Y262	36.92	0.491402	1.63774	A	C	Eukaryotic translation initiation factor 3 subunit L OS=Homo sapiens OX=9606 GN=EIF3L PE=1 SV=1	107299	397816	262159	91460.7	120163	261686	196271	154303	125456	148631
P23142	48.67	0.884168	1.03785	A	B	Fibulin-1 OS=Homo sapiens OX=9606 GN=FBLN1 PE=1 SV=4	323126	384008	56335.6	378529	133548	223549	216671	290933	325231	177691
Q5SV97	46.23	0.116528	6.95625	C	B	PGC-1 and ERR-induced regulator in muscle protein 1 OS=Homo sapiens OX=9606 GN=PERM1 PE=2 SV=4	87274.1	29586.2	19408.4	56508.7	51524.4	1069.2	296534	85287.6	538179	91923.4
Q9NP98	59.35	0.19733	49.4916	B	A	Myozenin-1 OS=Homo sapiens OX=9606 GN=MYOZ1 PE=1 SV=1	5017.47	615.752	9611.99	7862.67	10918.4	735728	2803.96	11228.5	2574.59	9796.85
Q12955	136.99	0.232492	1.85106	A	B	Ankyrin-3 OS=Homo sapiens OX=9606 GN=ANK3 PE=1 SV=3	173571	247244	331202	105810	133184	167269	84051.1	259463	222760	133118
Q15370	41.79	0.291473	1.92178	A	B	Elongin-B OS=Homo sapiens OX=9606 GN=ELOB PE=1 SV=1	197592	367102	186999	77407.5	79520.8	234217	205406	217013	266077	76897.2
Q9Y2Q9	91.92	0.472512	1.62399	A	C	28S ribosomal protein S28, mitochondrial OS=Homo sapiens OX=9606 GN=MRPS28 PE=1 SV=1	356176	163603	228801	76845	259188	261766	131216	172972	211893	98519.9
Q9NSE4	58.85	0.45479	1.36191	B	A	Isoleucine--tRNA ligase, mitochondrial OS=Homo sapiens OX=9606 GN=IARS2 PE=1 SV=2	109098	236753	202534	48914.9	50087	647852	0	374559	368625	2855.51
Q9H2W6	38.62	0.247067	2.498	A	C	39S ribosomal protein L46, mitochondrial OS=Homo sapiens OX=9606 GN=MRPL46 PE=1 SV=1	299093	318952	120871	76846.7	238298	182007	192536	67824.6	12929.8	121114
Q02543	46.86	0.780415	1.53255	B	A	60S ribosomal protein L18a OS=Homo sapiens OX=9606 GN=RPL18A PE=1 SV=2	182751	294814	3040.7	8418.42	438972	289161	126838	399036	0	284482
P37840	82.66	0.190809	3.32551	C	B	Alpha-synuclein OS=Homo sapiens OX=9606 GN=SNCA PE=1 SV=1	113811	162178	116854	46013.8	85995.7	88695	165657	572425	69791.9	170731
Q96FV2	57.63	0.220351	5.27873	C	A	Secernin-2 OS=Homo sapiens OX=9606 GN=SCRN2 PE=1 SV=3	66806.9	0	72044.4	185288	105298	137678	307964	102754	323025	243535
O95816	30.26	0.183866	1.2393	A	C	BAG family molecular chaperone regulator 2 OS=Homo sapiens OX=9606 GN=BAG2 PE=1 SV=1	194588	287938	248870	213988	208657	169663	186859	221658	175756	202615
Q8N1G4	71.99	0.359174	2.95362	C	A	Leucine-rich repeat-containing protein 47 OS=Homo sapiens OX=9606 GN=LRRC47 PE=1 SV=1	155053	66661.3	25438.9	133334	152825	26879.6	395096	62227.5	409209	106797
Q8WXI4	38.74	0.679273	2.90449	C	A	Acyl-coenzyme A thioesterase 11 OS=Homo sapiens OX=9606 GN=ACOT11 PE=1 SV=1	87250.5	91895	70586.6	95118.1	102036	171959	123127	556698	259337	27963.1
Q9NVS2	33.38	0.443978	2.25195	A	C	39S ribosomal protein S18a, mitochondrial OS=Homo sapiens OX=9606 GN=MRPS18A PE=1 SV=1	151590	342201	223451	70057.7	153731	385810	186217	90286.7	21.7988	148139
O00499	54.03	0.0514018	Infinity	B	A	Myc box-dependent-interacting protein 1 OS=Homo sapiens OX=9606 GN=BIN1 PE=1 SV=1	0	0	0	28124.4	0	685051	0	0	0	0
P39023	60.3	0.318689	1.60592	C	A	60S ribosomal protein L3 OS=Homo sapiens OX=9606 GN=RPL3 PE=1 SV=2	164744	164635	110599	287434	192169	147892	155393	397288	185223	204192
O15273	42.75	0.616872	1.28062	A	B	Telethonin OS=Homo sapiens OX=9606 GN=TCAP PE=1 SV=1	170672	276218	241503	119713	165123	252712	258124	287559	170391	134430
P01861	239.13	0.844081	1.84617	B	C	Immunoglobulin heavy constant gamma 4 OS=Homo sapiens OX=9606 GN=IGHG4 PE=1 SV=1	221706	100453	161698	521559	157041	7159.68	53301.5	195393	94147.9	152424
P46821;P78559	102.27	0.521038	1.45507	C	A	Microtubule-associated protein 1B OS=Homo sapiens OX=9606 GN=MAP1B PE=1 SV=2	128122	211124	129040	321523	109686	99103.6	226257	323496	230145	128618
P53041	42.1	0.575691	1.40776	C	A	Serine/threonine-protein phosphatase 5 OS=Homo sapiens OX=9606 GN=PPP5C PE=1 SV=1	257293	66145.3	157902	246178	131763	178325	231572	115911	215944	340056
Q6IBS0	86.46	0.552681	1.28474	A	C	Twinfilin-2 OS=Homo sapiens OX=9606 GN=TWF2 PE=1 SV=2	188533	246255	236729	98423.7	152818	276859	114791	309278	115588	157259
Q16540	65.41	0.00472906	2.53497	C	A	39S ribosomal protein L23, mitochondrial OS=Homo sapiens OX=9606 GN=MRPL23 PE=1 SV=1	126619	51650.9	85365.4	171041	207825	194170	249685	222993	243991	174408
Q04760	42.82	5.67675e-06	9.02505	B	A	Lactoylglutathione lyase OS=Homo sapiens OX=9606 GN=GLO1 PE=1 SV=4	33940.9	17933.6	21249	216553	220404	222987	225811	256051	198503	161682
Q8N4P3	69.72	0.156401	1.59645	C	B	Guanosine-3',5'-bis(diphosphate) 3'-pyrophosphohydrolase MESH1 OS=Homo sapiens OX=9606 GN=HDDC3 PE=1 SV=3	104880	113486	216931	121956	136044	153980	284921	270504	160511	161005
P50552	47.4	0.782425	1.43337	B	A	Vasodilator-stimulated phosphoprotein OS=Homo sapiens OX=9606 GN=VASP PE=1 SV=3	146688	187780	123474	374808	199391	82198.7	258579	107672	276672	197663
P36269	30.99	0.675458	1.28156	B	A	Glutathione hydrolase 5 proenzyme OS=Homo sapiens OX=9606 GN=GGT5 PE=1 SV=2	155457	173842	177591	158778	185227	305603	111350	15799	257198	340575
Q9NZL9	45.53	0.232167	1.5659	C	B	Methionine adenosyltransferase 2 subunit beta OS=Homo sapiens OX=9606 GN=MAT2B PE=1 SV=1	249726	161525	183390	214562	116728	78958.8	142377	295935	180197	238033
Q9BXX0	57.16	0.593742	1.33381	C	B	EMILIN-2 OS=Homo sapiens OX=9606 GN=EMILIN2 PE=1 SV=3	214831	167018	179799	232331	173565	73786.9	128134	285360	157264	282316
Q13554	32.71	0.0815061	6.35388	A	C	Calcium/calmodulin-dependent protein kinase type II subunit beta OS=Homo sapiens OX=9606 GN=CAMK2B PE=1 SV=3	68136.9	384384	186192	48285.8	39878.7	306204	13323.1	46178.5	24518.3	50011.1
P62917	43.42	0.269616	1.34941	A	C	60S ribosomal protein L8 OS=Homo sapiens OX=9606 GN=RPL8 PE=1 SV=2	246948	232712	158420	141721	193060	209226	145024	211063	128289	146103
Q01469	54.79	0.00215707	3.23881	A	C	Fatty acid-binding protein 5 OS=Homo sapiens OX=9606 GN=FABP5 PE=1 SV=3	222773	201095	211778	115908	63773.6	101238	50606.8	62340.2	47980.6	100752
Q9H3Z4	58.75	0.798474	1.16985	A	B	DnaJ homolog subfamily C member 5 OS=Homo sapiens OX=9606 GN=DNAJC5 PE=1 SV=1	284269	152476	198894	321043	124196	98115.2	187895	96503.8	259361	232209
P10412;P16402;P22492;Q02539	526.14	0.0245521	Infinity	C	A	Histone H1.4 OS=Homo sapiens OX=9606 GN=H1-4 PE=1 SV=2	0	0	0	45029.4	42442.1	87858.8	0	643316	180981	23180.9
P17655	66.13	0.94065	1.10931	C	A	Calpain-2 catalytic subunit OS=Homo sapiens OX=9606 GN=CAPN2 PE=1 SV=6	154415	151211	263953	290622	158763	149600	261301	272502	183143	125507
Q9UMX0	33.1	0.312272	2.1285	C	A	Ubiquilin-1 OS=Homo sapiens OX=9606 GN=UBQLN1 PE=1 SV=2	112648	132592	49448.5	280162	92136.8	17033.7	261441	201096	249494	124295
Q9Y371	83.82	0.660082	1.15938	B	C	Endophilin-B1 OS=Homo sapiens OX=9606 GN=SH3GLB1 PE=1 SV=1	250772	199820	146302	228168	171759	223985	169241	252320	155649	140317
Q53GQ0	40.86	0.503926	1.85695	A	C	Very-long-chain 3-oxoacyl-CoA reductase OS=Homo sapiens OX=9606 GN=HSD17B12 PE=1 SV=2	169471	240583	213791	45680.8	246638	234460	125930	133815	0	188189
Q8NBU5	81.37	0.0974221	2.9869	A	C	ATPase family AAA domain-containing protein 1 OS=Homo sapiens OX=9606 GN=ATAD1 PE=1 SV=1	130022	216393	275871	48480.2	111458	227540	60442.4	99283.7	88395.8	29662.5
P36776	45.63	0.422365	2.13062	B	C	Lon protease homolog, mitochondrial OS=Homo sapiens OX=9606 GN=LONP1 PE=1 SV=2	275212	34237.3	278633	13588.1	286103	322408	0	126554	258026	4727.32
P41250	44.3	0.546933	1.52231	C	A	Glycine--tRNA ligase OS=Homo sapiens OX=9606 GN=GARS1 PE=1 SV=3	200590	72065.3	133684	208064	226311	39632.1	234736	123069	197640	269322
Q9BUP0	43.38	0.965546	1.09478	A	B	EF-hand domain-containing protein D1 OS=Homo sapiens OX=9606 GN=EFHD1 PE=1 SV=1	296770	191802	124470	221200	186274	152495	238394	196706	204328	151583
Q9Y3F4	70.25	0.308628	2.11787	A	B	Serine-threonine kinase receptor-associated protein OS=Homo sapiens OX=9606 GN=STRAP PE=1 SV=1	348733	147137	113907	174787	113133	0	231003	163392	240630	170284
Q92890	70.33	0.602677	1.25234	C	A	Ubiquitin recognition factor in ER-associated degradation protein 1 OS=Homo sapiens OX=9606 GN=UFD1 PE=1 SV=3	258681	25568.4	199331	247796	140323	179658	227271	104750	275934	199522
Q9NNW7	41.38	0.592683	1.72231	B	C	Thioredoxin reductase 2, mitochondrial OS=Homo sapiens OX=9606 GN=TXNRD2 PE=1 SV=3	287441	76006.7	199971	34863.7	321293	244807	26764	121193	282601	34680.9
O14807	42.56	0.148808	2.02606	C	A	Ras-related protein M-Ras OS=Homo sapiens OX=9606 GN=MRAS PE=1 SV=2	131403	87000.9	78037.9	176421	80990.2	69835.5	308921	99810	222392	169689
P28074	35.48	0.00191301	8.58488	A	C	Proteasome subunit beta type-5 OS=Homo sapiens OX=9606 GN=PSMB5 PE=1 SV=3	244699	157101	195896	58871	16120.2	29447.8	19417	24521.3	10122.2	38768.6
Q15526	85.84	0.851284	1.30376	C	A	Surfeit locus protein 1 OS=Homo sapiens OX=9606 GN=SURF1 PE=1 SV=1	155742	226339	73531.7	140519	334591	38967.9	177400	99857.3	396532	118223
Q9UJS0	313.76	0.779607	1.27402	C	A	Calcium-binding mitochondrial carrier protein Aralar2 OS=Homo sapiens OX=9606 GN=SLC25A13 PE=1 SV=2	109338	193624	162326	49714.9	324951	203454	177130	232349	230242	150661
Q99426	39.8	0.43759	1.67621	A	C	Tubulin-folding cofactor B OS=Homo sapiens OX=9606 GN=TBCB PE=1 SV=2	106311	143493	339001	232318	212634	94939.4	65958.8	56121.9	158127	188153
Q6IAN0	53.55	0.780908	1.61453	B	C	Dehydrogenase/reductase SDR family member 7B OS=Homo sapiens OX=9606 GN=DHRS7B PE=1 SV=2	91646.5	96697.1	266682	2280.6	410995	168401	55060	146558	221870	56879.7
P08123	44.24	0.258556	1.80665	A	C	Collagen alpha-2(I) chain OS=Homo sapiens OX=9606 GN=COL1A2 PE=1 SV=7	231806	122941	221444	156565	148053	115160	145281	97945.2	31434.4	150577
Q96RP9	76.2	0.339302	3.6998	C	A	Elongation factor G, mitochondrial OS=Homo sapiens OX=9606 GN=GFM1 PE=1 SV=2	96700	14793.5	43758.4	22911.2	223807	146432	223262	198432	312861	31313
P40763	44.51	0.863234	1.41001	C	A	Signal transducer and activator of transcription 3 OS=Homo sapiens OX=9606 GN=STAT3 PE=1 SV=2	89719.3	158956	157822	28884.4	102344	281817	39376.3	437075	184888	102881
Q9UJ70	42.93	0.0545116	2.04165	C	A	N-acetyl-D-glucosamine kinase OS=Homo sapiens OX=9606 GN=NAGK PE=1 SV=4	118271	50556.9	107240	88784	115191	81370.8	230335	114556	249376	157245
Q16654	35.73	0.915636	8.82753	C	B	[Pyruvate dehydrogenase (acetyl-transferring)] kinase isozyme 4, mitochondrial OS=Homo sapiens OX=9606 GN=PDK4 PE=1 SV=1	37532.7	10613.4	34671.7	37580.8	3298.95	22933.3	14074.1	705458	30280.8	1268.58
O14974	39.78	0.642264	1.20341	B	C	Protein phosphatase 1 regulatory subunit 12A OS=Homo sapiens OX=9606 GN=PPP1R12A PE=1 SV=1	161456	222864	174016	267405	135531	157837	75646.8	235310	131548	178810
P82979	62.5	0.769371	1.89148	A	B	SAP domain-containing ribonucleoprotein OS=Homo sapiens OX=9606 GN=SARNP PE=1 SV=3	353584	129240	77704.6	163506	88999.6	43837.5	266197	161486	2445.74	164822
O00232	39.47	0.0385887	2.69722	A	B	26S proteasome non-ATPase regulatory subunit 12 OS=Homo sapiens OX=9606 GN=PSMD12 PE=1 SV=3	186754	216998	156513	29819.5	96590.5	81309.1	124684	80910.5	121888	61314.1
Q15111;Q9UPR0	121.67	0.146469	4.19774	C	B	Inactive phospholipase C-like protein 1 OS=Homo sapiens OX=9606 GN=PLCL1 PE=1 SV=3	28507.4	53664.3	79915.5	18885.8	51926.4	62648.1	167314	92780.4	440592	46289.2
P46781	35.98	0.0492523	2.18633	A	B	40S ribosomal protein S9 OS=Homo sapiens OX=9606 GN=RPS9 PE=1 SV=3	162177	123314	267262	104191	85961.2	62670.3	164685	91259.6	137086	145490
Q8N983	47.14	0.698037	1.43964	C	A	39S ribosomal protein L43, mitochondrial OS=Homo sapiens OX=9606 GN=MRPL43 PE=1 SV=1	162237	137684	82401.1	115918	198308	169203	242389	67004	224232	200250
P31942	48.36	0.0830794	2.51942	A	C	Heterogeneous nuclear ribonucleoprotein H3 OS=Homo sapiens OX=9606 GN=HNRNPH3 PE=1 SV=2	149606	230522	167900	89768.2	91648.1	102685	30863.4	175389	23765.7	60010
Q9NUQ9	40.91	0.44101	2.76424	A	B	Protein FAM49B OS=Homo sapiens OX=9606 GN=FAM49B PE=1 SV=1	335410	55164.7	155181	127118	46242.2	24073.8	200042	25894.5	289401	110731
Q9Y6C2	57.21	0.384982	1.67732	B	C	EMILIN-1 OS=Homo sapiens OX=9606 GN=EMILIN1 PE=1 SV=3	75377.5	269518	152606	315454	143089	86178.4	11523.5	241333	12962.6	167192
Q12988	50.43	0.0641412	3.12984	A	B	Heat shock protein beta-3 OS=Homo sapiens OX=9606 GN=HSPB3 PE=1 SV=2	109126	290182	140561	44333.6	27301.8	100856	27109.9	88330.6	81024.4	50767
Q01844	60.86	0.314611	4.46929	A	B	RNA-binding protein EWS OS=Homo sapiens OX=9606 GN=EWSR1 PE=1 SV=1	478732	12460.8	47023	106047	0	14378.2	178037	11841.3	85296.5	97542.8
Q9Y5U9	76.9	0.16265	4.27332	C	A	Immediate early response 3-interacting protein 1 OS=Homo sapiens OX=9606 GN=IER3IP1 PE=1 SV=1	55934.1	55971.2	13720.2	199757	67615.2	25979.7	247824	65096.4	313837	89027.2
O15498	69.88	0.840217	1.20132	A	B	Synaptobrevin homolog YKT6 OS=Homo sapiens OX=9606 GN=YKT6 PE=1 SV=1	255116	211771	64665.7	217105	145389	79980.6	168896	149717	190637	172080
Q9NV96	60.12	0.714217	1.2674	A	C	Cell cycle control protein 50A OS=Homo sapiens OX=9606 GN=TMEM30A PE=1 SV=1	221922	235137	73951.6	45973.6	178894	225900	239900	195257	2979.76	120500
Q9Y4L1	41.98	0.7896	1.29712	A	B	Hypoxia up-regulated protein 1 OS=Homo sapiens OX=9606 GN=HYOU1 PE=1 SV=1	131550	245409	152056	100665	135755	171417	188015	137247	249206	62284.4
P20290	41.02	0.880067	1.09343	B	A	Transcription factor BTF3 OS=Homo sapiens OX=9606 GN=BTF3 PE=1 SV=1	124920	125255	228592	216936	149638	156926	251835	59291.1	192296	148525
Q9P0I2	39.59	0.0117741	2.80318	A	C	ER membrane protein complex subunit 3 OS=Homo sapiens OX=9606 GN=EMC3 PE=1 SV=3	129091	173803	220353	85419.2	145505	147948	68009.6	94197.5	49891.4	36784.1
Q9H3H3	56.38	0.522797	1.34293	C	B	UPF0696 protein C11orf68 OS=Homo sapiens OX=9606 GN=C11orf68 PE=1 SV=3	226830	134009	123553	185820	132785	70577.6	257234	140495	169101	130028
P61769	34.21	0.415814	1.34467	C	A	Beta-2-microglobulin OS=Homo sapiens OX=9606 GN=B2M PE=1 SV=1	143316	123230	122123	196742	196730	95948.9	232043	151650	157068	156083
P15374	56.04	0.267602	2.22576	A	C	Ubiquitin carboxyl-terminal hydrolase isozyme L3 OS=Homo sapiens OX=9606 GN=UCHL3 PE=1 SV=1	120142	262297	137679	43476.4	151649	186167	54337	183297	58465	15475.2
P62191	74.24	0.0431679	4.07347	A	B	26S proteasome regulatory subunit 4 OS=Homo sapiens OX=9606 GN=PSMC1 PE=1 SV=1	141301	220189	155680	10357	69302.5	47301	84483.5	128370	45957.2	50042.2
O43598	55.87	0.606202	1.18553	A	C	2'-deoxynucleoside 5'-phosphate N-hydrolase 1 OS=Homo sapiens OX=9606 GN=DNPH1 PE=1 SV=1	202228	149150	160907	100041	197184	151685	252589	126857	657.132	196052
P52888	58.2	0.0783179	1.29893	C	B	Thimet oligopeptidase OS=Homo sapiens OX=9606 GN=THOP1 PE=1 SV=2	131942	178406	138443	107244	143193	139348	184956	162051	161724	166341
P26640	50.7	0.0798873	4.01738	C	A	Valine--tRNA ligase OS=Homo sapiens OX=9606 GN=VARS1 PE=1 SV=4	53923.2	59168.1	11604.5	48795.9	173430	41525.3	233648	85415.8	239317	109553
Q9BPX5	42.5	0.410206	1.35738	C	B	Actin-related protein 2/3 complex subunit 5-like protein OS=Homo sapiens OX=9606 GN=ARPC5L PE=1 SV=1	153894	151187	111369	185470	127747	54987.1	196235	132967	196388	140798
O95425	58.45	0.753835	2.77057	C	A	Supervillin OS=Homo sapiens OX=9606 GN=SVIL PE=1 SV=2	70407.8	47187.4	62543.9	187500	110079	35554.2	328688	20295.3	249314	67151.9
Q9Y3A5	38.2	0.236106	2.42637	A	C	Ribosome maturation protein SBDS OS=Homo sapiens OX=9606 GN=SBDS PE=1 SV=4	282370	168035	45881.6	195254	76733.3	12584.1	176652	0	0	96066.9
Q8WZA0	46.21	0.607848	1.26083	B	A	Protein LZIC OS=Homo sapiens OX=9606 GN=LZIC PE=1 SV=1	231364	129050	32874	197693	162411	135764	168943	76571.5	156535	212621
P45877	47.5	0.359534	2.45076	C	A	Peptidyl-prolyl cis-trans isomerase C OS=Homo sapiens OX=9606 GN=PPIC PE=1 SV=1	88393.7	110025	3406.43	106601	199519	69455.5	201045	30442.4	267322	160689
Q9Y5M8	83.69	0.751101	1.31382	C	B	Signal recognition particle receptor subunit beta OS=Homo sapiens OX=9606 GN=SRPRB PE=1 SV=3	108080	195811	133870	164030	109316	102584	77114.8	211342	212107	157973
O60749	35.84	0.800863	1.24517	C	B	Sorting nexin-2 OS=Homo sapiens OX=9606 GN=SNX2 PE=1 SV=2	233637	164407	92313.8	79072.2	176653	139363	229986	219082	3192.01	203677
Q15493	89.34	0.589922	3.84342	B	A	Regucalcin OS=Homo sapiens OX=9606 GN=RGN PE=1 SV=1	30876.8	24871	71807.8	467284	22966.6	0	0	27900.8	0	595520
Q9NX14	34.4	0.919899	1.36506	A	B	NADH dehydrogenase [ubiquinone] 1 beta subcomplex subunit 11, mitochondrial OS=Homo sapiens OX=9606 GN=NDUFB11 PE=1 SV=1	76530.1	391214	22142.1	45419.6	289175	24280.7	91170.4	173407	26052.8	243009
Q8N2U0	33.96	0.711942	1.26959	B	A	Transmembrane protein 256 OS=Homo sapiens OX=9606 GN=TMEM256 PE=3 SV=1	104354	176688	100712	178566	139757	166348	114332	31174.3	197867	202827
Q9GZY4	36.87	0.638404	1.58569	B	A	Cytochrome c oxidase assembly factor 1 homolog OS=Homo sapiens OX=9606 GN=COA1 PE=1 SV=1	112624	141013	49818.2	190522	170024	120640	244150	75463.7	13706.5	179395
P53992	60.13	0.0205832	2.02272	A	C	Protein transport protein Sec24C OS=Homo sapiens OX=9606 GN=SEC24C PE=1 SV=3	212640	126102	141366	111854	112474	62872.1	71482.8	92434.1	75549	77010.7
Q15369	108.1	0.804169	2.03436	C	B	Elongin-C OS=Homo sapiens OX=9606 GN=ELOC PE=1 SV=1	120280	259023	55544.4	32705.7	107861	95208	185422	134022	305533	14559.7
Q96GX9	81.7	0.35254	2.46483	C	A	Methylthioribulose-1-phosphate dehydratase OS=Homo sapiens OX=9606 GN=APIP PE=1 SV=1	86170.4	24250.9	84034.1	232350	82647.1	24435.4	259392	64794.5	154445	160433
P29401	39.92	0.476456	1.64506	A	C	Transketolase OS=Homo sapiens OX=9606 GN=TKT PE=1 SV=3	192753	163549	117033	114958	144688	107887	116236	178389	698.134	88316.8
P43652	30.52	0.839031	1.43536	C	B	Afamin OS=Homo sapiens OX=9606 GN=AFM PE=1 SV=1	152087	111935	187400	123624	115770	89827.4	240556	35230.5	251802	102479
Q9H8L6	66.32	0.0832044	21.3781	C	A	Multimerin-2 OS=Homo sapiens OX=9606 GN=MMRN2 PE=1 SV=2	4399.04	17629.5	0	137668	136639	18976.2	195421	79722	121445	231317
Q9NPH2	39.79	0.239381	2.11065	C	A	Inositol-3-phosphate synthase 1 OS=Homo sapiens OX=9606 GN=ISYNA1 PE=1 SV=1	87759.4	54587.7	79865.6	143302	82378.6	110689	98527.3	293574	158253	74995.6
P17813	90.86	0.769078	2.0988	C	A	Endoglin OS=Homo sapiens OX=9606 GN=ENG PE=1 SV=2	108521	46632.5	66655	128691	108826	43604.5	241373	20398.6	149262	209677
P35998	43.04	0.149972	1.64187	A	B	26S proteasome regulatory subunit 7 OS=Homo sapiens OX=9606 GN=PSMC2 PE=1 SV=3	104907	201451	155875	64769.6	112742	104017	116402	136806	87891.6	91382.5
Q9BRP8	41.32	0.397162	1.35348	C	B	Partner of Y14 and mago OS=Homo sapiens OX=9606 GN=PYM1 PE=1 SV=1	148892	75620.4	125359	140877	142314	56357.6	150354	119443	189820	153146
Q9HBU9	41.74	0.256132	2.7388	A	B	Popeye domain-containing protein 2 OS=Homo sapiens OX=9606 GN=POPDC2 PE=2 SV=2	131924	126276	200463	83268.5	68486.6	15713.7	94904.4	8472.66	65944.4	104170
O14618	40.17	0.0246265	2.70601	C	B	Copper chaperone for superoxide dismutase OS=Homo sapiens OX=9606 GN=CCS PE=1 SV=1	120372	139115	133364	67403.9	56701.1	43569.2	228664	128890	177864	69551.6
Q15063	46.3	0.309047	2.13457	B	C	Periostin OS=Homo sapiens OX=9606 GN=POSTN PE=1 SV=2	81782.6	271822	80264.2	274329	107785	70386.5	54498.2	58802.4	32571.9	136776
P18428	41.54	0.83379	1.37697	A	C	Lipopolysaccharide-binding protein OS=Homo sapiens OX=9606 GN=LBP PE=1 SV=3	72357.6	244262	135492	283603	89146.9	41737	135535	179984	64029.4	58233.8
Q9Y285	32.01	0.371071	4.61927	C	A	Phenylalanine--tRNA ligase alpha subunit OS=Homo sapiens OX=9606 GN=FARSA PE=1 SV=3	0	48016.7	49601.1	38957.4	135179	23742.1	330889	13239.8	246402	10699.5
Q9NTJ4	30.95	0.155126	2.07907	B	C	Alpha-mannosidase 2C1 OS=Homo sapiens OX=9606 GN=MAN2C1 PE=1 SV=1	84456.8	64887.1	83318	139395	81353.3	230100	36700.1	52804.2	65230.7	134400
Q13586	30.12	0.608226	1.50108	C	A	Stromal interaction molecule 1 OS=Homo sapiens OX=9606 GN=STIM1 PE=1 SV=3	130663	73087.5	96333.9	287942	79779.8	70853.4	185442	97462.8	198477	119217
Q9NRW1;Q53S08;Q9H0N0	96.34	0.374907	1.84201	C	A	Ras-related protein Rab-6B OS=Homo sapiens OX=9606 GN=RAB6B PE=1 SV=1	118180	85476.4	40523.2	95352.8	107652	73520.1	147701	70383.4	284060	97564
Q49B96	38.59	0.236881	2.12926	C	B	Cytochrome c oxidase assembly protein COX19 OS=Homo sapiens OX=9606 GN=COX19 PE=1 SV=1	125916	37609.4	56419.2	105174	80118.8	25258.2	167401	58508.8	209416	162430
P22570	42	0.625022	1.37474	C	B	NADPH:adrenodoxin oxidoreductase, mitochondrial OS=Homo sapiens OX=9606 GN=FDXR PE=1 SV=3	162342	126947	79223	86100.7	182855	53804.4	156444	77251.8	230670	127251
O14744	44.45	0.606044	1.24344	C	B	Protein arginine N-methyltransferase 5 OS=Homo sapiens OX=9606 GN=PRMT5 PE=1 SV=4	140731	136502	112469	137857	101735	116350	223411	114186	112834	139692
P49458	66.51	0.183527	5.68228	B	A	Signal recognition particle 9 kDa protein OS=Homo sapiens OX=9606 GN=SRP9 PE=1 SV=2	38195.3	0	39518.7	178099	117742	145751	170726	72311.1	178493	146879
P03952	48.15	0.634275	1.25127	A	B	Plasma kallikrein OS=Homo sapiens OX=9606 GN=KLKB1 PE=1 SV=1	85904.7	160853	194161	113155	123604	115618	266631	87351.1	8809.47	113086
Q7L2H7	59.51	0.152767	2.66161	C	B	Eukaryotic translation initiation factor 3 subunit M OS=Homo sapiens OX=9606 GN=EIF3M PE=1 SV=1	65332.6	164727	106218	72128.2	84142.6	9263.31	167827	213444	71813.1	134365
Q7Z2K6	39.68	0.549056	1.47753	A	C	Endoplasmic reticulum metallopeptidase 1 OS=Homo sapiens OX=9606 GN=ERMP1 PE=1 SV=2	128501	140269	157047	123808	50427.2	123421	158149	76710.9	3942.15	145458
P26639	64	0.0306106	5.21459	B	A	Threonine--tRNA ligase 1, cytoplasmic OS=Homo sapiens OX=9606 GN=TARS1 PE=1 SV=3	3696.1	43678.8	34067.5	201074	92554.1	131061	146640	60295.9	212865	123650
P61026	161.35	0.311288	2.4408	C	A	Ras-related protein Rab-10 OS=Homo sapiens OX=9606 GN=RAB10 PE=1 SV=1	119102	29766.4	21619.3	101320	108912	13297.8	175400	47413.7	163097	168924
O75884	31.44	0.0563241	2.04866	B	A	Serine hydrolase RBBP9 OS=Homo sapiens OX=9606 GN=RBBP9 PE=1 SV=2	59728.3	71500.6	70358.7	178601	168932	65451.8	126557	123624	146298	119757
Q14123	34.1	0.0197782	2.80304	A	C	Calcium/calmodulin-dependent 3',5'-cyclic nucleotide phosphodiesterase 1C OS=Homo sapiens OX=9606 GN=PDE1C PE=1 SV=1	92338.3	215322	103995	56361.7	78495.4	99476.4	62029.6	33356.2	45400.4	55027.2
Q96DH6	46.78	0.698396	1.45928	C	B	RNA-binding protein Musashi homolog 2 OS=Homo sapiens OX=9606 GN=MSI2 PE=1 SV=1	152251	131940	96646.4	89639.1	102344	89925.2	210400	57115.9	195278	85716.9
Q9H078	56.2	0.663013	1.79468	A	C	Caseinolytic peptidase B protein homolog OS=Homo sapiens OX=9606 GN=CLPB PE=1 SV=1	123993	253954	31198.6	2686.05	81736.4	154944	62506.4	147082	12381.6	82000.1
Q9H444	80.9	0.778231	1.20534	A	C	Charged multivesicular body protein 4b OS=Homo sapiens OX=9606 GN=CHMP4B PE=1 SV=1	166442	142876	93599.5	185441	113623	55825.8	105078	118206	143661	78758.7
Q07666	37.93	0.595446	1.72266	A	B	KH domain-containing, RNA-binding, signal transduction-associated protein 1 OS=Homo sapiens OX=9606 GN=KHDRBS1 PE=1 SV=1	138585	117193	143382	98532.5	95710.3	37469.1	90087.7	178762	141754	13692.1
Q00872	33.29	0.837364	18.4094	B	A	Myosin-binding protein C, slow-type OS=Homo sapiens OX=9606 GN=MYBPC1 PE=1 SV=2	16026.7	1449.17	4163.94	7367.42	361.819	390646	42452.3	0	21863.8	14189.2
Q96E17;O95716;P20336	124.51	0.292559	1.896	C	B	Ras-related protein Rab-3C OS=Homo sapiens OX=9606 GN=RAB3C PE=1 SV=1	126776	66093.5	57019.1	68441.2	110865	26984.7	193441	62912.3	157894	107256
Q8TB37	35.38	0.872352	3.81436	B	C	Iron-sulfur protein NUBPL OS=Homo sapiens OX=9606 GN=NUBPL PE=1 SV=3	61390.2	0	141354	0	298683	90955	0	56177.1	80023.2	0
Q8TCJ2	60.6	0.985499	1.02641	C	B	Dolichyl-diphosphooligosaccharide--protein glycosyltransferase subunit STT3B OS=Homo sapiens OX=9606 GN=STT3B PE=1 SV=1	100256	159662	120147	83199.1	164854	129709	164906	128171	138284	85624
A6NNS2	49.68	0.741132	1.74886	A	C	Dehydrogenase/reductase SDR family member 7C OS=Homo sapiens OX=9606 GN=DHRS7C PE=2 SV=3	139820	7691.69	230999	1067.48	236243	54577.7	84035.8	37456.3	115534	51550.7
P10155	37.17	0.0609805	1.69922	A	C	60 kDa SS-A/Ro ribonucleoprotein OS=Homo sapiens OX=9606 GN=RO60 PE=1 SV=2	153950	133635	90345	108672	55533.6	61223.3	88333.1	72601.3	72280.9	63336.9
Q05707	50.42	0.854263	1.10342	C	A	Collagen alpha-1(XIV) chain OS=Homo sapiens OX=9606 GN=COL14A1 PE=1 SV=3	225367	88588.4	26931.4	65808.1	196643	81137.7	126927	193278	49166.6	132149
Q96S19	85.28	0.275903	1.63747	C	B	Methyltransferase-like 26 OS=Homo sapiens OX=9606 GN=METTL26 PE=1 SV=2	48280.2	112566	79568.7	133877	64481.4	30887.7	127392	117953	173009	82158.4
Q8N465	33.55	0.487955	2.26212	A	C	D-2-hydroxyglutarate dehydrogenase, mitochondrial OS=Homo sapiens OX=9606 GN=D2HGDH PE=1 SV=3	110167	208237	51023.8	39858.7	193939	55197.8	65405.5	59420.1	0	92921.6
P49407	31.79	0.152506	1.68504	C	A	Beta-arrestin-1 OS=Homo sapiens OX=9606 GN=ARRB1 PE=1 SV=2	96521.4	48417.7	73954.6	52070.8	119663	64866.5	126178	140401	147197	78015.9
Q6JBY9	95.74	0.702567	1.86666	C	B	CapZ-interacting protein OS=Homo sapiens OX=9606 GN=RCSD1 PE=1 SV=1	139257	75104.6	77816.5	104227	82188.1	10307.8	221040	0	137237	131341
P09668	35.04	0.76951	23.6102	C	B	Pro-cathepsin H OS=Homo sapiens OX=9606 GN=CTSH PE=1 SV=4	0	3566.2	33828.9	0	14047.5	1395.42	0	486147	0	0
P35606	65.9	0.888468	1.56338	A	C	Coatomer subunit beta' OS=Homo sapiens OX=9606 GN=COPB2 PE=1 SV=2	35146.9	247699	79545.2	37261.1	65149.5	208551	27216.8	143963	57798.3	80087.8
Q7L3T8	46.7	0.620458	1.36355	A	C	Probable proline--tRNA ligase, mitochondrial OS=Homo sapiens OX=9606 GN=PARS2 PE=1 SV=1	126843	131076	102353	29324.2	201120	128832	178717	62865.8	6855.81	103849
O75369	212.1	0.683629	1.5673	C	B	Filamin-B OS=Homo sapiens OX=9606 GN=FLNB PE=1 SV=2	123262	55947.3	78343.4	76343.8	67161.4	85331	120829	60587.3	232019	64771.7
Q9UI12	39.83	0.120154	1.81996	C	B	V-type proton ATPase subunit H OS=Homo sapiens OX=9606 GN=ATP6V1H PE=1 SV=1	96425.9	130539	107002	47435.8	102964	42300.4	168745	65701.4	127439	105723
Q96HS1	60.77	0.685386	1.37982	A	B	Serine/threonine-protein phosphatase PGAM5, mitochondrial OS=Homo sapiens OX=9606 GN=PGAM5 PE=1 SV=2	102130	122132	121826	100523	61920.8	88376.5	73072.7	201777	10613.7	110916
P55884	33.24	0.503561	1.65864	B	A	Eukaryotic translation initiation factor 3 subunit B OS=Homo sapiens OX=9606 GN=EIF3B PE=1 SV=3	93863.1	111037	2402.12	116432	175894	51515.2	132962	20338.4	170917	114987
Q8NC56	57.41	0.0681098	3.26239	C	A	LEM domain-containing protein 2 OS=Homo sapiens OX=9606 GN=LEMD2 PE=1 SV=1	62466.8	30849.1	11473.1	85399.7	19625.7	39706	96847.4	111560	177266	70142.8
Q30154	52.41	0.142089	4.98064	A	C	HLA class II histocompatibility antigen, DR beta 5 chain OS=Homo sapiens OX=9606 GN=HLA-DRB5 PE=1 SV=1	133796	110669	95084.6	58478.5	45091.6	62020	0	64440.6	0	26457.8
O75298	52.1	0.341134	Infinity	B	A	Reticulon-2 OS=Homo sapiens OX=9606 GN=RTN2 PE=1 SV=1	0	0	0	0	0	338126	51389.2	0	14370.4	37.994
P15848	43.16	0.273479	1.93631	C	B	Arylsulfatase B OS=Homo sapiens OX=9606 GN=ARSB PE=1 SV=1	35006.3	94390.2	98598.7	94709.5	34142.9	44651.2	68460.8	190961	84650.2	103869
Q9P2E9	38.17	0.860217	1.09375	B	A	Ribosome-binding protein 1 OS=Homo sapiens OX=9606 GN=RRBP1 PE=1 SV=5	114846	98017.8	90867.6	178402	133042	20761.5	119046	99183.6	59995.5	164105
P08571	63.79	0.211543	4.70106	C	A	Monocyte differentiation antigen CD14 OS=Homo sapiens OX=9606 GN=CD14 PE=1 SV=2	23989.7	46000.5	14.169	75751.3	59733.7	14512.6	77437.5	172402	48077	140877
Q15717	31.34	0.2638	1.89669	A	B	ELAV-like protein 1 OS=Homo sapiens OX=9606 GN=ELAVL1 PE=1 SV=2	145475	98470.2	84474.9	90367.3	75544.5	7241.84	92956.8	65597.9	128218	83215.5
P06702	46.35	0.901691	1.30588	B	A	Protein S100-A9 OS=Homo sapiens OX=9606 GN=S100A9 PE=1 SV=1	69503.2	131852	46534.1	66250.2	198836	58627.4	91897.1	120074	88870.7	43920.5
Q969G5	52.15	0.798549	1.25017	A	C	Caveolae-associated protein 3 OS=Homo sapiens OX=9606 GN=CAVIN3 PE=1 SV=3	47029.4	259789	11669.6	33954.1	89531.3	177999	40377.2	217611	2341.43	79343.6
P38919	108.4	0.291587	1.6657	A	B	Eukaryotic initiation factor 4A-III OS=Homo sapiens OX=9606 GN=EIF4A3 PE=1 SV=4	139239	60392.6	115772	38154.9	73254.6	77942.4	83288.8	87565.1	96209.8	54593.9
O00165	47.6	0.320449	2.46672	A	C	HCLS1-associated protein X-1 OS=Homo sapiens OX=9606 GN=HAX1 PE=1 SV=2	78491.7	175750	58500.8	42975.7	85885.6	123878	24541.5	90893.1	460.613	53151
P30622	68.67	0.398447	1.52397	B	C	CAP-Gly domain-containing linker protein 1 OS=Homo sapiens OX=9606 GN=CLIP1 PE=1 SV=2	62167.9	122635	44982	110247	71498.5	130919	84946.8	97178.5	52750.9	38677
Q16629	50.01	0.19306	5.81334	C	B	Serine/arginine-rich splicing factor 7 OS=Homo sapiens OX=9606 GN=SRSF7 PE=1 SV=1	0	46611.2	184540	0	53507.1	0	148655	31364.5	180044	54676.2
Q12904	68.53	0.188618	2.39523	C	B	Aminoacyl tRNA synthase complex-interacting multifunctional protein 1 OS=Homo sapiens OX=9606 GN=AIMP1 PE=1 SV=2	105422	48233.2	57011.7	64752.9	35660.6	29326.3	130949	63231.7	173149	47013
O94919	82.65	0.351967	3.22524	B	C	Endonuclease domain-containing 1 protein OS=Homo sapiens OX=9606 GN=ENDOD1 PE=1 SV=2	71880.9	125809	72044.5	122414	89988.1	95423.1	19305.4	65534.4	42417.1	0
Q9UBQ0	48.91	0.571071	1.37584	A	B	Vacuolar protein sorting-associated protein 29 OS=Homo sapiens OX=9606 GN=VPS29 PE=1 SV=1	55095.7	145550	106031	26352.1	93086.8	103462	65770.6	216042	12191.8	16580.2
Q96EP5	33.11	0.233115	2.48024	C	A	DAZ-associated protein 1 OS=Homo sapiens OX=9606 GN=DAZAP1 PE=1 SV=1	61114.8	40192.5	21551.2	91579.3	64928.3	18079.5	159036	55485.1	133174	58598
O00468	63.13	0.577966	1.38913	B	C	Agrin OS=Homo sapiens OX=9606 GN=AGRN PE=1 SV=6	46443.3	112583	143318	143543	85883.1	74620.9	55411	97055.9	30204.6	109163
Q9H0E2	68.67	0.53971	1.69336	C	B	Toll-interacting protein OS=Homo sapiens OX=9606 GN=TOLLIP PE=1 SV=1	121584	102806	7297.37	79788.6	93763	3290.14	127554	49468.2	95893.9	126360
Q9P015	46.69	0.72834	2.09746	C	B	39S ribosomal protein L15, mitochondrial OS=Homo sapiens OX=9606 GN=MRPL15 PE=1 SV=1	118610	3618.22	77543.4	79813.8	25074.1	37053.2	192839	21064.2	143756	39295.5
P11413	78.06	0.631368	3.5854	C	A	Glucose-6-phosphate 1-dehydrogenase OS=Homo sapiens OX=9606 GN=G6PD PE=1 SV=4	588.063	60924.6	18680.5	132118	48.2679	0	0	259979	110538	12850.2
P52597	50.91	0.0337869	3.60808	A	C	Heterogeneous nuclear ribonucleoprotein F OS=Homo sapiens OX=9606 GN=HNRNPF PE=1 SV=3	95978.3	100014	90678.3	19907.9	70021.7	111997	30564.1	33324.6	24526.9	17521.1
Q86UT6	43.98	0.996259	1.14337	B	A	NLR family member X1 OS=Homo sapiens OX=9606 GN=NLRX1 PE=1 SV=1	113808	100930	35874.6	30231.5	193801	62511.1	102013	56183.2	141035	38767.6
Q8WWM9	31.24	0.111594	1.37003	A	B	Cytoglobin OS=Homo sapiens OX=9606 GN=CYGB PE=1 SV=1	103760	78654	101717	86500.1	53227	67664	70308.5	81919.3	83038.1	81552.3
P27695	45.71	0.168342	1.78596	C	B	DNA-(apurinic or apyrimidinic site) lyase OS=Homo sapiens OX=9606 GN=APEX1 PE=1 SV=2	116225	63093.9	55677.5	59833	74940.4	23886.5	113714	104190	70299	89609.7
Q14008	63.32	0.695764	1.5687	C	B	Cytoskeleton-associated protein 5 OS=Homo sapiens OX=9606 GN=CKAP5 PE=1 SV=3	105936	43063.9	32726.2	74949.8	69048.7	36411	160314	26902.6	109344	80783.5
P48449	34.92	0.575463	1.40626	A	C	Lanosterol synthase OS=Homo sapiens OX=9606 GN=LSS PE=1 SV=1	65873.3	137372	77255.7	61986.7	116143	65790.2	91564.6	67615.4	17260.5	89515.4
Q99614	37.84	0.693418	2.50628	A	C	Tetratricopeptide repeat protein 1 OS=Homo sapiens OX=9606 GN=TTC1 PE=1 SV=1	34232.1	205394	40474.2	897.583	117051	156238	8579.65	94058.9	3683.77	42689.9
Q07954	40.56	0.287713	1.83083	C	A	Prolow-density lipoprotein receptor-related protein 1 OS=Homo sapiens OX=9606 GN=LRP1 PE=1 SV=2	79844.8	62981.4	9761.58	102869	60575	42263.2	74637.5	135686	78592.9	83566.8
Q8WWI1	79.03	0.316609	2.39983	A	B	LIM domain only protein 7 OS=Homo sapiens OX=9606 GN=LMO7 PE=1 SV=3	165834	60867.2	51224.3	78106.9	19148.1	18555.5	122248	27279.5	87834.5	33064.1
Q9Y320	32.34	0.891133	1.06407	A	C	Thioredoxin-related transmembrane protein 2 OS=Homo sapiens OX=9606 GN=TMX2 PE=1 SV=1	81924.8	79194.7	113220	73877.5	102288	93024.3	97607.2	51024	110664	84467.8
P08572	84	0.141973	25.3981	A	C	Collagen alpha-2(IV) chain OS=Homo sapiens OX=9606 GN=COL4A2 PE=1 SV=4	18598	9152.83	246394	0	23336.3	111047	0	0	0	14391.9
Q96RL7	59.85	0.478887	1.36187	A	C	Vacuolar protein sorting-associated protein 13A OS=Homo sapiens OX=9606 GN=VPS13A PE=1 SV=2	114260	72512	81671.8	98945	103405	56998.6	115282	41557.3	15382.8	90597
Q12846	32.74	0.200177	2.13924	A	B	Syntaxin-4 OS=Homo sapiens OX=9606 GN=STX4 PE=1 SV=2	100384	86913.1	80628.5	76380.8	31763.8	17099.1	61470.2	51438.6	101874	22956.1
A5D6W6	43.77	0.900446	2.35497	C	A	Fat storage-inducing transmembrane protein 1 OS=Homo sapiens OX=9606 GN=FITM1 PE=2 SV=1	85464	26188.9	233.511	105893	85016.6	1647.54	72081.1	0	178115	101122
P06756	34.84	0.276183	2.37277	C	A	Integrin alpha-V OS=Homo sapiens OX=9606 GN=ITGAV PE=1 SV=2	58826.7	17406.7	34367.4	60776.2	8879.88	85952.4	86331.6	139098	66737.9	57739.8
Q16881	111.5	0.886833	2.12136	C	B	Thioredoxin reductase 1, cytoplasmic OS=Homo sapiens OX=9606 GN=TXNRD1 PE=1 SV=3	51178.6	78357.5	29851.8	20232.3	60630.3	42647.1	233414	17900.6	76495.8	21534.6
Q99747	30.09	0.678207	1.16939	A	C	Gamma-soluble NSF attachment protein OS=Homo sapiens OX=9606 GN=NAPG PE=1 SV=1	86105.9	116356	58023.5	29064.2	129096	81053.6	99141.5	100857	619.982	96385.9
Q96L21	37.72	0.653917	1.4812	B	C	60S ribosomal protein L10-like OS=Homo sapiens OX=9606 GN=RPL10L PE=1 SV=3	24551	122592	57090.8	29953.9	128909	101352	102403	52208.5	916.828	78708.9
Q5T2N8	30.19	0.154558	4.55776	A	C	ATPase family AAA domain-containing protein 3C OS=Homo sapiens OX=9606 GN=ATAD3C PE=2 SV=2	117287	89299.2	50383.5	7517	93952.9	78890.9	19465.4	2779.1	35311.6	17618.1
P00390	45.78	0.940505	1.10977	C	A	Glutathione reductase, mitochondrial OS=Homo sapiens OX=9606 GN=GSR PE=1 SV=2	117731	54699.5	58749.5	94674.2	121057	17181.1	85865.3	21960.4	79831.1	154418
Q96EL2	33.8	0.0777879	2.48838	B	C	28S ribosomal protein S24, mitochondrial OS=Homo sapiens OX=9606 GN=MRPS24 PE=1 SV=1	71546.3	18211.6	25060.1	101032	75881.9	78762.3	16285.7	25004.3	49370.7	46336.5
Q9UBS4	43.66	0.570929	1.36589	C	A	DnaJ homolog subfamily B member 11 OS=Homo sapiens OX=9606 GN=DNAJB11 PE=1 SV=1	39055.1	82125.4	65261.9	52251.7	68462.8	68658.7	66778.6	135565	89704.7	47498.4
Q9P0M9	74.39	0.0292548	5.87839	B	A	39S ribosomal protein L27, mitochondrial OS=Homo sapiens OX=9606 GN=MRPL27 PE=1 SV=1	23291.3	8914.26	11114.2	49413.1	102104	103133	81880.4	27238.8	134231	22550.6
P05455	58.75	0.873611	1.92342	A	B	Lupus La protein OS=Homo sapiens OX=9606 GN=SSB PE=1 SV=2	84612.8	157405	8436.7	4898.27	89756.6	35558.3	97481.6	72797.5	3276.87	54288.2
Q8TAE6	133.98	0.584111	1.326	A	C	Protein phosphatase 1 regulatory subunit 14C OS=Homo sapiens OX=9606 GN=PPP1R14C PE=1 SV=3	237054	8931.95	2146.22	224626	632.651	1041.53	121110	53030.6	71095.6	4269.37
Q08174	38.86	0.355072	1.48121	C	A	Protocadherin-1 OS=Homo sapiens OX=9606 GN=PCDH1 PE=1 SV=2	63354.7	70074.2	30859.5	43888.6	78027.8	44898.3	44350.8	82628.5	99473.6	98008.6
Q9Y3D9	40.77	0.584891	1.94348	B	C	28S ribosomal protein S23, mitochondrial OS=Homo sapiens OX=9606 GN=MRPS23 PE=1 SV=2	74715.9	32690.1	58316	18077.9	111952	109416	64481.9	6076.4	63338.9	30374.9
P80303	76.82	0.0624336	1.65277	C	B	Nucleobindin-2 OS=Homo sapiens OX=9606 GN=NUCB2 PE=1 SV=3	103096	63640.9	59828.9	51415.1	60604.4	31099.9	67535.9	84449.3	79100.7	84305.9
O75391	49.67	0.223263	4.76997	A	B	Sperm-associated antigen 7 OS=Homo sapiens OX=9606 GN=SPAG7 PE=1 SV=2	102474	46871	87018.5	0	49552.5	0	0	19289	31884.3	89295.8
Q9Y2B0	73.46	0.69109	1.20663	C	B	Protein canopy homolog 2 OS=Homo sapiens OX=9606 GN=CNPY2 PE=1 SV=1	39127	164262	20362	60051.6	119686	15757.8	88400.8	92537.7	133583	0
Q96D96	34.58	0.171619	1.82088	C	A	Voltage-gated hydrogen channel 1 OS=Homo sapiens OX=9606 GN=HVCN1 PE=1 SV=1	15785.4	83731.9	29993.7	55694.4	79904.4	49074.5	78142.7	107993	57673.8	70622.3
Q13148	35.72	0.379374	1.90791	A	C	TAR DNA-binding protein 43 OS=Homo sapiens OX=9606 GN=TARDBP PE=1 SV=1	72899.2	92801.5	69080.4	14278.4	23322.7	109473	19397.7	120729	954.166	22995.1
A0A0B4J1U7	39.07	0.0942763	22.2071	C	A	Immunoglobulin heavy variable 6-1 OS=Homo sapiens OX=9606 GN=IGHV6-1 PE=3 SV=1	0	4159.88	6219.29	5559.57	8438.22	13064.5	112488	46308.4	104642	43883.1
O00231	30.12	0.713413	1.38469	A	B	26S proteasome non-ATPase regulatory subunit 11 OS=Homo sapiens OX=9606 GN=PSMD11 PE=1 SV=3	68529.9	85091.4	75292.4	36410.6	47377.3	81529.9	101567	81224.2	83031.5	18745
Q15772	34.17	0.528968	1.26666	B	C	Striated muscle preferentially expressed protein kinase OS=Homo sapiens OX=9606 GN=SPEG PE=1 SV=4	45670.1	97575.5	39026	86719.1	69398.2	71653.1	37268.4	62148.6	53526.7	86816.3
Q96B97	39.6	0.759111	1.33564	C	A	SH3 domain-containing kinase-binding protein 1 OS=Homo sapiens OX=9606 GN=SH3KBP1 PE=1 SV=2	118844	0	51509	9829.01	113650	57906.8	97238.8	0	56279.6	149856
O14745	41.16	0.756768	1.44293	A	B	Na(+)/H(+) exchange regulatory cofactor NHE-RF1 OS=Homo sapiens OX=9606 GN=SLC9A3R1 PE=1 SV=4	180836	17000.7	28023.6	19301.4	130056	7171.85	113330	0	102141	82625.8
Q9NWU5;Q9P2P6	30.09	0.372442	2.40363	B	A	39S ribosomal protein L22, mitochondrial OS=Homo sapiens OX=9606 GN=MRPL22 PE=1 SV=1	67795.8	24835.8	0	38457.1	98228.2	85966.6	87209.9	9432.09	4775.58	71959.6
Q9H832	38.87	0.747294	1.35518	A	B	Ubiquitin-conjugating enzyme E2 Z OS=Homo sapiens OX=9606 GN=UBE2Z PE=1 SV=2	64931.8	45172.2	111320	73643	52106.4	37641.7	98430.3	45790.5	83670.8	37390.5
Q14324	48.57	0.312665	6.71865	B	C	Myosin-binding protein C, fast-type OS=Homo sapiens OX=9606 GN=MYBPC2 PE=1 SV=2	644.635	11765	21556.9	19719.9	9287.07	191987	13993.2	12001.1	5227.22	12635.2
Q15121	46.65	0.24305	3.42612	C	A	Astrocytic phosphoprotein PEA-15 OS=Homo sapiens OX=9606 GN=PEA15 PE=1 SV=2	58480.2	5938.08	0	47780	19779.5	10791.5	99831.5	22434.1	126017	45990.8
Q9H0U6	43.41	0.217212	3.42238	C	B	39S ribosomal protein L18, mitochondrial OS=Homo sapiens OX=9606 GN=MRPL18 PE=1 SV=1	115406	66753.9	25674.6	11107.5	0	51410.6	93404.3	38514.4	68908.1	84454.5
P50402	57.91	0.209539	3.30924	A	B	Emerin OS=Homo sapiens OX=9606 GN=EMD PE=1 SV=1	46244.5	82352	76631.6	27556.3	4916.1	29544.3	14883.7	118770	36574.7	12326.5
Q5TFE4	48.41	0.180276	1.62642	C	A	5'-nucleotidase domain-containing protein 1 OS=Homo sapiens OX=9606 GN=NT5DC1 PE=1 SV=1	33088.8	43958.4	48700.1	67329.3	47731.8	34632.5	91878.4	43379.5	77177.8	60253.8
P05156	51.7	0.715098	4.98496	B	A	Complement factor I OS=Homo sapiens OX=9606 GN=CFI PE=1 SV=2	14397.5	14946.6	11346.7	140840	48885.1	13116.1	130734	0	81257.8	32308.4
Q709C8	72.92	0.401409	1.4166	A	C	Vacuolar protein sorting-associated protein 13C OS=Homo sapiens OX=9606 GN=VPS13C PE=1 SV=1	85713.5	55895.1	57507.4	51702.8	71424.2	43970.8	46090.4	23272	92177.1	25872.7
Q13098	51.68	0.849804	1.62874	C	B	COP9 signalosome complex subunit 1 OS=Homo sapiens OX=9606 GN=GPS1 PE=1 SV=4	33438.7	151108	1177.3	3118.1	82596.4	34060.2	42739.7	112394	0	104975
O94973	77.1	0.276519	2.33279	C	B	AP-2 complex subunit alpha-2 OS=Homo sapiens OX=9606 GN=AP2A2 PE=1 SV=2	49109.3	41726.7	26751.6	72975.4	0	10345.1	21086.4	113483	67060.9	57528.9
Q99615	54.01	0.538484	2.13796	C	A	DnaJ homolog subfamily C member 7 OS=Homo sapiens OX=9606 GN=DNAJC7 PE=1 SV=2	37665.5	32403.6	20075.5	21200.5	110349	9500.77	85486.6	29342.5	113431	28707.9
P52907	154.31	1.08816e-06	Infinity	A	B	F-actin-capping protein subunit alpha-1 OS=Homo sapiens OX=9606 GN=CAPZA1 PE=1 SV=3	5532.55	66243.9	117420	0	0	0	0	0	0	0
Q99523	49.25	0.872046	1.40583	B	A	Sortilin OS=Homo sapiens OX=9606 GN=SORT1 PE=1 SV=3	57649.7	32240.6	42626.8	122694	15252.9	48349.2	166073	6045.44	26801.7	32756.5
O60613	56.88	0.419458	1.90532	A	B	Selenoprotein F OS=Homo sapiens OX=9606 GN=SELENOF PE=1 SV=4	33947.5	58266.9	93918.2	36804.3	55893.4	4993.06	62286	20251	86668.8	28325
Q9UL46	40.74	0.603559	1.81893	C	A	Proteasome activator complex subunit 2 OS=Homo sapiens OX=9606 GN=PSME2 PE=1 SV=4	0	54257.2	42935.6	84978.2	16211.2	11944.5	128922	0	0	106794
P00326	240.93	0.115046	8.50918	B	C	Alcohol dehydrogenase 1C OS=Homo sapiens OX=9606 GN=ADH1C PE=1 SV=2	30579.3	119992	24122.3	4927.3	152939	18417.7	5093.17	3675.08	9774.86	9079.42
P12270	75.42	0.828975	1.59194	A	C	Nucleoprotein TPR OS=Homo sapiens OX=9606 GN=TPR PE=1 SV=3	32195.8	134577	7393.66	6781.96	79237.5	47800.4	20939.5	68631.1	675.959	55627.2
Q9BYC9	39.85	0.36947	1.88735	B	A	39S ribosomal protein L20, mitochondrial OS=Homo sapiens OX=9606 GN=MRPL20 PE=1 SV=1	44140.3	7631.58	38574.6	28178.9	67771.9	74565	106324	27974.8	54419.2	31827.9
Q9BUH6	62.74	0.0380212	1.57944	A	C	Protein PAXX OS=Homo sapiens OX=9606 GN=PAXX PE=1 SV=2	45207.8	68472	54939.4	33556.8	38084.5	36529	41592.5	24672.7	34516.9	41563
P01111	32.47	0.0155126	3.97896	C	B	GTPase NRas OS=Homo sapiens OX=9606 GN=NRAS PE=1 SV=1	52608.4	12780.9	27280.5	10978.2	12858.4	18096.1	56550.8	80595.6	44948.8	40369.6
Q96KR6	45.26	0.459972	1.41483	A	C	Protein FAM210B, mitochondrial OS=Homo sapiens OX=9606 GN=FAM210B PE=1 SV=2	69583.9	56811.2	39031.1	73975.1	75320.3	0	70396.9	19971.1	14680.1	50849.2
P62136	184.89	0.928806	1.39673	B	A	Serine/threonine-protein phosphatase PP1-alpha catalytic subunit OS=Homo sapiens OX=9606 GN=PPP1CA PE=1 SV=1	54670.1	17907.6	44777.9	79546.1	68323.1	16044.8	21109.3	32757	35425.8	111322
Q14444	65.99	0.435127	2.59927	B	C	Caprin-1 OS=Homo sapiens OX=9606 GN=CAPRIN1 PE=1 SV=2	14299.1	121833	0	22494.6	83764.5	54639.2	15466.7	33245.9	29560.2	4262.24
Q15942	35.95	0.654574	1.26264	C	A	Zyxin OS=Homo sapiens OX=9606 GN=ZYX PE=1 SV=1	64257.1	44026.2	15179.7	33113.1	69879.4	34143.4	57697.9	74921.5	0	75232.2
Q13618	94.48	0.50251	3.56463	C	B	Cullin-3 OS=Homo sapiens OX=9606 GN=CUL3 PE=1 SV=2	70669.2	0	25851.5	31695	6793.89	4822.32	74497.6	4409.33	102459	24486.1
Q96CT7	44.25	0.840499	2.70918	C	B	Coiled-coil domain-containing protein 124 OS=Homo sapiens OX=9606 GN=CCDC124 PE=1 SV=1	78775.9	13468.1	9781.94	30415.8	15961.5	9331.25	90047.2	3853.18	85501.6	21830.6
Q8N239	45.57	0.971796	1.2275	B	A	Kelch-like protein 34 OS=Homo sapiens OX=9606 GN=KLHL34 PE=2 SV=1	18332.4	102878	0	0	93489.8	55295.5	22584.9	91720.4	0	77813
O14980	57.11	0.771682	1.76151	C	B	Exportin-1 OS=Homo sapiens OX=9606 GN=XPO1 PE=1 SV=1	0	35445.7	59775.9	17187.8	10739.2	52841.5	33552.1	128678	27469.3	0
Q7Z7G0	42.92	0.340903	15.0916	C	B	Target of Nesh-SH3 OS=Homo sapiens OX=9606 GN=ABI3BP PE=1 SV=1	6257.45	211.43	8458.39	5589.25	3743.29	0	44536.5	9109.51	133555	589.96
Q9P0V9	32	0.322422	2.44308	C	B	Septin-10 OS=Homo sapiens OX=9606 GN=SEPTIN10 PE=1 SV=2	58917.5	5848.4	0	23875.8	21967.8	11113.2	112929	41493.9	8929.31	22180.6
O15247	49.93	0.300711	2.45103	A	B	Chloride intracellular channel protein 2 OS=Homo sapiens OX=9606 GN=CLIC2 PE=1 SV=3	47284.6	39614.9	51292.6	0	31858.4	24522.9	26152.9	27806.2	59329.8	26212.4
P36873;P62140	197.7	0.0137676	2.54702	A	B	Serine/threonine-protein phosphatase PP1-gamma catalytic subunit OS=Homo sapiens OX=9606 GN=PPP1CC PE=1 SV=1	53150.7	45382.3	36982.7	26754.8	10210.3	16240.5	50155.5	47708	54153	26797.3
P04066	31.59	0.0515719	1.73608	C	B	Tissue alpha-L-fucosidase OS=Homo sapiens OX=9606 GN=FUCA1 PE=1 SV=4	34067.7	45685.9	31327.7	21716.7	34799.2	20276.7	56081.9	46001.2	32016.7	43658
Q86VN1	47.63	0.724111	4.39891	C	B	Vacuolar protein-sorting-associated protein 36 OS=Homo sapiens OX=9606 GN=VPS36 PE=1 SV=1	25123	4332.8	12370.9	5509.64	24726.1	0	70168.7	0	86348	20822.2
P61221	31.03	0.368491	1.69179	A	B	ATP-binding cassette sub-family E member 1 OS=Homo sapiens OX=9606 GN=ABCE1 PE=1 SV=1	38654.5	52890.7	34428	16959.2	35171.5	22330.8	80930.5	26449.8	38611.7	19261.8
Q9BSJ8	31.85	0.843113	1.28832	C	B	Extended synaptotagmin-1 OS=Homo sapiens OX=9606 GN=ESYT1 PE=1 SV=1	31886.8	52700	29260	10289.9	34297.6	50539.9	16807.5	87995.5	41568.5	17034.9
O00233	35.47	0.535466	1.78329	A	C	26S proteasome non-ATPase regulatory subunit 9 OS=Homo sapiens OX=9606 GN=PSMD9 PE=1 SV=3	73844.1	23027.6	23688.3	26023	20554	21857.9	17462	37807.3	764.247	34107.2
O00764	36.05	0.345765	2.08014	A	B	Pyridoxal kinase OS=Homo sapiens OX=9606 GN=PDXK PE=1 SV=1	32396.5	56068.4	31566.6	0	14993.4	42710.1	11952.4	52405.2	13220.4	15803.1
Q8WW12	44.37	0.187747	2.32166	A	B	PEST proteolytic signal-containing nuclear protein OS=Homo sapiens OX=9606 GN=PCNP PE=1 SV=2	63230.4	25721.9	30070	39704.2	3635.85	7926.09	45399.3	28642.9	69195.4	13362.2
O60240	66.28	0.50531	9.00482	B	C	Perilipin-1 OS=Homo sapiens OX=9606 GN=PLIN1 PE=1 SV=2	22618.9	0	5321.49	4608.62	1693.71	111381	0	16646.4	543.4	235.388
Q96HN2	56.91	0.691077	1.73358	C	A	Adenosylhomocysteinase 3 OS=Homo sapiens OX=9606 GN=AHCYL2 PE=1 SV=1	12622.9	14199.1	34007.8	57615.7	15627.3	10254.2	50271.5	0	15155.7	75177.4
P00966	31.36	0.212211	17.8743	C	B	Argininosuccinate synthase OS=Homo sapiens OX=9606 GN=ASS1 PE=1 SV=2	0	15835.3	5963.35	0	250.715	5456.37	8399.53	70424.8	24840	32349.3
P53396	30.28	0.146818	14.5461	C	A	ATP-citrate synthase OS=Homo sapiens OX=9606 GN=ACLY PE=1 SV=3	0	6862.18	0	5976.61	0	6874.38	21487.7	99736.5	5249.66	6617.16
Q9P0J1	63	0.831461	12.743	C	B	[Pyruvate dehydrogenase [acetyl-transferring]]-phosphatase 1, mitochondrial OS=Homo sapiens OX=9606 GN=PDP1 PE=1 SV=3	13324.5	0	0	0	6869.53	0	21614.4	0	95103.5	0
Q6PML9	37.94	0.677212	1.68943	A	C	Zinc transporter 9 OS=Homo sapiens OX=9606 GN=SLC30A9 PE=1 SV=1	37747.1	40869.6	7151.15	4197.28	46027.4	21506.6	34946.6	11183.7	608.346	20951
P50151	30.81	0.95489	1.8424	C	B	Guanine nucleotide-binding protein G(I)/G(S)/G(O) subunit gamma-10 OS=Homo sapiens OX=9606 GN=GNG10 PE=1 SV=1	24947.8	13756	11446.8	5054	19249	19101.3	30552.2	40749.7	1396.6	33925.7
Q2V2M9	54.95	0.609263	4.52477	C	B	FH1/FH2 domain-containing protein 3 OS=Homo sapiens OX=9606 GN=FHOD3 PE=1 SV=2	13005.1	0	7488.29	17643.4	0	0	37806.1	0	65462.2	3175.14
Q07812	31.38	0.626907	1.3037	A	B	Apoptosis regulator BAX OS=Homo sapiens OX=9606 GN=BAX PE=1 SV=1	32761.5	34481.8	5660.4	6204.21	24302.7	25413.8	25726	19348.2	0	30940.2
Q96GA7	52.17	0.646833	7.03389	A	B	Serine dehydratase-like OS=Homo sapiens OX=9606 GN=SDSL PE=1 SV=1	6400.81	28578.5	30875.6	1170.53	5336.04	2855.95	44945.2	0	24917.7	6298.37
Q9NRK6	44.53	0.534077	2.22243	B	C	ATP-binding cassette sub-family B member 10, mitochondrial OS=Homo sapiens OX=9606 GN=ABCB10 PE=1 SV=2	7292.73	16993.4	7694.3	16334.6	42606.1	4968.54	3007.42	6350.04	5799.55	23184.9
P02750	45.72	0.716475	1.59211	A	B	Leucine-rich alpha-2-glycoprotein OS=Homo sapiens OX=9606 GN=LRG1 PE=1 SV=2	119.109	0	61887	38945.8	0	0	13206.1	65669.3	0	1289.2
P43003	52.06	0.0800917	3.59829	C	B	Excitatory amino acid transporter 1 OS=Homo sapiens OX=9606 GN=SLC1A3 PE=1 SV=1	9899.05	5826.8	4882.23	13363.9	1661.51	1047.88	9192.6	33304	10580.1	24038.4
P45378	35.49	0.110572	Infinity	B	A	Troponin T, fast skeletal muscle OS=Homo sapiens OX=9606 GN=TNNT3 PE=1 SV=3	0	0	0	0	42.5947	55452.2	0	0	0	0
Q4J6C6	39.81	0.0141147	Infinity	C	A	Prolyl endopeptidase-like OS=Homo sapiens OX=9606 GN=PREPL PE=1 SV=1	0	0	0	0	0	24661.7	19295.7	3908.62	24543.5	20708.2
Q15005	54.39	0.828706	1.59845	A	C	Signal peptidase complex subunit 2 OS=Homo sapiens OX=9606 GN=SPCS2 PE=1 SV=3	0	20772.6	0	0	15406.8	4409.93	0	7246.02	0	10081.3
